# Supplementary material for: Classification and phylogeny for the annotation of novel eukaryotic GNAT acetyltransferases
Source: PLoS Comput Biol. 2020 Dec 23;16(12):e1007988. doi: 10.1371/journal.pcbi.1007988 (PMC7790372; doi:10.1371/journal.pcbi.1007988)
Supplement: S3 Dataset — Sequences in FASTA format found in cluster 97 of our full-sequence SSN. These sequences belong to the NAA70 plastid N-terminal acetyltransferase and were used as the dataset for calculating Group 5 sequence motifs. (TXT) [file pcbi.1007988.s011.txt]

>tr|W9SEL7|Cluster_97
MAMGILASPTAINCSAKTSFPSSLNLKKPIPFASSSRVPHSSDDFSLLSLSKSGICGASQVVDLFPTVSPEIVVREARLEDCWEVAETHCRSFFPEYSFPLDFMLRIDRLMGMLAGFSLPNGCRRTCLVAVIGSSMDETFLLGTEDLRIGGFNVKISLNRGYVAGILTVDTVADFLPRKGPLRQRRTGIAYISNVAVREKFRRKGIAKRLVAKAEAQARSWGCRAIALHCDLKNPAATKLYKGRGFKCIKVPEGANWPQPRTSPDVKFNFMMKLLKTPTTAKNLDLQEHVHMKN
>tr|W1PMH2|Cluster_97
MQTLPLSSYSNPNPNPNPNFPSFCNFRKVSFPPKLGCSPFHPPKTAICRASHAVDLFPSICPDVVVREARVDDCWEVAETHCNAFFPSYSFPLDLMLRIDRLIALLSGFSAPVGCIRKCLVADIENPMEGNQLLAASDYNISGFEGKFGFNRGSVTGILTVDTVGDFLPRKGPQRRTGIAYISNVAVQHTHRRKGIAKRLVIEAEAQARSWGCRAITLHCETNNPAALALYKGQGFKCIRVPNGAKWPEPKSTPGSQFHFMMKLLKKTETQKCFSCRV
>tr|V4LPU4|Cluster_97
MRSTPLGTTAISPASVKQKNCYGSVFSSSGVSHFSLHRRRRQLSSLFLLSPRVSVSPTPSFRSGACNASQIVDLFPAVSPEIVVREARLEDCWEVAETHCSSFFPGYSFPLDVVLRVDRLMAMVMGFSVPAGCQRTCLVAVIGSSVDETICIGSEDFKIGAFGAKISLNKGYVAGILTVDTVADYLPRKGPLRQRRTGIAYISNVAVRESFRRKGIAKRLIWKAEALAKNWGCRAIGLHCDLNNSGATKLYKDQGFRCIKIPKGANWPQPKTSPDSRFNFMMKLLNNNNTQALEQFR
>tr|M0S4M2|Cluster_97
MALTSLGLSHSSPSPSLPSSAPSSPMSHKTLSLLLPRVLVSPSGSSSSRSGGGEQLLRGSPHFGAYTTATGTCRASQAVDLFPSVWPEVTVRDARLEDCWEVADTHCSCFFPDYTFPVDLVLRIDRFVGLLSGFSVPPGCMRTCLVAVTDSPFNDKLYIGCEDFKLGGFEGKFSINRGSVAGILTVDTVADFLPRKGLLRQRRTGIAYISNVAVREADRRKGIAKMLVAKAEARARSWGCRSMALHCDVNNLAAMRLYKCQGFKCIKVPENAKWPEPKTSPGIQFNFMMKLLVPDATP
>tr|I3SHA2|Cluster_97
MLSNPLGISPSPTPINTTKISPFNTNSRKPTSFPSKVSPRPSDEFSFLSLTISGFCRASQVVDVFPTVSPEIIVREARLEDYWEVAEIHCNSYFPEYSFPLDFVLRIDRLFVAMLAAILAGLSRPRGCRRIYLVAIIGDLKIGVFDEKFSLAKGYVAGILTVDNFADLLPRRGSRRQRRTGIAYISNVAVRENFQRKGIAKKLIAMAESQAKSWGCHAIALHCDLNNSIAITLYEGQGFKCIKVPDGAKWPQPKASPGIKFNFMMKLLNNMVAF
>tr|D8RMA0|Cluster_97
MVLCQARAAPGASCVREARIQDAWQIADTHCSSFLPHQGAVMDFALRLDRWAGRGCCCLCLMHVCRTMALAGSLPFEHKKYLVAVEETLGGVQVVSGILTIDKVGDFLPRRRPSGCRRTGIAYVSNVAVRHEFRRRGIAKRLLTQSEQVARGWGCRSIALHCDACNGAAVALYKSQGYRRVPVPLNAKWPQPKAVASSTLLLMIKLLIKHPVPSHHSSNG
>tr|B9HLL0|Cluster_97
MHFVRCVQALLNQNKNQKESPFPYREIEGEGETERQSLQFLPIEMRSIPLGFSVSPTSINNHLNFNLKKQKQQRQQQNQYFFTSSSTRVSRHELTLSSLPKSGLCRASQVAEFYPTVSPEIVVREARLEDCWEVAETHCSSFFPEYSFPLDFVLRVDRLAAMLSGFSIPNGCRRTCLVAVVGSSVDQTFYIGIENFKIGGFDGKFSLNRGYVTGILTVDTVADFLPRKGPLRQRRTGIAYISNVAVRERFRRKGIAKRLIAKAEAQARSWGCRSIALHCDLNNPGATKLYKGQGFKCIKVPEGASWPQPKTSPDIKFNFMMKLLNTPITT
>tr|A9NZ99|Cluster_97
MQTVLSLSVTLCAHAHLPYVHPKPLAHKSPWNTWNLWHQSAIEGRRKSSTGAVQYLPAICPDIVIREARPEDYWEVAETHCSSFFPDHGFPMDLVLRADRLVAMFSGFSIPRGCRKKCLVASNGNFEENHSVESESYENVEAGLKLHLNDGKVSGILTIDTIAEFLPRRGPLGKRRTGIAYISNVAVRQRRRRRGVARRLVIEAEALAKSWGCRSIALHCDVNNEAAVALYKSQGFRCVKVPEGAKWPHPKTIPGSTFHFMMKLLYAQYS
>tr|A0A200R5V4|Cluster_97
MPTVPLGLSAPPSPSFINSNNSTTTTNNNNNNHLANPISFHAKKFSLLSSRAFRNGAEPPRSPSFSNSPISGICNASQAVELFPSAFPEIVVREARLEDSWEVAETHCSSFFPNYSFPLDLALRVDRLMAILAGFSVPDGCRRTCLVAVVGSSSVDDKFFFGSEEFRVGGFEGKFSFNRGYVAGILTLDTVADFLPRKGPLRQRRTGIAYISNVAVRESDRRKGIAKRLIMKAEAQARSWGCRAVALHCDVTNAGATRLYKGQGFKCIKVPEKANWPQPKTSPNIQFNFMMKLLTTSTTN
>tr|A0A1Y1HUW6|Cluster_97
MQTAAARVRWLKWQLGVLDMAPRKAHGGGCAAAGHRTCRCKRPVSTQAAAPSDPSIDATAQSTSPLTPPPRRPSRLPRAEVLTVREARPEEYWEIADTHCGAFFPEVNPVLGAILRLDRVFSLAGSTGDPRDCRKMALVALESGPQVLRDESFASESLSDVAPLRPFVAVASAGLPFPGELFGGSQVGERGVIGTCTLDLTGEFLPRRRPRGKRRVGIAYISNMAVRLRRRRQGVARLLVRRAEAIAKNLGCRSMALHVEEKNVSARALYEREGFRLIKVPTGAVWPQPTPLEGHTLVMMMKWLGHPSSEPPTSESGSAS
>tr|A0A1U7WPS1|Cluster_97
MWTVPLGRTTCIIGANNSLNLFLNPGSINIPFHFPASDFKASPKSFSSLPRRSGLCRASQIAELFPTTSPEVFVREARVEDCWEVAETHCSSFFPEYAFPLDFVLRIDRLIAMLFGFSIPNGCKRTCLVAVVGSRDEEACLIGTEELKLGGFDGRLSLNKGYVTGILTVDTVADFLPRKGPLRQRRKGIAYISNVAVRERYRRKGIAKKLITKAEAQARSWGCRAIALHCDTSNPGAIKLYIGEGFRIIKVPEGANWPQPKTSPNMQFNLLMKLLDI
>tr|A0A1S3C3C1|Cluster_97
MRAISLGLTVSSTSSSSSSSSSSSSSSSSYTSLRPCSSTNFNPHKSASAHGVSLLSTPKSASGARVCKASQVFDLFPTLTPEITVREARIEDCWEVAETHCSSFFPEYSFPLDFVLRVDRLVAMLSGLSVPNGCRRICLVAVIGGSENDSFLIGPDDFKIGGFDGKVSLNKGYVAGILTVDTVADFLPRKGPMRQRRTGIAYISNVAVRERFRRKGIAKKLILKAEAEARNWGCRAIALHCDTNNPGATKLYRGQGFKSIKVPEGANWPQPKTSPDIRYSFMMKLLKNPSSI
>tr|A0A1D1YYB9|Cluster_97
ERESVCVSVWREVEEMRAIPLVVSSSAASTTSPRPPSCCPGNLSSPSSKVRLTRRSAGGIWGGAARLSTSAHPGVCRASPSVDLFPSICHDVVVREARLDDCWEVAETHCSCFFPNYTFPLDLVLRVDRFMALLSGFSVPPGCMRTCFVAVTGCGIEDSFYIGGEGLKVGGFEGKFSFDKGTVAGILTVDTVADYLPRKGPFRLRRTGIAYISNVAVRESKRRKGIAKQLIAKAEARARSWGCRSIALHCDATNVVATRLYNKQGYKCIKVPEHADWPQPKTSLDTQFHFMMKLLPTQLS
>tr|A0A1D1Y3R0|Cluster_97
RERECVCVCVEGSGGNESDPPGRLVLCRVDDFSPSPVMLPGESLLPVLEGQAYSEKRRGHLGRSCSSLHIRPSRTGIAYISNVAVRESKRRKGIAKQLIAKAEARARSWGCRSIALHCDATNVVATRLYNKQGYKCIKVPEHADWPQPKTSLDTQFHFMMKLLPTQLS
>tr|A0A199VJN9|Cluster_97
MSVALGFPPASSILTLSAAAAAAAAAAAAAPFPHKSSPPPPPPRPRVRSLRRILLSTRRPGNCRASQTANLFPSLCPEVIVRDARLEDCWEVADTHCSSFFPDYTFPVDLALRIDRFVALLSGFSVPPGCMRTCLVAITGGSVSNDLYIGCEDVRIGGFETKFSLSKGTVAGILTVDTVADFLPRKGPLRQRRTGIAYISNVAVREADRRKGIAKMLIAEAEARALSWGCRSVALHCDMNNLAAMRLYKGQGYKCIRVPENAKWPQPKTSPGIHFNFMMKLLSSN
>tr|A0A176VZY0|Cluster_97
MSSRSCVWVGDELSLDSVHVGPPTVFGGLGLLRKPGLFAIHIIGEKNGISFPVTVGVCGEAAGNHLRKFANFVGASVVWRQVGMPLGVSQSLTTTLASSRTIYLSNPGISENYVCGRSHIRHCNTVVAKVKCNVASPGDTGSSSEMKLLHTNNCTGISQTAVCNSSLIIREAYLTDFWEVSDTHCGAFFPHVKFPMDFILRSDRAMTMLGNLTLPSDQKRICLVALEALYLDSVETESKGENSKPQFSFLVNLAGAGELSSKVSGALTMDTLAEFLPRRKPLSRRRTGIAYVSNVAVRPSRRRRGIAGRLIKEAQRIARTWGCRSMALHVDVNNAAAEALYLREGFRRVKIPAGAKWPQPQALPGANLQLMMKHLGC
>tr|A0A0S3TAA5|Cluster_97
MLSVIPLDFSVSSTLTIFSHFNISFKKPNSFPSKTSPSSNDSSLLSLSNSGICRANEVADSFPAVSPEVVVREARLEDYWEVAETHCKRFFPEYSFPFDFVLRIDRLVIDMLSAMLAATLAGFFKPRYCKKMCLVAVIGTSLDESFSFGSEGHKIGYFDGKFSLSKGYVVGILTVDNIADFLPRKGPQRHRRTGIAYISNVAVRENFRRKGIASKLIEKAESHARSWNCRAIALHCDMENRLATMFYKGQGYKCVMVPEGAKWPQPMTSTDMRFNFMIKLLNNSPPST
>tr|A0A0K9QA46|Cluster_97
MRSIPLGGVGITITPTSNAASCKSSLLSSSSFAFNNKVRLGSSSTCAAHFSDDHFLTSSSPSAIFPGVCQASQVADLFPSISPEVVVREARLDDSWEVVETHCSSFFPEYSFPLDFVMRLDRLMAMVFGFSVPHGCKRTCLVAIIGSAENTIYIESDDLNFGGFDTKFSLNRGHVAGILTVDTVADFLPRKGPLRQRRTGIAYISNVAVRQKFRRLGIAKRLVAKAEAQAWSWGCRTVALHCDLNNPGATNLYKSQGFKCIKVPEGANWPQPKTSPDIQFNFMMKLVKPPTTS
>tr|A0A0K9P1C1|Cluster_97
MNDKQSDPFFDSMRFSSSMPSTSFCSPLPYPNIHHHSNIAPPRFCSARVYPKIGVFCKASQAVELFQSADNTPAKVNVKDVRLQDYWEVAETHCSSFFPNYPFPWDLLLRINRFLGLLSGFSAPSGCKRSVFVAKSDNEISAVIGILTLDTVADFLPRKGPQRKRRTGIAYISNVAVGKAHRRKGIAKRLIAEAETRSCSWGCRSIALHCDANDSVAINLYKGLNFKIIKVPDHANWPTPRASPQTQFRFMIKLVN
>tr|A0A0D3FBT5|Cluster_97
MMPPAISLARSPTSSASASPLYPVRRSAAVAVRHHRCPSFAAKPAAGVCCASPAVELLPSLSPDILVRDARLEDCWEVADTHCSSFFPDYTFPLDLVLRIDRYIALLSGFSVPPGCMRTCLVAVNSNSLSRSISIECGDLRDADFQEKHGLSKASIAGILTVDTVADYLPRRGPLKQRRTGIAYIANVAVRKEERRKGIAKMLVAEAEERAKSWGCRSMALHCDVNNIAALRLYKNLGYKCIRVPEDAKWPEPKIAKGVRYNFMMKLVPKIRKKMAGLTGDRRCRTPAAAGGVAVSVADGRIGARNIGITNT
>tr|A0A0D2VR42|Cluster_97
MRSLTLGTSLTLSPSSSTPTPSSKSPLSLLIKQPPPFYPPSPRVSNESSIPRFGACRATQVVDLFPTVSPEIVVREARLEDCWEVAETHCSSFFPEYSFPLDFVLRVDRLVGMLSGFSIPPGCRRTCLVAVIGGSVGDTFLFGTEDFKIGGFDGKFSLNKGTGIAYISNVAVRERFRRKGIAKRLIAKAEAQAKSWGCRAVALHCDLNNPGATKLYKDQGFRCIKVPEGANWPQPKTAPNVKFNFMMKLLNTPTTTA
>tr|A0A022RI20|Cluster_97
MQTVLHTSRFNLSLSPRINHQPFSSTAKIPCCEIPILPLSSSHSPISGVCRAGGQVAELFPVTCPGIVVREAGIQDCWEVAETHCSSFFPGYSFPLDLLLRFDRVIGMLFGFSAPKGCKRTCLVAVIGRSGGSFFSGSDDVGIGNLFVNKGYVAGVLTLDTVAKFLPRKGPLRKRRKGIAYISNVAVREELRGKGIAKRVVAKAEAKAKSWGCRAIALHCDLNNTGAVQLYVSRGFKSVKVPEGANWPKPKASADVRFNFMMKLL
>tr|A0A022RHE0|Cluster_97
MAMISLGRASPMATVVNRIITHHNLNFNNTQIKNQPFSSVPTCGFSLSPPHTPGVCRASQVAELFPTTSPEIVVREARIEDCWEVAETHCSSFFPEYSFPLDFVFRIDRLIGMLFGFSIPKGCKRTCLVAVTGNSGQDSIFLWNDDFKIGGFDGKLSLGKGCIAGILTVDTVADFLPRKGPLRLRRTGIAYISNVAVRGIHRRKGVAKRLIAKAEAKAKLWGCRAVALHCDVNNPGATELYYSQGFKCIQVPQGANWPQPKISPDMEFNFMMKLL
