# Supplementary material for: Classification and phylogeny for the annotation of novel eukaryotic GNAT acetyltransferases
Source: PLoS Comput Biol. 2020 Dec 23;16(12):e1007988. doi: 10.1371/journal.pcbi.1007988 (PMC7790372; doi:10.1371/journal.pcbi.1007988)
Supplement: S1 File — Phylogenetic tree of the GNAT acetyltransferase superfamily calculated using RAxML in Newick format. Leaves of the tree are labeled with protein accession number and a corresponding cluster number. Inner nodes of the tree are labeled with calculated support values for each node. (TXT) [file pcbi.1007988.s012.txt]

(((((tr|D6WEY2|Cluster_223/219-274:0.523435,tr|W5JNN7|Cluster_25/208-263:0.808824)0.274000:0.139339,(((tr|Q16US5|Cluster_108/212-276:0.173857,tr|U4UV73|Cluster_108/224-288:0.155430)0.662000:0.130180,tr|K7J9P5|Cluster_108/211-275:0.087144)0.866000:0.643385,((tr|W8BRM6|Cluster_168/225-290:0.800991,tr|Q17DT9|Cluster_168/220-286:0.302825)0.360000:0.185144,(((((tr|A0A1W0X2I4|Cluster_150/210-275:0.231975,tr|A0A1W0X2N3|Cluster_150/217-282:0.352113)0.792000:0.871373,tr|A0A1W0XF48|Cluster_150/205-271:0.591280)0.934000:0.771780,((((((tr|Q4RII9|Cluster_143/134-193:0.223974,(tr|I3KXE9|Cluster_143/135-194:0.139119,tr|W5JZX7|Cluster_143/139-198:0.534440)0.308000:0.093031)0.685000:0.620690,((((tr|K3XAQ9|Cluster_87/96-155:0.048756,(tr|W2PI73|Cluster_87/99-158:0.726053,tr|M4BEV6|Cluster_87/144-203:0.697248)0.176000:0.179876)0.865000:0.674780,(((sp|Q9VS50|Cluster_213/1-62:0.000001,(((sp|Q6CW60|Cluster_89/1-62:0.379811,(sp|Q6FQ55|Cluster_89/1-62:0.500538,sp|Q757N6|Cluster_89/1-62:0.198511)0.240000:0.116354)0.668000:0.335135,tr|E0VD00|Cluster_213/1-62:0.659984)0.672000:0.813794,tr|B4PK59|Cluster_213/1-62:0.000001)0.736500:0.055212)0.968000:1.789080,tr|M4C3X1|Cluster_166/454-514:0.000001)0.831333:0.515076,(tr|W4GYX4|Cluster_166/445-505:0.152205,tr|T0QUA1|Cluster_166/424-483:0.788448)0.436000:0.316571)0.661500:0.512641)0.521636:0.457107,((((tr|Q0CDQ1|Cluster_59/104-160:0.268661,tr|W2RRE2|Cluster_59/86-142:0.246658)0.620000:0.153255,tr|T0KW05|Cluster_59/94-150:0.562143)0.671000:0.298238,(tr|G2XF30|Cluster_159/169-225:0.410581,(tr|L7J0K5|Cluster_159/270-326:0.523843,tr|I1RHI5|Cluster_159/97-153:0.532263)0.218000:0.102053)0.591000:0.336767)0.684400:0.380553,(tr|W2RLJ9|Cluster_26/84-141:0.951275,((sp|O94340|Cluster_26/81-140:0.390768,tr|W6MSH1|Cluster_26/78-137:0.670039)0.828000:0.349913,(tr|C7ZE22|Cluster_233/60-119:0.185677,(tr|G9MR84|Cluster_233/97-156:0.206767,tr|C7ZGL8|Cluster_233/94-153:0.241784)0.466000:0.179901)0.775000:0.339735)0.808000:0.111812)0.791600:0.149804)0.583273:0.112382)0.420870:0.122411,(((sp|Q6IP48|Cluster_144/47-99:0.106142,(sp|Q9DBW3|Cluster_144/48-100:0.000001,sp|Q8N6N6|Cluster_144/51-103:0.000001)0.998000:0.000020)0.988000:2.279053,(sp|Q8N9F0|Cluster_127/205-264:0.000001,(sp|D3ZVU9|Cluster_127/202-261:0.000001,sp|Q3UGX3|Cluster_127/202-261:0.016176)0.918000:0.051684)0.994000:0.369217)0.452400:0.195505,(sp|Q9QXT4|Cluster_31/136-192:0.219481,(sp|Q9UHF3|Cluster_31/137-193:0.068001,sp|Q9UHE5|Cluster_31/137-193:0.078206)0.492000:0.025396)0.623000:0.234610)0.536000:0.238856)0.532375:0.052570)0.591257:0.389553,(((((tr|W9XZZ2|Cluster_40/646-705:0.649692,(((tr|W9ZUI1|Cluster_114/261-319:0.631080,tr|W3X5V5|Cluster_114/271-330:0.499579)0.176000:0.107171,tr|S3C778|Cluster_114/282-339:0.504404)0.394000:0.189733,(tr|S8AUP8|Cluster_40/606-662:0.865898,tr|V9M3A9|Cluster_40/611-668:0.503687)0.754000:0.618030)0.818000:0.277705)0.937200:1.198736,(sp|Q8CES0|Cluster_2/279-339:0.119064,(sp|Q95RC0|Cluster_2/292-352:0.322442,sp|Q54MP9|Cluster_2/94-154:0.544306)0.506000:0.090602)0.826000:0.513630)0.639750:0.107933,(tr|X0HNB8|Cluster_46/139-208:0.851827,(tr|W9VJN9|Cluster_46/311-378:0.170597,tr|W9Y8P1|Cluster_46/201-268:0.379388)0.796000:0.555214)0.875000:1.164512)0.480545:0.125585,((((tr|A0A120E6M2|Cluster_185/127-180:0.556729,((((tr|A0A1X2IH52|Cluster_187/149-203:0.455840,(tr|S2K8H3|Cluster_187/151-205:0.309664,tr|I1CC67|Cluster_187/133-185:0.394959)0.416000:0.104965)0.900000:0.726445,(((tr|W3XA87|Cluster_45/217-272:0.298150,tr|W9CKI8|Cluster_45/160-215:0.283013)0.654000:0.376652,((tr|W3WMH7|Cluster_118/114-171:0.374569,(tr|S7ZFC5|Cluster_118/133-188:0.540292,tr|M2XJK6|Cluster_118/136-191:0.736215)0.528000:0.228256)0.692000:0.490419,(tr|S8ELG9|Cluster_72/153-207:0.363303,(tr|S8G1F6|Cluster_72/149-203:0.345220,tr|S8G1G1|Cluster_72/96-150:0.598389)0.408000:0.134619)0.902000:0.948043)0.440800:0.047767)0.527143:0.223821,sp|O59806|Cluster_45/128-183:0.754155)0.567000:0.227684)0.505636:0.314779,((tr|S7RJI2|Cluster_67/137-192:0.402660,(tr|S8E2M9|Cluster_67/92-146:0.196528,tr|S8FM87|Cluster_67/145-199:0.397372)0.920000:0.573839)0.805000:0.482707,((tr|V2X883|Cluster_146/130-184:0.326957,(tr|S7Q4S3|Cluster_146/132-186:0.571020,(tr|D8PPA8|Cluster_216/135-189:1.069125,(tr|R7S4E9|Cluster_216/109-163:0.071435,tr|R7S2W2|Cluster_216/136-185:0.000001)0.898000:0.297709)0.647000:0.275222)0.496000:0.123916)0.633000:0.220258,tr|R7SZM1|Cluster_146/134-188:0.495135)0.716000:0.313684)0.669000:0.179437)0.542900:0.428509,((((((tr|R1EJB6|Cluster_165/682-735:0.243512,(tr|W9XNR0|Cluster_52/130-180:0.306809,(tr|W2RN31|Cluster_52/127-180:0.372768,tr|W7MDV8|Cluster_52/142-195:0.543993)0.390000:0.212079)0.466000:0.125504)0.460667:0.209580,(tr|R0JI85|Cluster_165/130-183:0.451773,tr|R7YVG9|Cluster_165/137-190:0.343448)0.478000:0.165593)0.353200:0.000001,(((tr|W9I4R1|Cluster_181/153-207:0.666795,tr|M7TM55|Cluster_181/146-201:0.495182)0.308000:0.136673,tr|W9KII2|Cluster_181/149-203:0.597293)0.764000:0.486549,(((tr|S3E4M6|Cluster_214/143-197:0.288543,(tr|M7SC01|Cluster_214/163-217:0.088051,tr|W3WXZ8|Cluster_214/186-240:0.127041)0.762000:0.115565)0.925000:0.494922,(tr|W0LPI6|Cluster_198/173-227:0.239800,(tr|Q0ULW3|Cluster_198/132-186:0.207688,tr|A0A1Y2M0Z7|Cluster_198/162-216:0.261649)0.764000:0.185125)0.802000:0.263495)0.492800:0.180049,((((tr|V5I043|Cluster_55/148-198:0.166628,tr|X0A807|Cluster_55/151-201:0.244214)0.680000:0.273281,((tr|W7M0X7|Cluster_43/155-210:0.417070,tr|W3WNW0|Cluster_43/133-188:0.330878)0.776000:0.444934,((tr|N1QIG9|Cluster_129/126-181:0.235274,(tr|U1HP08|Cluster_129/127-182:0.265519,tr|S3CPH5|Cluster_129/127-182:0.305145)0.754000:0.385575)0.928000:0.722763,(((((tr|A0A1V8UVS9|Cluster_201/141-196:0.426183,tr|A0A179H1R1|Cluster_201/146-201:0.377198)0.200000:0.041435,tr|A0A1T3D143|Cluster_201/145-200:0.279278)0.898000:0.576905,tr|S3DES6|Cluster_43/135-190:0.821290)0.633333:0.247198,(tr|M3ATL3|Cluster_151/124-177:0.276940,tr|M3D3N4|Cluster_151/125-180:0.189659)0.898000:0.280940)0.446800:0.157970,tr|K2SEV3|Cluster_151/123-178:0.503718)0.437000:0.121635)0.377556:0.074947)0.400909:0.248819)0.401077:0.054135,((tr|S3DDV6|Cluster_76/127-177:0.252253,(tr|V5G0C2|Cluster_76/133-183:0.635228,tr|W9C6H2|Cluster_76/127-177:0.363154)0.276000:0.100541)0.516000:0.291018,(((tr|J3KBT4|Cluster_121/145-195:0.000001,(tr|I8TT09|Cluster_121/175-225:0.333092,tr|S8B1V9|Cluster_121/139-189:0.477854)0.292000:0.273592)0.689000:0.584646,(((((tr|E3RSL2|Cluster_163/154-210:0.357932,tr|Q0U758|Cluster_163/157-213:0.439506)0.368000:0.319550,tr|Q0V4M7|Cluster_163/181-235:0.452420)0.658000:0.270954,(((tr|A0A1Y2XCI8|Cluster_205/166-216:0.171675,(tr|W3XG18|Cluster_205/192-242:0.448701,tr|W3X902|Cluster_205/164-214:0.482299)0.312000:0.175686)0.720000:0.351877,tr|Q2GSF6|Cluster_95/472-522:0.492581)0.634667:0.279255,(tr|Q4WIW9|Cluster_208/127-177:0.455404,(tr|S3D1V0|Cluster_95/147-197:0.297691,tr|W9CW48|Cluster_95/131-181:0.321565)0.690000:0.284335)0.515000:0.142645)0.429667:0.153430)0.312667:0.074375,((tr|X0AGH3|Cluster_141/152-205:0.563307,(tr|W9JMI4|Cluster_141/155-208:0.248902,tr|I1S3V3|Cluster_141/135-188:0.319230)0.830000:0.357197)0.940000:0.776631,(tr|R0IEI1|Cluster_208/151-202:0.000001,tr|M2T5Y8|Cluster_208/143-194:0.448473)0.894000:0.456009)0.548000:0.137452)0.310000:0.169915,(((tr|M7TPI9|Cluster_134/163-215:0.575175,(tr|S3DWD5|Cluster_134/175-227:0.554675,tr|U4KYW7|Cluster_134/153-205:0.293260)0.696000:0.279052)0.756000:0.312239,(tr|W2SAM7|Cluster_42/155-207:0.232698,(tr|W9CR77|Cluster_42/135-187:0.494659,tr|U1HN04|Cluster_42/148-200:0.334790)0.342000:0.087163)0.799000:0.485213)0.502000:0.198986,(tr|W9XN89|Cluster_75/135-185:1.090417,(tr|W3WXS2|Cluster_75/128-178:0.661662,tr|W6QLE4|Cluster_75/132-182:0.259911)0.366000:0.159976)0.316000:0.137552)0.356000:0.136480)0.281739:0.093390)0.266538:0.109073,((tr|W3WPZ8|Cluster_55/136-186:0.815765,tr|F0UF66|Cluster_140/130-183:0.615321)0.166000:0.082766,((tr|L2FSK8|Cluster_140/155-208:0.348333,tr|N4VPX4|Cluster_140/278-331:0.083929)0.878000:0.607460,((tr|W9WJW2|Cluster_200/151-204:0.356337,(tr|W9W4C2|Cluster_200/171-224:0.164041,tr|W9XGP4|Cluster_200/156-209:0.382084)0.620000:0.047523)0.915000:0.780456,((tr|W9XBC1|Cluster_220/167-220:0.311405,(((tr|W9Z266|Cluster_39/266-320:0.140746,tr|W9YKJ8|Cluster_39/224-278:0.121915)0.376000:0.261705,tr|W9XU67|Cluster_39/162-216:0.404591)0.792000:0.555742,(tr|A0A1C1CGB7|Cluster_220/206-262:0.274181,tr|H6BTM6|Cluster_220/187-243:0.166803)0.776000:0.167188)0.647000:0.230471)0.652400:0.430329,(tr|G4NIB2|Cluster_92/136-186:0.408407,(tr|G3JU08|Cluster_92/209-259:0.473065,tr|J3NQE2|Cluster_92/146-196:0.769379)0.232000:0.069211)0.381000:0.132004)0.489500:0.105609)0.402909:0.135887)0.402923:0.164700)0.357733:0.051807)0.311286:0.184414)0.321378:0.038226)0.403966:0.338937,((tr|I8TJ86|Cluster_164/144-197:0.562794,((tr|W2RNZ5|Cluster_48/173-228:0.380208,(tr|W3WW32|Cluster_48/158-213:0.345575,tr|W6YGM9|Cluster_48/159-214:0.271686)0.556000:0.120083)0.986000:0.900603,((tr|W7MJG5|Cluster_38/142-196:0.677638,tr|W3XDB8|Cluster_38/143-196:0.584421)0.492000:0.227843,tr|W3X4T4|Cluster_38/148-201:0.083732)0.832000:0.626937)0.448000:0.134024)0.415333:0.217623,(tr|Q5AWF6|Cluster_164/130-183:0.613069,((((tr|Q0UNW3|Cluster_197/138-194:0.333456,tr|B2VW90|Cluster_197/140-196:0.165160)0.664000:0.181478,tr|E5A9J0|Cluster_197/138-194:0.288749)0.804000:0.345622,(tr|L2GJ68|Cluster_219/128-182:0.751156,(tr|L7JB75|Cluster_219/129-183:0.519474,tr|J3PFW5|Cluster_219/128-182:0.381781)0.622000:0.350529)0.489000:0.300705)0.550800:0.568236,tr|Q4WC52|Cluster_164/198-251:0.096919)0.479000:0.040365)0.420286:0.161294)0.255857:0.000001)0.382027:0.170574)0.414475:0.073806)0.428578:0.068196)0.459933:0.231864,(((tr|W9CPS4|Cluster_173/190-241:0.268933,tr|M7UJ33|Cluster_173/194-248:0.000001)0.752000:0.236800,tr|S3CPZ0|Cluster_173/145-199:0.412539)0.894000:0.664968,(tr|L8G9F0|Cluster_117/104-158:0.264488,(tr|G9NA52|Cluster_117/146-200:0.408618,tr|W6PXD0|Cluster_117/156-210:0.401682)0.602000:0.332224)0.701000:0.517241)0.444000:0.162717)0.499474:0.088469,(tr|A0A1Y2F153|Cluster_185/128-181:0.467786,(tr|A0A061BB47|Cluster_185/547-600:0.354834,(tr|Q5AUT6|Cluster_175/143-196:0.567768,(tr|A0A225AS81|Cluster_175/162-215:0.018273,tr|B8M0F3|Cluster_175/154-207:0.341480)0.458000:0.162846)0.636000:0.328999)0.521333:0.141347)0.423500:0.188938)0.536560:0.000001,(tr|A0A225AXB0|Cluster_62/158-211:0.546507,(tr|E3QHT6|Cluster_62/158-212:0.261536,tr|L2G591|Cluster_62/147-200:0.247559)0.834000:0.310387)0.809000:0.554269)0.556913:0.182985)0.643339:0.117998)0.648272:0.286548,(tr|J4UQ40|Cluster_138/154-208:0.546398,(tr|N4V2T5|Cluster_138/147-201:0.178694,tr|L2G3L6|Cluster_138/140-194:0.226300)0.782000:0.435106)0.779000:0.449222)0.658844:0.279594,((tr|A0A1I7UET4|Cluster_161/523-583:0.733834,(tr|A0A1I7UES6|Cluster_161/108-169:0.379681,tr|A0A1I7U798|Cluster_161/125-184:0.847833)0.620000:0.156673)0.720000:0.600643,(((sp|Q9NHD5|Cluster_9/69-129:0.185686,(sp|Q9GZZ1|Cluster_9/69-129:0.016015,sp|Q6DBY2|Cluster_9/68-128:0.000001)0.896000:0.163747)0.941000:0.325824,((((((sp|Q0U6Q5|Cluster_4/609-663:0.109270,((sp|Q54M18|Cluster_11/419-470:2.139038,sp|B6JWC1|Cluster_4/401-454:0.312799)0.276000:0.152188,sp|Q1K8F6|Cluster_4/609-663:0.070763)0.545000:0.286535)0.749333:1.426367,(sp|Q8N159|Cluster_11/438-488:0.000001,sp|Q8R4H7|Cluster_11/431-481:0.000001)1.000000:0.000001)0.941200:2.812154,tr|Q6BLB3|Cluster_136/86-146:0.000001)0.795000:0.168791,tr|H8X4Y7|Cluster_136/156-216:0.369569)0.693714:0.214988,(((sp|Q08689|Cluster_135/87-147:1.052702,(tr|R9X8K5|Cluster_135/74-134:0.082224,tr|Q75F30|Cluster_135/74-134:0.348153)0.638000:0.187652)0.740000:0.570167,tr|K0KNI5|Cluster_136/68-128:0.464571)0.557333:0.078407,(((((tr|R7YWR0|Cluster_120/198-259:0.248962,tr|R1E6Y5|Cluster_120/188-249:0.297843)0.594000:0.121839,tr|N1QMU4|Cluster_120/94-155:0.409608)0.876000:0.442066,((tr|W9XE37|Cluster_128/191-253:0.183132,tr|W9YFU7|Cluster_128/192-254:0.056428)0.872000:0.196537,tr|W9WN64|Cluster_128/191-253:0.083152)0.820000:0.194616)0.683200:0.194016,(tr|W9C7F5|Cluster_49/187-253:0.442870,tr|T0JI95|Cluster_49/155-218:0.394925)0.218000:0.069477)0.772571:0.203216,tr|W3WY54|Cluster_49/195-258:0.798299)0.826500:0.457307)0.639833:0.076274)0.516300:0.517233,(tr|W6KPA4|Cluster_212/85-147:0.159073,(tr|S9VEU0|Cluster_212/84-146:0.264758,tr|S9UJS0|Cluster_212/83-145:0.370744)0.642000:0.223855)0.822000:0.305595)0.475391:0.185474)0.469692:0.344148,((((tr|T0RWM0|Cluster_78/82-138:0.739181,((tr|X6NUF6|Cluster_78/460-519:0.233173,tr|X6M1M3|Cluster_78/9-68:0.221534)0.936000:0.600002,(((tr|W6SQY3|Cluster_37/84-141:0.115862,tr|V9LHB6|Cluster_37/84-141:0.556880)0.718000:0.545293,tr|W7I6V5|Cluster_16/161-217:0.518030)0.565000:0.188323,((sp|Q12447|Cluster_16/101-157:0.545708,tr|W9YMY7|Cluster_16/231-287:0.474661)0.296000:0.137676,tr|W4JPP8|Cluster_37/91-152:0.870094)0.310000:0.074185)0.509200:0.262795)0.642286:0.045154)0.706000:0.613599,(sp|Q64666|Cluster_122/115-171:0.000001,(sp|Q9R0A9|Cluster_122/117-173:0.000001,sp|Q5IS55|Cluster_122/117-173:0.180856)0.338000:0.018348)0.985000:0.407603)0.846000:0.664575,(sp|Q95SX8|Cluster_24/134-197:0.433913,(sp|A8E5V7|Cluster_24/92-155:0.109570,sp|Q9H7X0|Cluster_24/92-155:0.016794)0.858000:0.243621)0.797000:0.192958)0.682143:0.228866,((tr|U5CQS0|Cluster_83/148-209:0.193965,(tr|R0HE03|Cluster_83/110-171:0.083308,sp|Q9M8T9|Cluster_83/110-171:0.147779)0.734000:0.190231)0.897000:0.487164,(tr|W4FI36|Cluster_209/96-157:0.294774,(tr|V9ESX0|Cluster_209/144-205:0.045376,tr|M4BEK5|Cluster_209/143-204:0.069242)0.944000:0.415337)0.797000:0.178653)0.476400:0.082333)0.510200:0.189285)0.425149:0.204468)0.455360:0.107438)0.585229:0.155376,((tr|W8BUQ9|Cluster_18/693-744:0.196774,(sp|Q8CID0|Cluster_18/694-745:0.000001,sp|Q9H8E8|Cluster_18/697-748:0.020186)0.900000:0.076605)0.974000:1.087064,((sp|Q7ZXR3|Cluster_8/70-128:0.204131,(sp|Q8LGI8|Cluster_8/70-127:0.273226,sp|Q8SSN5|Cluster_8/70-127:0.296005)0.304000:0.115204)0.619000:0.461658,(sp|Q9FKI4|Cluster_10/70-128:0.183498,(sp|Q9UTI3|Cluster_10/71-129:0.258975,sp|Q9QY36|Cluster_10/70-128:0.145475)0.662000:0.178221)0.800000:0.398931)0.800400:0.714990)0.527000:0.050181)0.586787:0.304404)0.579640:0.124760,((tr|A0A167KHC0|Cluster_155/117-175:0.339205,(((tr|V2XQZ9|Cluster_51/85-143:0.679115,tr|S7Q4W1|Cluster_51/87-145:0.375424)0.382000:0.336992,((((tr|W7LWV9|Cluster_30/117-176:0.432662,((tr|A0A1Z5TFY1|Cluster_227/126-180:0.743696,tr|A0A1Y1U665|Cluster_227/109-163:0.448133)0.648000:0.399277,tr|W3XN10|Cluster_30/100-159:0.213486)0.597000:0.221480)0.545333:0.069829,(tr|W2SA79|Cluster_30/117-176:0.000001,tr|W2SA79|Cluster_227/122-176:0.000001)1.000000:0.419006)0.700400:0.260622,((tr|W9S1Z8|Cluster_22/85-142:0.446076,(tr|V7CII4|Cluster_22/142-203:0.375952,tr|W9R145|Cluster_22/103-160:0.246588)0.656000:0.207451)0.683000:0.358811,(((tr|S7ZZP6|Cluster_99/160-218:0.262964,(tr|S3DX42|Cluster_99/154-212:0.392247,tr|V5FTH9|Cluster_99/169-227:0.537119)0.580000:0.054320)0.921000:0.783380,(((tr|W9YAI0|Cluster_19/107-169:0.154750,(tr|W7HTR8|Cluster_19/500-563:0.431232,tr|S8F376|Cluster_19/142-207:0.415546)0.466000:0.191311)0.995000:1.250101,((tr|W4G6H1|Cluster_229/188-242:0.631324,(tr|W7TVX4|Cluster_229/213-267:0.524729,tr|S2JQJ0|Cluster_229/110-164:0.478917)0.414000:0.144680)0.429000:0.172145,(tr|X1XCU4|Cluster_21/552-605:0.539497,(tr|W9XPY7|Cluster_21/128-182:0.229628,sp|P40586|Cluster_21/119-173:0.268581)0.732000:0.177032)0.791000:0.187978)0.896000:0.824546)0.676000:0.236402,((tr|Q0UZ60|Cluster_191/588-641:0.332731,(tr|W6ZIY3|Cluster_191/126-179:0.411115,tr|R0JMD1|Cluster_191/118-170:0.243950)0.788000:0.195197)0.884000:0.366652,(tr|U4LJK5|Cluster_112/104-153:0.398615,(tr|V5I172|Cluster_112/115-168:0.501721,tr|S7ZP36|Cluster_112/116-169:0.588299)0.286000:0.165270)0.576000:0.222624)0.678400:0.307216)0.470143:0.220974)0.426588:0.101866,(tr|R7Z1B2|Cluster_210/729-791:0.345316,(((((tr|U1GVT2|Cluster_102/129-185:0.526000,tr|W9WIR7|Cluster_102/88-144:0.210727)0.602000:0.267905,tr|W2SEH9|Cluster_102/110-166:0.387396)0.947000:0.972098,tr|R1EN68|Cluster_210/92-151:0.093253)0.770000:0.386876,tr|Q0UET7|Cluster_210/97-160:0.332554)0.693000:0.321617,(tr|W3XNN6|Cluster_142/89-143:0.110980,((tr|S7ZAA4|Cluster_142/130-184:0.316985,tr|C0NWS1|Cluster_142/101-155:0.424471)0.374000:0.068798,(((tr|W9I0I6|Cluster_41/134-213:1.040394,(tr|S7Z3I1|Cluster_90/116-182:0.740102,tr|S8BEM9|Cluster_90/124-188:0.364632)0.216000:0.106550)0.343000:0.031150,tr|Q0CY41|Cluster_90/744-806:0.349997)0.576000:0.243951,(tr|W2SEB0|Cluster_228/102-177:0.470740,((tr|W9XUP3|Cluster_228/103-182:0.000001,tr|W9XUP3|Cluster_41/103-182:0.000001)1.000000:0.167679,(tr|W9Z6Z1|Cluster_228/103-180:0.000001,tr|W9Z6Z1|Cluster_41/103-180:0.000001)1.000000:0.310123)0.870667:0.301412)0.800500:0.188321)0.661000:0.466120)0.576600:0.307613)0.555818:0.314990)0.557750:0.108897)0.575882:0.349246)0.664857:0.185834)0.721842:0.177284)0.820818:0.654753,(tr|M5FZH0|Cluster_155/24-82:0.141790,tr|M5FXQ0|Cluster_155/63-120:0.250102)0.554000:0.053390)0.818348:0.115954)0.828917:0.076929,tr|W4K1U8|Cluster_51/87-145:0.645702)0.839469:0.177495)0.849000:0.499807,(tr|W3WSV5|Cluster_17/103-162:0.129120,(tr|W6QXY0|Cluster_17/620-679:0.414413,tr|W6ZKB0|Cluster_17/132-191:0.483002)0.228000:0.186123)0.829000:0.427530)0.846755:0.395448)0.426753:0.048246)0.387224:0.076208,(((((tr|A0A1Y2LIN3|Cluster_194/130-185:0.493081,(tr|W7MTA9|Cluster_194/85-141:0.256005,tr|C7ZLB2|Cluster_194/86-142:0.200272)0.582000:0.220829)0.610000:0.000001,((sp|P39979|Cluster_68/91-147:0.203188,sp|Q06592|Cluster_68/86-142:0.234299)0.814000:0.296104,tr|W6MX60|Cluster_68/81-137:0.400884)0.917000:0.653422)0.840800:0.795383,((((((tr|A0A168CKN3|Cluster_218/108-165:0.040264,(tr|A0A151GDD6|Cluster_218/113-170:0.204273,tr|A0A167XBZ8|Cluster_218/120-177:0.043456)0.470000:0.098909)0.955000:1.037967,tr|X0LD13|Cluster_29/102-160:0.000001)0.685333:0.250429,tr|W3XMC1|Cluster_29/127-185:0.222266)0.556500:0.167321,((tr|R1ELV1|Cluster_152/96-152:0.724394,tr|N1Q9G1|Cluster_152/96-151:0.719979)0.538000:0.279721,tr|M2RC49|Cluster_152/88-143:0.474907)0.687000:0.442707)0.738286:0.070777,tr|W9Y031|Cluster_29/153-213:0.538338)0.786250:0.697535,((sp|Q96F10|Cluster_14/86-143:0.199314,(sp|Q9D5N8|Cluster_14/661-706:0.723277,sp|Q9JHW6|Cluster_14/86-143:0.207935)0.692000:0.587026)0.675000:0.135425,(tr|W9XV50|Cluster_15/111-156:0.190872,((sp|P79081|Cluster_15/84-129:0.213175,((sp|Q9SMB8|Cluster_53/144-189:1.057302,(sp|Q9ZV05|Cluster_53/147-192:0.184110,sp|Q9ZV06|Cluster_53/155-200:0.000001)0.626000:0.166354)0.726000:0.225457,((tr|G0NGZ7|Cluster_183/23-68:0.110722,tr|A8Y4C1|Cluster_183/446-491:0.113592)0.740000:0.301083,tr|H3FQG0|Cluster_183/77-133:0.393951)0.877000:0.627329)0.547200:0.246764)0.627333:0.118325,tr|W9CEM9|Cluster_15/118-163:0.563394)0.728571:0.053582)0.841750:0.790326)0.786364:0.779550)0.502300:0.000001)0.417538:0.091587,((tr|B2A9F3|Cluster_131/140-225:0.215312,(tr|Q5AUD4|Cluster_131/90-168:0.489148,((tr|G7DY44|Cluster_101/131-208:0.479183,(tr|F9FIM8|Cluster_101/876-956:0.440146,tr|S3CHR0|Cluster_101/136-212:0.220524)0.510000:0.164859)0.866000:0.651842,tr|R7YJN6|Cluster_131/94-180:0.192684)0.704000:0.068400)0.770500:0.280460)0.874400:0.919859,((((((tr|F1L283|Cluster_106/78-130:0.318829,(tr|H3DTW1|Cluster_106/73-125:0.389539,tr|W6NFD3|Cluster_106/87-139:0.405131)0.258000:0.111652)0.502000:0.241366,(tr|A0A1W0X436|Cluster_226/83-135:0.551562,((tr|W5JM06|Cluster_94/310-363:0.575777,tr|S4NWR7|Cluster_94/76-129:0.390235)0.652000:0.319361,tr|X1WJD2|Cluster_94/78-130:0.390352)0.572000:0.301555)0.404000:0.000001)0.381333:0.083826,tr|E9GPZ8|Cluster_226/80-132:0.389746)0.398286:0.123550,(tr|C3Y085|Cluster_226/77-129:0.339869,((tr|A0A183IK81|Cluster_232/72-124:0.572986,((sp|Q93015|Cluster_63/136-188:0.138323,sp|Q9R123|Cluster_63/164-216:0.000001)0.926000:0.303798,tr|W5NP05|Cluster_63/79-131:0.107740)0.818000:0.206301)0.714000:0.195811,(tr|A0A1V9XTE3|Cluster_232/78-130:0.536598,tr|A0A131YW14|Cluster_232/75-127:0.421542)0.190000:0.118204)0.536000:0.157528)0.548667:0.144722)0.751000:0.441409,(sp|Q84JF4|Cluster_32/511-562:0.044689,(tr|W9S886|Cluster_32/525-576:0.146292,sp|B5X4Z4|Cluster_32/520-571:0.000001)0.588000:0.000001)0.991000:2.092559)0.702706:0.278867,((tr|W6YVG9|Cluster_13/130-184:0.504696,(((sp|Q9UUK2|Cluster_1/190-242:0.000001,(sp|Q9JHD1|Cluster_1/550-601:0.038140,sp|Q9JHD2|Cluster_1/567-618:0.000001)0.912000:0.331224)0.993000:2.466981,tr|S8EI86|Cluster_47/585-639:0.238711)0.682000:0.233276,((((sp|Q86UY6|Cluster_20/133-188:0.000001,sp|Q8VE10|Cluster_20/133-188:0.000001)0.998000:0.000001,sp|Q6NUH2|Cluster_20/133-188:0.106315)0.990000:0.365334,((tr|W1PLX3|Cluster_104/141-196:0.068885,tr|A0A200QM79|Cluster_104/162-217:0.191795)0.652000:0.000001,tr|A0A251UKA3|Cluster_104/145-200:0.241221)0.882000:0.451775)0.645200:0.190160,(tr|A0A077WVE7|Cluster_222/413-468:0.149806,(tr|A0A162ZS87|Cluster_222/187-241:0.146078,tr|A0A0B7N4Y0|Cluster_222/123-178:0.300049)0.252000:0.112391)0.856000:0.329958)0.703750:0.124637)0.613833:0.445820)0.588769:0.126784,((((tr|H0GZA5|Cluster_176/149-210:0.123130,sp|Q04751|Cluster_176/180-241:0.096040)0.960000:0.748752,(tr|H2AMM3|Cluster_176/147-209:0.825263,(tr|H8X753|Cluster_111/158-221:0.301254,(tr|K0KHT7|Cluster_111/96-173:0.611403,tr|M3HLH9|Cluster_111/101-164:0.344664)0.214000:0.144059)0.683000:0.349753)0.736000:0.193461)0.650000:0.424156,(tr|V5GVH1|Cluster_47/1694-1748:0.180045,tr|W3VPP0|Cluster_47/1701-1755:0.231302)0.814000:0.303059)0.521143:0.238710,(tr|W9XQ46|Cluster_13/140-194:0.520461,tr|W7I4Z7|Cluster_13/174-228:0.369022)0.048000:0.011027)0.472222:0.100634)0.630609:0.395350)0.459317:0.031796)0.435191:0.251702)0.403324:0.239954,(((sp|Q6B949|Cluster_36/114-167:0.308757,((tr|W1P511|Cluster_82/154-207:0.222099,(sp|Q6Z1Y6|Cluster_82/123-176:0.079037,tr|M0S5D7|Cluster_82/136-189:0.042296)0.944000:0.232160)0.926000:0.425403,(sp|Q5KQI6|Cluster_36/185-238:0.044218,sp|Q7X9V3|Cluster_36/190-243:0.189278)0.382000:0.155306)0.675000:0.046346)0.722800:0.452236,(tr|W9SC69|Cluster_71/155-208:0.000001,(tr|W1P9J8|Cluster_71/133-186:0.234887,tr|V4THM8|Cluster_71/153-206:0.104449)0.402000:0.099729)0.964000:0.928193)0.729250:0.704716,(((((sp|Q9JK38|Cluster_28/108-170:0.016588,sp|Q96EK6|Cluster_28/108-170:0.000001)0.992000:0.265437,sp|Q9VAI0|Cluster_28/111-173:0.464960)0.941000:0.498098,(sp|O93806|Cluster_235/82-138:0.331370,tr|W6MPJ5|Cluster_235/85-141:0.252323)0.580000:0.195337)0.598000:0.092628,(sp|P43577|Cluster_235/92-148:0.275923,sp|Q54WR8|Cluster_225/84-140:0.258921)0.562000:0.236476)0.633667:0.116427,(((tr|V6LRQ1|Cluster_230/66-128:0.500688,sp|Q9LFU9|Cluster_225/81-137:0.343061)0.174000:0.068286,(tr|V6LXD6|Cluster_230/86-148:0.237051,tr|V6TRR8|Cluster_230/79-141:0.585525)0.352000:0.180674)0.448000:0.044925,sp|Q5U9F2|Cluster_225/98-154:0.517559)0.544000:0.103915)0.709636:0.275149)0.546000:0.358155)0.452316:0.256846)0.517737:0.488354,((tr|L8H6H1|Cluster_162/80-138:0.281742,(tr|Q55BC6|Cluster_162/96-154:0.833063,((tr|W9YSS5|Cluster_193/759-815:0.000001,((tr|W9YXR4|Cluster_193/790-846:0.123496,tr|H6BS47|Cluster_193/802-858:0.244231)0.428000:0.000001,((tr|F2TCD6|Cluster_178/657-713:0.738448,tr|Q0CZN4|Cluster_178/456-512:0.195935)0.550000:0.183357,tr|Q5BF42|Cluster_178/318-373:0.436951)0.804000:0.975154)0.676000:0.143002)0.803200:1.514481,tr|G2QNW8|Cluster_162/94-152:0.392716)0.692333:0.194270)0.661714:0.325709)0.625500:0.446358,((tr|R0M4B0|Cluster_156/76-136:0.344813,(((tr|V5HXK3|Cluster_60/90-151:1.240448,tr|W9VDL3|Cluster_60/85-141:0.473014)0.338000:0.145840,tr|W2S687|Cluster_60/81-137:0.365889)0.932000:1.033145,tr|E3NTS4|Cluster_156/292-352:0.245288)0.728667:0.267814)0.633500:0.127313,tr|G3BCF7|Cluster_156/77-137:0.421757)0.600000:0.066345)0.690143:0.390186)0.748261:0.122837,(sp|P35208|Cluster_7/182-239:0.265425,(tr|W6ML70|Cluster_7/127-184:0.097049,sp|Q09927|Cluster_7/114-171:0.484845)0.388000:0.345244)0.959000:0.995271)0.839000:0.689656)0.758824:0.484422,(tr|W5LVC0|Cluster_66/205-269:0.929988,(tr|W5NFC8|Cluster_66/202-266:0.279777,tr|W5NFC6|Cluster_66/199-263:0.266467)0.544000:0.217471)0.767000:0.446028)0.637714:0.092005,tr|W5JX80|Cluster_168/219-284:0.735306)0.592000:0.103834)0.531273:0.092531)0.555500:0.240557)0.576000:0.065552,(tr|E9H6G5|Cluster_145/211-275:0.229447,(tr|E9H6G1|Cluster_145/256-320:0.189689,tr|E9H6G4|Cluster_145/126-191:0.375143)0.620000:0.128072)0.856000:0.506019)0.987333:0.765336,(tr|W8BPH5|Cluster_223/211-266:0.000001,tr|W8BPH5|Cluster_25/211-266:0.000001)1.000000:0.112867)1.000000:0.167739,tr|W8CD63|Cluster_223/209-264:0.000001,tr|W8CD63|Cluster_25/209-264:0.000001);
