# Supplementary material for: Classification and phylogeny for the annotation of novel eukaryotic GNAT acetyltransferases
Source: PLoS Comput Biol. 2020 Dec 23;16(12):e1007988. doi: 10.1371/journal.pcbi.1007988 (PMC7790372; doi:10.1371/journal.pcbi.1007988)
Supplement: S2 File — (TXT) [file pcbi.1007988.s013.txt]

>tr|W8CD63|Cluster_25/209-264
--------GALGLLQVLDTHKRLGLGNLAVRYLSK---LI--AAK-----GFEVTAPVVF
QNVASRSLFAKLGF-
>tr|W8CD63|Cluster_223/209-264
--------GALGLLQVLDTHKRLGLGNLAVRYLSK---LI--AAK-----GFEVTAPVVF
QNVASRSLFAKLGF-
>tr|W8BPH5|Cluster_25/211-266
--------GSLGLLQVMDTHKRMGLGNLVVRYMAK---LI--AGK-----GLEVTAPVVF
ANVPSRTMFEKLGF-
>tr|W8BPH5|Cluster_223/211-266
--------GSLGLLQVMDTHKRMGLGNLVVRYMAK---LI--AGK-----GLEVTAPVVF
ANVPSRTMFEKLGF-
>tr|W5JNN7|Cluster_25/208-263
--------GAHGALEVPTEHRRKGYGTLVTKAMAV---KL--ANM-----GCNSYGFVLT
TNAASIAMFHNLGF-
>tr|D6WEY2|Cluster_223/219-274
--------GHLAMLQTEEAHKRKGYASLVTKALSK---EI--AEE-----GHWPLGTILL
ENKNSISMFEKLGF-
>tr|E9H6G4|Cluster_145/126-191
SWMMYHLPNGMSRLHTLQEYRRRGYAALVTQYLSK---RVAQ--C-----GFVPFVNVHL
ENIASYTLFTSTMG-
>tr|E9H6G5|Cluster_145/211-275
SWIMGHAPMGMSRLFTMDGHRRKGYATLVTLYMSK---RMAQ--S-----GFLPFVNIVV
GNTASTKFFEGLG--
>tr|E9H6G1|Cluster_145/256-320
SWITCHPPNGMSRLHTLEEHRHRGYAGLAAKYLAK---RVAQ--S-----GLVPFVNIVV
ENEASHKFFESVG--
>tr|U4UV73|Cluster_108/224-288
AWMVQSYYGAMFSMQTRPEYRRKGYGIILAKHLTK---LVTD--R-----GYLPFVVIRP
ENDASKGLYAKLG--
>tr|Q16US5|Cluster_108/212-276
AWSLQSYYGGMFSMQTKPEFRRKGYGIQLAQALTK---LVIQ--R-----GYVPFVVIRP
ENEASRGLYTKLG--
>tr|K7J9P5|Cluster_108/211-275
AWMVQSYYGAMFSMQTKPEFRRKGYGTKLARFLTK---RVAE--N-----GYKPFVVIRP
ENEASQALYKKLG--
>tr|W5JX80|Cluster_168/219-284
ACVFKNDHDSVGHLYTLPNKTNRGYGSTLAKAMTR---KIAFQDN-----QHA-LAFISP
SNEQSIRIFTKIG--
>tr|Q17DT9|Cluster_168/220-286
GWVLKNEFAGVGHLQIMPNHRQKGYGMILAKAMTK---RIAQQES-----GGIVNAFIVD
KNTNSRLLFDKLG--
>tr|W8BRM6|Cluster_168/225-290
AWAFQNDFSGLGILQVLPTEQRKGFGALLAATLCK---QVAVVEK-----VHL-NAWIVS
ENFKSKALLEKIG--
>tr|W5NFC6|Cluster_66/199-263
SWILMYQHCALGLLYTLPDHRRQGHAKLLVTEMSR---QLLE--Q-----GYPVYCFVEE
ENQISYQLFTSLG--
>tr|W5NFC8|Cluster_66/202-266
SWVLLYDYCALGMLYTAPEHRGKGYAKILVSTIAR---RLHA--Q-----GYPVYCFIEE
ENELSYRLFKGLG--
>tr|W5LVC0|Cluster_66/205-269
SWCFSDELCEMRMAFTLPEYRRTGHMKTALTALIK---QIHA--M-----GFPVYAHVSE
ENTTAINMLTSFG--
>tr|A0A1W0X2I4|Cluster_150/210-275
AYIVQRPEGVMGAGFVNPNYRGKGYFKVVLYELLK---EMGR-RG-----ETLGYADVTT
GNKPSETAMTSIG--
>tr|A0A1W0X2N3|Cluster_150/217-282
AYIMQGPEGGMGAGYVDPEYRRRGFFKVVLFELLK---ELER-QG-----DTYGYADVLA
DNVPSKAAMLSIG--
>tr|A0A1W0XF48|Cluster_150/205-271
AHILYTADGSIGLGLVDPDYRGKGLYQIVLYDITK---KILNVIR-----QRVVYGYVFA
GNVASARCFERMG--
>tr|W9XUP3|Cluster_228/103-182
------------GYMFRKESWGKGYAFEALQRWLQAWWLPRREVVIEVSEPEVLRARTDA
ENAASARLLGKCGF-
>tr|W9XUP3|Cluster_41/103-182
------------GYMFRKESWGKGYAFEALQRWLQAWWLPRREVVIEVSEPEVLRARTDA
ENAASARLLGKCGF-
>tr|W9Z6Z1|Cluster_228/103-180
------------GFFFRKEYWGKGYATETFQRWLQAWWLPRKEVLIDDMVSEVLRADRDA
RNVASARLLEKFGF-
>tr|W9Z6Z1|Cluster_41/103-180
------------GFFFRKEYWGKGYATETFQRWLQAWWLPRKEVLIDDMVSEVLRADRDA
RNVASARLLEKFGF-
>tr|W3XNN6|Cluster_142/89-143
------------GYTFHPAAWGKGYATEALRAFMNIYWSRPT--------VDVVEAKTDV
ENKGSIRVLTKCGF-
>tr|S7ZAA4|Cluster_142/130-184
------------GYLFHPSAWGHGYATEAVAAFIPHYFLRPE--------ARCIEAKVDA
QNRASIRVLQKSGF-
>tr|C0NWS1|Cluster_142/101-155
------------GYIFHPSAWGKGYATEAVSAFVDRFWAQVA--------ANEIEAQVDQ
ANAASAHVLRKCGF-
>tr|R7Z1B2|Cluster_210/729-791
--------TPEVGYMIHSAYWGQGLATEALEAFMNVYWHVAEL-----PPCNYAVAYTDI
ENWSSRRVLEKCGF-
>tr|R1EN68|Cluster_210/92-151
--------APEIGYMLHPDFWGKGLATEALRAFMPFFWKYEG-------VYDYATAEIDP
EHYPSRNILVKCGF-
>tr|Q0UET7|Cluster_210/97-160
--------TPEIGYMFNSSYWGKGYATEALRAFIPLFFHFSGK----GQFLDYTEALTDP
ELVSSQNVLVKAGF-
>tr|W2SEB0|Cluster_228/102-177
------------GYLFRKEYWGKGYATESVIGWLEQYWLPRRELDLQGAVREVLTAEVEA
SNTGSIKVMKKSGF-
>tr|S8BEM9|Cluster_90/124-188
--------APSVGYGIHPDYWGRGYAAEAVRAVIDSWWLDRID----DAEEERLYAACNK
ANIGSLKVLLKNGF-
>tr|Q0CY41|Cluster_90/744-806
--------APAVGCMFHPDVWGKGYATEAVRAVVTAWWLPRAW----CVEEEKLFAAVKG
ANVGSLRVLEKVGF-
>tr|S7Z3I1|Cluster_90/116-182
--------CPMLGYSLLPEAWGKGYATEALRLLLEKWWLPRREST--GDDPERIFAICEK
ANLGSSGVLRKCGF-
>tr|W2SEH9|Cluster_102/110-166
---------QEIGFLLAKRHWGKGLAFEALQIILPYLFGTAG--------FSFLTADIDP
RNKASEGLLRKVGF-
>tr|W9WIR7|Cluster_102/88-144
---------QEIGFLLSRSYWGQGLAQEALHGVLPYLFGEKG--------MEEITADVDP
RNHRSIRLLERVGF-
>tr|U1GVT2|Cluster_102/129-185
---------GEIGFLLNRSYQGRGFGSEALTAVLRYLFEQKG--------VETITTDVDP
RNGACISLLKKHGF-
>tr|V5I172|Cluster_112/115-168
------------GFGFLPEYTGKGYATEALRGLIE---HGQRELG-----MDVIFGFTDP
DNGPSCKLMARVGM-
>tr|U4LJK5|Cluster_112/104-153
------------GFALIPDMVGKGYATEAAKAMLE---F----TG-----VKEYFGFTDP
ENVPSTKVLERLGM-
>tr|S7ZP36|Cluster_112/116-169
------------GFTILPEESGNGFATEAARGLVD---WARLELG-----IHAVFGFCGV
DNVRSRRVLEKVGM-
>tr|W6ZIY3|Cluster_191/126-179
------------GFIFLEKHQGKGYATEAVRVLMK---YYEEEKG-----ISVFSGFTKE
DNEGARGLFRRLGF-
>tr|R0JMD1|Cluster_191/118-170
------------GFSIIERYHGKGYASEAVEGLMK---YYS-EKG-----VRAFAGFTSD
ENESAKKLFRRLGY-
>tr|Q0UZ60|Cluster_191/588-641
------------GFAIMAKYYGRGYATEASKALIK---YYREQKG-----QTAFAGYCDP
DNENSIKMFRRLGF-
>tr|V5FTH9|Cluster_99/169-227
-------EMIELRYGMDPEFRGRGIATRAAEVVMS---AVGERG------ARRFIAETQK
ENARSQALLRRLGF-
>tr|S7ZZP6|Cluster_99/160-218
-------EMAEIRYGVAPTYWGKGIAKEAAEAVMH---AANARG------VTRFIAETER
PNKRSARALEKLGF-
>tr|S3DX42|Cluster_99/154-212
-------EMVELRYGVAPDYWGKGLARIGADAVML---GVKEMG------VKRYIAETEK
ENVRSGKVLGKMGF-
>tr|W3XN10|Cluster_30/100-159
-------RTWELGYWLAKEQWGKGITTAAVKGFCK---WTFDTF----PELHRIEANVYE
TNNGSMKVLERVGF-
>tr|W7LWV9|Cluster_30/117-176
-------RTWEMGYWLAETAWGKGYATEAAKALIR---WCFETW----PELNRIEACAYG
GNKASQNVLRKSGL-
>tr|W2SA79|Cluster_30/117-176
-------RTARLGYWIAEEHWGKGFAPEVVRAFIT---WTWEAY----PELDRLEATVYS
WNPASVKVLLKLGF-
>tr|W9S1Z8|Cluster_22/85-142
---------ADIGYGVAPKYWGQGVATRAVEMALP---LVFKDL----PEVVRLQAFVFV
ENKASQRVLEKAGF-
>tr|W9R145|Cluster_22/103-160
---------AEIGYSVGSAYWNKGIATYAVKLVAN---AIFWEW----PHLERLEALVDV
ENVASQRVLEKAGF-
>tr|V7CII4|Cluster_22/142-203
-------RSVELGYVLGSKYWGKGVATLVVKQVVK---VAFTELP--LPNMERVEALVDV
LNVGSQRVLEKAGF-
>tr|W6ZKB0|Cluster_17/132-191
-----HRTMEIA-LDILPAYQGKGYGSEAINWALD---FGFRRAG-----LHSVRLRAFG
WNKGAIRLYERLGF-
>tr|W6QXY0|Cluster_17/620-679
-----HRNAVIG-ISTADGYRGKGYGGEAINWALH---WAFQHGG-----LHRVSKGAFS
FNHNALRLYRRPGF-
>tr|W3WSV5|Cluster_17/103-162
-----NRHSYIS-IDILDGYRGKGYGGEAIEWALG---YAFQMAG-----LHRVGIETFS
HNTGAMQLYERLGF-
>tr|W4K1U8|Cluster_51/87-145
-------RNGDIGITLKREWWGNGYGTELLEWIVT---HGLKEQ-----GLHRISLQVFG
INERAVEVYRKVGF-
>tr|M5FXQ0|Cluster_155/63-120
-------RDAEVGITLVVPWWGNGFATEVTEWVLQ---HAFEQLA-----LHRVSLGYFG
-NPAARRVYDKCGF-
>tr|M5FZH0|Cluster_155/24-82
-------RDASFGISLTPQWWGNGFATEVTEWIIQ---HGFEQLG-----LHRITLGVFS
SNPAGQRVYEKCGF-
>tr|A0A167KHC0|Cluster_155/117-175
-------RDAVLGIMLGAEWHALGFGTELLQWVVP---YAFEQLG-----MHRLSLDVVG
SNTTAMRLYEKVGF-
>tr|V2XQZ9|Cluster_51/85-143
-------RSLRYGTALSPHFWNKGYATEVMRFMMN---RAFVSF-----GVHRVALNVLS
GNAAAIAVYKKIGL-
>tr|S7Q4W1|Cluster_51/87-145
-------RDAMTEIGLLREYQGKGYGTETLEFIIG---YAFRNF-----GLHRISLGVLE
GNAAARAVYKKIGF-
>tr|W9I0I6|Cluster_41/134-213
------------GYYVRCEYWGRGYASEAMAAVVAAWWLARSPGVEMEEVPERLFAFIAS
TNAGSIRKLGFCKF-
>tr|W4G6H1|Cluster_229/188-242
-----------GAIWLVPAFQGTGVHREVVYLLLD---ALFREGG-----YRRVEWRCDG
FNVRSRKAAHSLGF-
>tr|W7TVX4|Cluster_229/213-267
-----------GDIWLTPAFRGTYAGLEAGQLLLR---FLFETLG-----YRRVEWRCDA
DNYAAQKAAERMGF-
>tr|S2JQJ0|Cluster_229/110-164
-----------GGLWFTPEFHGTYANKESTLLLLS---YMFDRLK-----WRRVEWKCNS
SNMPSRKAALKLGF-
>sp|P40586|Cluster_21/119-173
-----------GYVVFSPELQKTIIATEAQFLLMK---YVFDDLQ-----YRRYEWKCDS
LNGPSRRAAMRLGF-
>tr|W9XPY7|Cluster_21/128-182
-----------GHILFSPLLQRTKAATEAMYLLAK---HVFEDLG-----YRRYEWKCDN
LNLPSKRAAVRLGF-
>tr|X1XCU4|Cluster_21/552-605
-----------GHVTWSRKMKGSRIGTETVWLLLK---NAFE-HG-----YRRLEWKCDS
MNVASRNAAERLGF-
>sp|Q9UTI3|Cluster_10/71-129
--------GHITSVSVMRSYRHLGLAKRLMVQSQR---AMVEVYG-----AKYMSLHVRK
SNRAAIHLYRTLQF-
>sp|Q9QY36|Cluster_10/70-128
--------GHITSLAVKRSHRRLGLAQKLMDQASR---AMIENFN-----AKYVSLHVRK
SNRAALHLYSTLNF-
>sp|Q9FKI4|Cluster_10/70-128
--------GHITSLAVLRTHRKLGLATKLMTAAQA---AMEQVYE-----AEYVSLHVRR
SNRAAFNLYTTLGY-
>sp|Q8SSN5|Cluster_8/70-127
--------GHVTAVSVAPEFRRIGLADRLMHILEE---GSEKIYD-----GYFVDLFVRK
SNTLAINMYTKFGY-
>sp|Q8LGI8|Cluster_8/70-127
--------GHVTAVTVSPEYRRQQLAKKLMNLLED---ISDKIDK-----AYFVDLFVRA
SNTPAIKMYEKLGY-
>sp|Q7ZXR3|Cluster_8/70-128
------WHGHVTALSVAPEFRRLGLAAKLMELLEE---I-SER-KGG----FFVDLFVRV
SNQVAVNMYKQLGY-
>sp|Q9NHD5|Cluster_9/69-129
-----QRRLYIMTLGCLSPYRRLGIGTVMFEHIMN---FAEKDGN-----FDSIFLHVQI
NNNGAIEFYKKFGF-
>sp|Q9GZZ1|Cluster_9/69-129
-----QKRLYIMTLGCLAPYRRLGIGTKMLNHVLN---ICEKDGT-----FDNIYLHVQI
SNESAIDFYRKFGF-
>sp|Q6DBY2|Cluster_9/68-128
-----QKRLYIMTLGCLAPYRRLGIGTKMLNHVLN---ICEKDGT-----FDNIYLHVQI
SNESAIDFYQKFGF-
>tr|S9VEU0|Cluster_212/84-146
----NTYKLYIMTICVLEPYRHMKIGTRMLLKILD---TASKEKR---FPLESVTLHMQV
-GSPVLNFYQQFGF-
>tr|W6KPA4|Cluster_212/85-147
----NEYRLYIMTIAVLKPYRNMGIGSRLLEAVLD---NARRETQ---YRIVEVTLHMQV
-GSSARSFYEKFGF-
>tr|S9UJS0|Cluster_212/83-145
----ETHKLYIMTITVLEPYRRMKVGSHLLRRIMD---MALHEAR---FRVSEVALNVQV
-GSPALHFYESFGF-
>sp|Q9M8T9|Cluster_83/110-171
----EETLIYILTLGVVETYRNRGIAMSLISEVIK---YASGLSV-----CRGVYLHVIA
HNNAAICLYKRLMF-
>tr|R0HE03|Cluster_83/110-171
----EETLVYILTLGVVETYRKRGIAKLLINEVVK---YASSIPV-----CRGVYLHVIA
HNNPAIRLYKRMSF-
>tr|U5CQS0|Cluster_83/148-209
----ERKFVYILTLGVVEPYRNLHIASSLVREVIK---YASSISS-----CRAVYLHVID
YNTPAIHFYQKMSF-
>tr|V9ESX0|Cluster_209/144-205
----HTHVMYILTLGTRSSVRRMGIASELLQECIA---QACRQPQ-----CGAVYLHVKA
DNLSARHFYEKNGF-
>tr|M4BEK5|Cluster_209/143-204
----HTQIMYILTLGTRASVRRMGIASRLLEECIA---QACRQPE-----CGAVYLHVKA
DNLSARHFYEKHGF-
>tr|W4FI36|Cluster_209/96-157
----STTLMYILTLGARQDYRRKGIASVLLTTCIN---EAKADSS-----CRALYLHVKA
DNGQAIRFYEKNGF-
>sp|Q9H7X0|Cluster_24/92-155
----DTQVAYILSLGVVKEFRKHGIGSLLLESLKD---HISTTAQ---DHCKAIYLHVLT
TNNTAINFYENRDF-
>sp|A8E5V7|Cluster_24/92-155
----DTQVAYILSLGVVKEFRKQGIGSLLLESLKS---HISSTAQ---DHCKALYLHVLT
TNSNAIRFYENRHF-
>sp|Q95SX8|Cluster_24/134-197
----SADVGYILSLGVHRSHRRNGIGSLLLDALMN---HLTTAER---HSVKAIFLHTLT
TNQPAIFFYEKRRF-
>sp|Q08689|Cluster_135/87-147
----SLKGIQIEFLGVLPNYRHKSIGSKLLKFAED---KCSECH------QHNVFVYLPA
VDDLTKQWFIAHGF-
>tr|Q75F30|Cluster_135/74-134
----GHSAVVIDTLAVLEAYRGKGVGTKLLDYVEK---ETKPFQ------PRAIYVTVAA
SATGELQWYQSHGF-
>tr|R9X8K5|Cluster_135/74-134
----GLSGVYIEVLAVLDAYRGKGVGTKLLSYVEK---EAKQAH------QHALYVHVPK
NAPGELQWYQSHGF-
>tr|Q6BLB3|Cluster_136/86-146
----IPNAIYLESFAVLKAYRNLGIGAKLLEYVIA---ETKRRF------IHEIMLHVHV
ENSQAIEWYLKHGF-
>tr|H8X4Y7|Cluster_136/156-216
----TPNCIYIESFAVLEKYRNLGIGSELLAWVIN---ETKNRF------IHEIVVHVQA
SNEKVINWYIKKGF-
>tr|K0KNI5|Cluster_136/68-128
----VPTSIYIESIAVLEPYRNFGIGKKFIQHLEE---QAKISY------IHEITAHIWI
KQPEILEWYQKQGF-
>tr|W9XE37|Cluster_128/191-253
----ALAQIYIQALALLSPYRGLGIATMLLNAVLE---SSIAKEDG----TVCIYAHVWE
KNQDALEWYGKRGF-
>tr|W9YFU7|Cluster_128/192-254
----ELSQIYVQALALLSPYRGLGIATKLLDVVLQ---SSIAQAGS----TVCIYAHVWE
KNEDALEWYAKRGF-
>tr|W9WN64|Cluster_128/191-253
----PPSQIYIQALALLSPYRSLGLATLLLDTILS---SASAQAAD----TVCIYAHVWE
KNDDALEWYSNRGF-
>tr|W9C7F5|Cluster_49/187-253
----NTYSIYLQSLTLLSPYRTLGLATALLNSVIE---TATSTRIPVGIKIEGLYAHVWV
DNHEAVEWYTKRGF-
>tr|T0JI95|Cluster_49/155-218
----PEHALYIQSLALLSPYRSHGLAIATLDNIIA---AASSVPG---VNLRHVYAHVWT
DNDEGIKWYTSRGF-
>tr|R1E6Y5|Cluster_120/188-249
----PRPHLYIATLSTLSPYRQHGLATHLLAAVTR---AAAAAHG-----VAVVYAHVWV
ANEAGLAWYRARGF-
>tr|R7YWR0|Cluster_120/198-259
----SHPVLYISTLATLSPYRAHGLATHLLYAVTL---AAHTRHG-----VVQVCAHVWE
ANGEALAWYKRRGF-
>tr|N1QMU4|Cluster_120/94-155
----EAPMLYLSTLVLLSPYRQHGIATHLLRTLTQ---RAVLDYG-----VTRVGAHVWE
ANADALEWYRKRGF-
>tr|W3WY54|Cluster_49/195-258
----IPDALYVQSLVLQEPYRGLGLAARMLEEVCT---LAARDER---FACRTVCAHVWT
ENEEGWEWYKARGF-
>sp|Q9UHF3|Cluster_31/137-193
--------LQLFHLSVDNEHRGQGIAKALVRTVLQ---FARDQG------YSEVVLDTSN
IQLSAMGLYQSLGF-
>sp|Q9UHE5|Cluster_31/137-193
--------LQLFHLFVDSEHRRQGIAKALVRTVLQ---FARDQG------YSEVILDTGT
IQLSAMALYQSMGF-
>sp|Q9QXT4|Cluster_31/136-192
--------LQLFRLSVSSQHRGQGIAKALVRTVLQ---FARDQG------YTDVVLETST
LQQGAMTLYLGMGF-
>sp|Q8N9F0|Cluster_127/205-264
-----DNTVELLRMSVDSRFRGKGIAKALGRKVLE---FA-VVHN-----YSAVVLGTTA
VKVAAHKLYESLGF-
>sp|Q3UGX3|Cluster_127/202-261
-----DNTVELLRMSVDSRFRGKSIAKALGRRVLE---FA-MLHN-----YSAVVLGTTA
VKVAAHKLYESLGF-
>sp|D3ZVU9|Cluster_127/202-261
-----DNTVELLRMSVDSRFRGKGIAKALGRRVLE---FA-MLHN-----YSAVVLGTTA
VKVAAHKLYESLGF-
>tr|T0KW05|Cluster_59/94-150
--------AKLRCFLVEKSARGLGLGTRLMKLCID---FAREVG------YERVGLRTDS
NMVGARRMYAKTGF-
>tr|W2RRE2|Cluster_59/86-142
--------AKLRLLLVEPAARGLGLGKTLTQACIA---FARAAG------YRRIVLWTQS
HLLAARKLYHAEGF-
>tr|Q0CDQ1|Cluster_59/104-160
--------AKLRLLLVEPRARGRGVGRSLIQQCVR---FARETG------YERVVLWTQS
VLESARRLYRAEGF-
>tr|I1RHI5|Cluster_159/97-153
--------AQIRGFIVDERARGLGVGKKLLNAAME---FVQEQG------FDRVSLYTSR
TQETSLFLYNKAGF-
>tr|L7J0K5|Cluster_159/270-326
--------AHLRSFIVDDSVRGSGAGKKLIAAAMA---FVDEVG------FEEVRLNTIR
ELAAARRLYRTFGF-
>tr|G2XF30|Cluster_159/169-225
--------AQLKGFIIDPAARGLGVGRKMLDAVMA---HVRAAG------VEEVMLHTMG
SLGAAVHLYRGAGF-
>tr|Q4RII9|Cluster_143/134-193
-----KRQGELFRMIISPLFRRMGLGARLTQTVID---FC-KDSG-----FSEVELETST
TQAAAVALYMKLGF-
>tr|I3KXE9|Cluster_143/135-194
-----EKYGEMFRMIISPQYRRMGLGFRLTQTAVD---FC-KEQG-----FSKVVLQTTS
TQMAAVVLYSKVGF-
>tr|W5JZX7|Cluster_143/139-198
-----QKYAELFRTIVSPAARRTGLGSRLGQTAEN---FC-KERG-----LSRIVLDTTS
TQTAAVHIWKHLKP-
>tr|T0QUA1|Cluster_166/424-483
-----DSIAELVRLRVATRARRLGVASRLVATLEY---FC-RDVG-----YRAVYLETLE
AMEAAQAFYLRLGY-
>tr|W4GYX4|Cluster_166/445-505
-----GTVAELCRLGVASDMRRHGIASKLVDALEQ---HAFDACG-----YTSIVLDTLG
TMEAAKAFYVHRGY-
>tr|M4C3X1|Cluster_166/454-514
-----SCSAELCRLGVAPTLRRRGVASALVRAVEA---FAVSCGA-----YSNICLETIG
AMEGAQQLYRVLGY-
>tr|K3XAQ9|Cluster_87/96-155
-----NQEGELRRMSVNHEYRRYGIGRLLIAHLEA---WA-AANG-----FTKVWLSTGG
VMTQARKFYLSLGY-
>tr|M4BEV6|Cluster_87/144-203
-----KTEGKLRQMSVKSTHRRRGIGRQLMSMLEK---WA-VDRQ-----LQKVWLTTEV
VKTTARDFYRSVGY-
>tr|W2PI73|Cluster_87/99-158
-----GDLGELRCMSVKEGYRRVGLGRKLLKHLED---WA-QTHG-----LKRVKLSTGM
TMTRAVQFYMAHGY-
>sp|O94340|Cluster_26/81-140
-----PGCCEMKRLYVRPESRGLKLGVLLVKEIIQ---YS-EKLG-----YSSMVLDTLD
TLLPAVRLYKSFGF-
>tr|W6MSH1|Cluster_26/78-137
-----DGFCEMKRLYVRTNARGLKLGLALMNEAER---EA-IAAG-----YIGVRLDTLS
TLVAALSMYRSHGF-
>tr|G9MR84|Cluster_233/97-156
-----IRHCELKRLFVYPEARGRQVARTLLVEAVR---CA-QAAG-----YDEMLLDTLS
KMTAAISLYKSEGF-
>tr|C7ZGL8|Cluster_233/94-153
-----QRYCEIKRLFLYPSARGRQVGRKLVREVLK---RA-ESEG-----YDVALLDTLS
KMTSAISLYKSEGF-
>tr|C7ZE22|Cluster_233/60-119
-----TRYCELKRLHVYPEARGRKVARALVTAALQ---IA-QREG-----YNEALLDTIE
LMTSAINLYKSMGF-
>tr|A0A1I7UES6|Cluster_161/108-169
-----GTSLFIREFGVWSKYRRRGVAGALLHHIIY---KTAESME-----IKSISLHVWE
ENLDAIRLIERFGF-
>tr|A0A1I7UET4|Cluster_161/523-583
-----SSHLFIVTMGVKAEKQRHGIAGMLIKHIIQ---FAQET-E-----IKFLKTFVKD
ECEAAARLFERLEF-
>tr|A0A1I7U798|Cluster_161/125-184
-----NVCFCVRTMGVVRLHRRHGIAGALLQHAIS---MASG-ID------VEILMTHIE
KDIDAIRLFQRFGF-
>sp|P43577|Cluster_235/92-148
-----GLCGHIEDIAVNSKYQGQGLGKLLIDQLVT---IGFDYG------CYKIILDCDE
---KNVKFYEKCGF-
>sp|Q54WR8|Cluster_225/84-140
-----GKCGHIEDIVVNNNYRGKNLGLRIIEQLKC---IGSQAG------CYKIILDCSE
---ANVKFYEKCKF-
>sp|O93806|Cluster_235/82-138
-----GKVGHIEDISVAKSEQGKKLGYYLVTSLTK---VAQEND------CYKVILDCSP
---ENVGFYEKCGY-
>tr|W6MPJ5|Cluster_235/85-141
-----GKVGHIEDISVNENQQGKKLGIALIRYLLQ---VAKDLG------CYKTILDCSE
---HNVGFYEKCGL-
>sp|Q9LFU9|Cluster_225/81-137
-----GKAGHIEDVVVDSRFRGKQLGKKVVEFLMD---HCKSMG------CYKVILDCSV
---ENKVFYEKCGM-
>sp|Q5U9F2|Cluster_225/98-154
-----GRVGHVEDVVVDAAARGRGLGERVVRRLVE---HARGRG------CYKVIINCTP
---ELTGFYAKCGF-
>tr|V6LXD6|Cluster_230/86-148
LLHGGSRVGHIEDVVVDQAIRGRGFGRQLVSVLVA---RAQELG------CYKVILDCSD
---DNTGFYTKCGM-
>tr|V6LRQ1|Cluster_230/66-128
LTHGGSRVGHIEEVVVDTRYRRKGIGKMLVQHIIA---EAKRLG------CYKVILDCGN
---DVKNFYESCGL-
>tr|V6TRR8|Cluster_230/79-141
LLHAGRSVGHIEDVVVDLTLRNQGIGRFLITSLIE---RARNND------CYKVILDTDP
---DTAEFYKKCGM-
>sp|Q9VAI0|Cluster_28/111-173
FIHNCAVRGRLEDVVVNDTYRGKQLGKLIVVTVSL---LAEELG------CYKMSLDCKD
---KLIKFYESLGY-
>sp|Q9JK38|Cluster_28/108-170
FIHSCAKRGRVEDVVVSDECRGKQLGKLLLSTLTL---LSKKLN------CYKITLECLP
---QNVGFYKKFDY-
>sp|Q96EK6|Cluster_28/108-170
FIHSCAKRGRVEDVVVSDECRGKQLGKLLLSTLTL---LSKKLN------CYKITLECLP
---QNVGFYKKFGY-
>tr|W2S687|Cluster_60/81-137
----GYGHSVEISVFCHPEYCSQGIGSKLMLRLLS---ELKQAK-------HVTHEV-GY
ED--SPQEFQVQKL-
>tr|W9VDL3|Cluster_60/85-141
----GYGHTVEISLYVHPQHTNNGIGSRLIERLLD---ALRFTR-------HIAWEL-GH
EL--NAKVYPVRKV-
>tr|V5HXK3|Cluster_60/90-151
----SYGPTVELSLFVHKDHTSRGIGSVLLAAILE---KLQGGNV-----KHLAREHAGN
PDYEVLAPEGGIPI-
>tr|G3BCF7|Cluster_156/77-137
----GYVHTVEHSVYVDRNSRGNGAGKAMLVELIQ---LARAQG------KHMMVGCIES
GNVASIKLHQKLGF-
>tr|R0M4B0|Cluster_156/76-136
----GFRHTVEHSVYVHPAHQGKGLGRSLLVALIA---EAKRLN------KHVMVAGIEA
QNEASLHLHETLGF-
>tr|E3NTS4|Cluster_156/292-352
----GYLYTVEHSVYIDPKFTRQGLGKRLMLKLIE---HAQQHN------IHVMVAAIDH
ENTGSIYLHQQLGF-
>tr|L8H6H1|Cluster_162/80-138
-----YRYTVEDSIYLDPERTGLGLGKLLLRALIE---ACEKLGR-----KQMLAVIGDS
NNAASIGLHQSF---
>tr|G2QNW8|Cluster_162/94-152
-----YRFTVENSVYVAPDARARGVGRHLMQALVK---ECERLGF-----RQMVAVIGDG
GPSNPSVLFHEK---
>tr|Q55BC6|Cluster_162/96-154
-----YRFTVEDSIYIDINYQKLGVGSILLKELIS---QCKEKGF-----KEIIAVIAAG
GPNQVGGSSIKL---
>tr|W4JPP8|Cluster_37/91-152
------RSLCIHGVCVSRAYQRRRVASTLLKEYLR---RASAATTGG---VAAYDRVLLI
AHEDMRGLYEGVGF-
>tr|V9LHB6|Cluster_37/84-141
------PTVCIHSVCVDVTWRRKGIALSLLQHYVR---DISQ--NQT-----DVHQICLL
SHQYLLPLYIKAGF-
>tr|W6SQY3|Cluster_37/84-141
------TTICIHSVCVDQAWRRRGIALSLLRHFVE---VVRH--SRP-----TARRICLI
CHLQLLPLYTKAGF-
>tr|W7I6V5|Cluster_16/161-217
------DTVCIHSLCVAQSYRGQSQSQTLLKDFIS---RMRD---AG-----VSKRIALV
CHKETTGVYTKAGF-
>tr|X6M1M3|Cluster_78/9-68
------KTLCIHSVVIDKKYRRHKFGTQLLKKYLQ---TMHPKLEKD-----ELSTIKLL
AKKYLIPFYQKVGF-
>tr|X6NUF6|Cluster_78/460-519
------KTLCVHSVVVDKHYRRNKLATLLMKKYLQ---ILAPKLERK-----EIHAIRLM
AKKHLVPLYQKVGF-
>tr|T0RWM0|Cluster_78/82-138
------HYLCIHSLVIAASHRRQGLATKLLSTYVR---RLVDET--------NVALIALL
AEPAHVAFYVKCGF-
>sp|Q12447|Cluster_16/101-157
------NHIGIHSVVIKPEYQKKNLATLLLTDYIQ---KLSNQE--------IGNKIVLI
AHEPLIPFYERVGF-
>tr|W9YMY7|Cluster_16/231-287
------GTICVHSLAVAPEFQKMGLGTVLMKSYIQ---RMRDSK--------IAERIALL
AHHDLVPFYRSLGF-
>sp|Q9R0A9|Cluster_122/117-173
------RTAHLHVLAVHRTFRQQGKGSVLLWRYLH---HLGSQP--------AVRRAVLM
CEDALVPFYEKFGF-
>sp|Q64666|Cluster_122/115-171
------RTAHLHVLAVHRTFRQQGKGSVLLWRYLH---HLGSQP--------AVRRAVLM
CENALVPFYEKFGF-
>sp|Q5IS55|Cluster_122/117-173
------HIAHLHVLAVHRAFRQQGRGPILLWRYLH---HLGSQP--------AVRRAALM
CEDALVPFYERFSF-
>tr|W2SAM7|Cluster_42/155-207
----------VNIVTVRPGCQGRGIGKRLFEVVME---KADME-------GRKCYLESSK
EVP-NVAIYERMGF-
>tr|U1HN04|Cluster_42/148-200
----------CNIVVVHPKEQGRGLGRKLMEIVTD---QADKE-------GRRCYLESSR
KEP-NVEIYGKMGF-
>tr|W9CR77|Cluster_42/135-187
----------LNIMVVHPDAQGRGIGKALAKVVTS---IADAE-------GQRCYLESSR
DIP-NMKIYEAFGF-
>tr|W3X902|Cluster_205/164-214
----------LQLLCTDPAYHRRGLAAALLDCVLE---VADRQ-------GITTYVEALE
NA---VPVYQRYGF-
>tr|A0A1Y2XCI8|Cluster_205/166-216
----------LSIICTDPAYHGRGIAASLIRPVLA---LADKE-------HIPAYLEALP
LA---VPLYQRLGF-
>tr|W3XG18|Cluster_205/192-242
----------LSLISTDPKYHRRGAAKALIVPMLE---LADSH-------GITAYLEATP
AG---KPVYEKLGF-
>tr|Q2GSF6|Cluster_95/472-522
----------LSFVCIDPAYQGRGAGSLLTRKILA---MATAD-------GLPVYIESTG
VA---VSMYQRLGF-
>tr|W6QLE4|Cluster_75/132-182
----------CHTVAVHPEYQGKGVGARLMQWGMS---VAEQL-------NVPIYLESTV
EG---VPLYQKLGF-
>tr|W3WXS2|Cluster_75/128-178
----------CVTMATHPKYQHKGIGRLLLQWGID---LAEQL-------ALPIYLESSD
VA---LSLFEKAGF-
>tr|Q4WIW9|Cluster_208/127-177
----------LSFIATDPSYALRGAGSLLVNWGIE---RSKEE-------NIPIALESTL
DA---VPFYQRLGF-
>tr|S3D1V0|Cluster_95/147-197
----------LTFVGTHPDFQRRGAATILLEWGLS---RAEKE-------NVPVYLESTL
SA---ASIYRRHGF-
>tr|W9CW48|Cluster_95/131-181
----------LTFVGTHPEHMGRGAGTLLTKWGLS---KGSQK-------DIPVYLESTV
SV---SSFYRRLGF-
>tr|G4NIB2|Cluster_92/136-186
----------LSILAVHPQHGRKGIGKNLVQWGLD---RARSD-------KKDAYLIATP
MG---KPLYERLGF-
>tr|G3JU08|Cluster_92/209-259
----------LDYLGVDPGQQRRGIGKMLLEWGME---KAREQ-------NRDAFLIATP
AG---IPLYLAAGF-
>tr|J3NQE2|Cluster_92/146-196
----------LEVLAVDPNQQGKGIGRQLTERGLE---LAVRE-------QKDVFLLSSS
AG---DALYSKVGF-
>tr|V5G0C2|Cluster_76/133-183
----------LVLLGTRPEYQGQGAGGMLLRYGLR---KADEG-------QLDTFLEASP
DG---EPVYLKYGF-
>tr|W9C6H2|Cluster_76/127-177
----------LEFVATKPEGQGMGAAGKLMRWGLE---RADEE-------GVETYLEASP
VG---KAVYEYFGF-
>tr|S3DDV6|Cluster_76/127-177
----------LELLATRPEWQGKGAGSKMLKWGLG---KADEE-------GLEAYLEASP
AG---KRLYEKMGF-
>tr|S8B1V9|Cluster_121/139-189
----------LDLLATLPSHQGQGFGSALLRWGTA---KADEK-------QVRIFLEATV
GG---YPIYLKYGW-
>tr|J3KBT4|Cluster_121/145-195
----------LNMLCVLPEYQGRGIGKQFLKWGMA---KADAK-------GARIYLESTP
AG---YPVYQKYGW-
>tr|I8TT09|Cluster_121/175-225
----------LELLCVLPEYQRMGIGSAFLKWGIE---KADAS-------NARIYLEATM
EG---VPAYLKHGW-
>tr|X0A807|Cluster_55/151-201
----------LDTLVTHPDYQRCGAGSMLMKFGCD---LADKD-------GVAAYVDASK
SG---AGLYKRFGF-
>tr|V5I043|Cluster_55/148-198
----------LDMLATRPEHERRGAGSMLVQWGCD---VADKD-------GVPAYIDASK
AG---APLYKRFGF-
>tr|W3WPZ8|Cluster_55/136-186
----------ADMLAVQPEYRKLGLGLALMKWGCA---EADVE-------KVPIYLDGTE
AG---SRVFTKLGF-
>tr|R0IEI1|Cluster_208/151-202
----------LSWIAVSPIYARRGVGRMLLRWGLD---QCDQQ-------GIPAYLESTT
EA--AKTFYAKAGF-
>tr|M2T5Y8|Cluster_208/143-194
----------LSWIAVSPSHGHQGVGTKLLVWGLD---ACNKQ-------RVPAYLESTV
EA--AETFYAKAGF-
>tr|W9XN89|Cluster_75/135-185
----------VHAIAIKPESQGKKAGMALILWAIE---LADRS-------DLPVYIESSP
ST---WKLYTRVGF-
>tr|W9XBC1|Cluster_220/167-220
-------HWELCTLAVDPAYQRRGIGQQLVAWGLE---RARTD-------GLPAVVIGAT
---DTEPFYQRCGF-
>tr|H6BTM6|Cluster_220/187-243
-------HWSLENLAVHPDYQGKGYGRELVERGLE---ISRTDPM----GDLPACVIAAD
---GKEGFYQKNGF-
>tr|A0A1C1CGB7|Cluster_220/206-262
-------HWSLEILGVDPRYQGRGHGRELVEQGLQ---MARLDPD----GDLPGCVMAAD
---GKEGFYQKCGF-
>tr|L2FSK8|Cluster_140/155-208
-------FWNLLTLNTHPDWQGKGVGKKLMEWGLE---RSREN-------EAPIILIATT
---AGQRLYNKLGF-
>tr|N4VPX4|Cluster_140/278-331
-------FWNVVVLGVHPDWQGRGVGKKLMQWGLD---RSDED-------KVPIILIATT
---AGEGLYKRLGF-
>tr|F0UF66|Cluster_140/130-183
-------LWYVGMLAIHPGYQRMGIGKMLLQWGIE---QGTAE-------NVPVGLEPSL
---KGAGLYKKLGF-
>tr|W9WJW2|Cluster_200/151-204
-------YWEIDHLSVDRAYQGKGFGTMLVKYVQE---YAARD-------NLPVILRASK
---QGRLLYKKLGF-
>tr|W9XGP4|Cluster_200/156-209
-------YWKVDHLSVDPSCQRCGIGSALMKHIQR---VATSD-------NLPIVLLASD
---KGRPLYQKLGF-
>tr|W9W4C2|Cluster_200/171-224
-------YWEVDHLSVNPAYHRKGIGSTMVKYMQT---VASKD-------NLPIVLVASK
---KGRPMYKKLGF-
>tr|X0AGH3|Cluster_141/152-205
-------AWYLSSLGVSPHVQGSGYGSLLLQHGLE---AADRA-------GVPTWLVGLR
---GLDKFYERFGY-
>tr|W9JMI4|Cluster_141/155-208
-------VHYLSLLGVDPVLQGEGLGKMLLEDGLE---KVDDE-------DSVAWLVSLA
---GLEKLYARYGF-
>tr|I1S3V3|Cluster_141/135-188
-------GQYLALLAIDPVLQGQGLGQMLLEHDLQ---SVDKQ-------GSVAWLVSLA
---GLESFYCKFGF-
>tr|W9Z266|Cluster_39/266-320
------ESWYLESLAVHPSFQGRGLGRALVAWGLE---QACEE---------GISTSVIA
-ADGKEPFYQKCGF-
>tr|W9YKJ8|Cluster_39/224-278
------ESWYLECLAVHPSFQNRGQGRALVAWGLE---RASKE---------RTSASVIA
-ADGKERFYQNCGF-
>tr|W9XU67|Cluster_39/162-216
------TRWSLECISVLPEYRKSGHGRDLVAWGLE---RAREE---------GIPASVMG
-AADKERFYQRCGF-
>tr|W9I4R1|Cluster_181/153-207
------RQLHLVNLATHRDYRRRGCGAALCRYGME---KAERE---------GFVTTVFG
-SPMGIKLYTSVGF-
>tr|W9KII2|Cluster_181/149-203
------EQIPLWEVVTHPDFRRRGAASMICEWGQK---EADKD---------GKSLSLLA
-TPMGKGLYSKLGY-
>tr|M7TM55|Cluster_181/146-201
------QQWHLWVLCTLPAFRGRGAATRLCKWGLE---RASQE---------GMVSTVLA
TAPNGKKLYEKIGW-
>tr|W3WW32|Cluster_48/158-213
------SIMVLDLCVTDPAFQRRGVAKKLVQWGLD---EAKRR---------GDLDAIIE
ASTMGRLAYEKVGF-
>tr|W6YGM9|Cluster_48/159-214
------AIFTLDICAVDPAYQRRGIAAKLVEVGLA---EAKKR---------GDLECTTE
GSAMGRMVYQRLGF-
>tr|W2RNZ5|Cluster_48/173-228
------AAYVLDLCAVRPEWQGRGVGAALVAWGVS---EAGRR---------GGLECLTE
ASVMGRRVYEKVGF-
>tr|S3E4M6|Cluster_214/143-197
------PCWILMHLVTHPAYRGRGAAGKLVQWGIE---QAEASKT-----RAYLE-----
AGVMGRPVYERFGF-
>tr|W3WXZ8|Cluster_214/186-240
------PCWVLMHLVTRPSQRRRGAAGLLIRWGLE---RAREMGV-----DAYLE-----
AGVQGRPVYLKFGF-
>tr|M7SC01|Cluster_214/163-217
------PCWILMHLVTRPSQRRRGAAGLLVRWGME---RSRESGV-----PAYLE-----
AGVQGMPVYEHFGF-
>tr|W0LPI6|Cluster_198/173-227
------PYLMLRTLATHPDHQRRGAAKLLLDWGLE---MADDLGV-----PIYLDG---T
S--SGKPVYEKNGF-
>tr|Q0ULW3|Cluster_198/132-186
------PYLMLNMLATHPDHQGRGAGKVLLDWGLK---KADDEGL-----VTYLSA---T
G--LGRRMYEKRGF-
>tr|A0A1Y2M0Z7|Cluster_198/162-216
------PFFMLNSLATHPEHQGRGAARLLLDWGIK---KADDEGL-----ITFLDA---S
Q--VARPIYEKRGF-
>tr|L2GJ68|Cluster_219/128-182
------AHVYFELIMTDPAHKRRGCALALLQHASE---IADQLGY-----RMYLD-----
SDQDVVPLYERVGY-
>tr|J3PFW5|Cluster_219/128-182
------SHIFLETIAVHTSVRGRGLAARMVEIGME---LADTLDY-----PSYLD-----
GNKLAVTLYERAGY-
>tr|L7JB75|Cluster_219/129-183
------AHVFLETLAVSDTCRGRGLGEKLVRAVTQ---VADDLGY-----PAYLD-----
ATLKAISLYERCGF-
>tr|E5A9J0|Cluster_197/138-194
------HHLLLENLATHPDYRGRGMASHLLEWIFS---QADARKC-----PVYLNT---E
NDNPAIKLYERMGF-
>tr|Q0UNW3|Cluster_197/138-194
------KHYLLNNIATHLDYRGQGLASRLIEDILI---RADAEKT-----LVCLET---A
SDNPAMRMYKRLGF-
>tr|B2VW90|Cluster_197/140-196
------KHFLLENIATHPDHRGQGLAAQLIERVLS---QADKQQV-----LVYLDT---A
SDNSAAHLYKRLGF-
>tr|M7UJ33|Cluster_173/194-248
------KWLKLNILVIHPSYQRRGIGTLLLEQGLK---LADEKSL-----QVVLG-----
ASPWGIGLYRKYGF-
>tr|W9CPS4|Cluster_173/190-241
---------ELNILLVHPQHQRLGIGTQLLTQGLQ---LADEKAL-----QVVLG-----
ASPWGIGLYRKFGF-
>tr|S3CPZ0|Cluster_173/145-199
------PYAKLNALVILPPYQRRGIGTLLLSEGLK---EVDALGL-----QCVLG-----
ASPEGYGLYERYGF-
>tr|N4V2T5|Cluster_138/147-201
------RHIYVKHIMVDPQHQRKGIGAKLLEAVVD---FSAA--------ESLPT--FLV
SSAEGHGLYERLGF-
>tr|L2G3L6|Cluster_138/140-194
------KHNYIKHIMVDPKYQRKGIGAKLLRTVID---ISDS--------ERVPT--FLV
ASAEGYGLYKRLGF-
>tr|J4UQ40|Cluster_138/154-208
------RHMWIQHLMIRPSHQRRGIGHALLARALL---RADA--------ARLPA--VIV
SSAESVGLYGKVGF-
>tr|G9NA52|Cluster_117/146-200
------SICRLTFMAVNPSYQRRGIGSMMMQRICE---ETDR--------HGRYA--FVL
AAPEGVRLYNKYGF-
>tr|W6PXD0|Cluster_117/156-210
------EICRITFMAVDPDHQRKGVGSTLLKMLCD---IVDK--------NELHT--FVL
SSPDGVQLYSKFGF-
>tr|L8G9F0|Cluster_117/104-158
------NVWRLNTISVAPEYQRQGVGSMLLQWGCD---KADS--------CGWNS--FVM
ASPDGVRLYSRFGF-
>tr|A0A061BB47|Cluster_185/547-600
-------HVHLNILVVSPGAQRQGVGRALIQWGCE---EADR---------LGVSAWLEA
S-EQGFGLYKKMGF-
>tr|A0A1Y2F153|Cluster_185/128-181
-------HYHLGVLVTDPSHQRTGAGTALLRWGCT---QADK---------EGVDAYLEA
S-DVGIPVYQKAGF-
>tr|R7YVG9|Cluster_165/137-190
-------HYLLNILITHPTHYRRGAGAALLRWGIE---RADQ---------DGLPVYLEA
S-EMGKPLYARWGF-
>tr|R0JI85|Cluster_165/130-183
-------FCLLHLLVTHPDHHRRGAGTMLLEWGLS---RADK---------ARLPILLEG
S-RMGRPLYQRVGF-
>tr|B8M0F3|Cluster_175/154-207
-------RVYLIALAVHPDYQRKGIGRRLVQWGLD---EADR---------LGRISYLEA
T-MEGIRLYEQSGF-
>tr|A0A225AS81|Cluster_175/162-215
-------RVYLHVLAVHPNHQKKGIGRKLLQWGLD---EADR---------LGLIAYLEA
S-NEGRPLYEQSGF-
>tr|Q5AUT6|Cluster_175/143-196
-------RVELEAILVHPDYQKKGIAKRLLAWGIE---EAQR---------LGLNLWLEA
T-DEGRPVYERAGF-
>tr|R1EJB6|Cluster_165/682-735
-------HAYLATLVTDPDHGRRGAGGLLVQWGLE---RADE---------RGLDTYLES
S-PMGKGLYEKNGF-
>tr|W9XNR0|Cluster_52/130-180
----------LHTLQTDPKHQRRGAGGLLIEWGLA---IADD---------RHLPVYLES
S-PMAHSLYLKYGF-
>tr|W2RN31|Cluster_52/127-180
-------HIFLKFLHTDPKHQRRGAGSMLIKWGIQ---RSEE---------LNLPAYLEA
T-SAGHGLYAKHGF-
>tr|W7MDV8|Cluster_52/142-195
-------YVYLKLLHTDPKHHRRGAASLLLSSGLA---EADR---------LGLPACLES
S-VQGRKLYERFGF-
>tr|Q5AWF6|Cluster_164/130-183
-------HYCLYMLAVDPAFARRGLGAKLLKWGLH---RADE---------RRLITFISA
S-PAGRGLYEKHGC-
>tr|Q4WC52|Cluster_164/198-251
-------HYYLEMLGTRPEYAGQGLASKLLRWGLE---RADE---------VGLETYLSA
S-PAGRPLYEKFGF-
>tr|I8TJ86|Cluster_164/144-197
-------YYSLDIIGTHPAARRRGVATMLVNWGLE---RARE---------DGLEVYLSS
T-QEGRFVYERLGF-
>tr|W7MJG5|Cluster_38/142-196
-------DMELHYLCVHPDHQQKGLASLLVNSGLE---EAKK---------LGINVIIVA
MGRRALGLYLKHGF-
>tr|W3XDB8|Cluster_38/143-196
-------YMELEYLAVQPAYRNRGIATLLMQAGIA---ESER---------MGIDIFMLA
Y-KAGLGVYKRLGF-
>tr|W3X4T4|Cluster_38/148-201
-------YMLLDYLAVHPENQRKGIASLLVESGIR---QAKK---------LGLDIFLVA
R-PAGMPVYQRAGF-
>tr|E3QHT6|Cluster_62/158-212
-------CRYLCSYVVHPDFQSRGVGSRLMRWGTD---KADAE--------PGVYCWVQS
S-MGGKAAFERQGF-
>tr|L2G591|Cluster_62/147-200
-------CRIVISCVVHPDFQGKGIGSRLIRWGTE---KVDQ---------EGIYCWVQS
S-MGGVPAYEKYGF-
>tr|A0A225AXB0|Cluster_62/158-211
-------CMYISSLCVAPKWQSKGVGSALLRWGTK---TADT---------AGVFIWVHS
S-ENAWHLYAKYGF-
>tr|A0A120E6M2|Cluster_185/127-180
-------HFQIGKLAVDPEAQGARVGSALLRHVCG---QADE---------QGVAVYLRA
S-AEALSLSRRFGF-
>tr|Q0V4M7|Cluster_163/181-235
------AHWYLSPVCTWPKWQGMGVGRKLLAWALE---RADRT-------GTPVYLRSAP
E---ARGFY-RVGF-
>tr|Q0U758|Cluster_163/157-213
------PHWFLASLYTLPEWQGKGVGKMLLNWGIS---QADATDP-----VTPMYLETSA
A---GRPVY-RYGF-
>tr|E3RSL2|Cluster_163/154-210
------PHWYLAPLLTWPEYQGRGVGSRLMRWAID---QADATVP-----PTPMFLECMP
S---ARAVY-HLGF-
>tr|M3D3N4|Cluster_151/125-180
-----DPFLHLHICFTSPEYRRAGAGSKMMRWGCE---LADLLFL-----P--AWVEASP
EGN---FLYKKFGF-
>tr|M3ATL3|Cluster_151/124-177
-----QPFL--HTCFTDPAFWRRGIGSKMLHWGCQ---VADQLSL-----A--AWVEASP
EGN---FLYKRFGF-
>tr|K2SEV3|Cluster_151/123-178
-----TPHVLLNRLYTDQEYQRRGCGAMLVRMGCD---IADQMFV-----P--AWVESSP
IGQ---HLYSSFGF-
>tr|W3WNW0|Cluster_43/133-188
-----RPQVYLFILFTHPAYRRQGVGQQFMDWGMA---KADQMGL-----E--FFLDATP
TGK---PLYDANGF-
>tr|W7M0X7|Cluster_43/155-210
-----RPQVYVNIVFTHPDHRRQGVANVIMNWSKQ---KADEMGV-----E--LWLDATE
QGV---PVYEKHGF-
>tr|S3DES6|Cluster_43/135-190
-----IPHAVISYCVTRPTHRHMGVGTMMMEWGLK---VADKMAL-----P--VFVESTE
DGE---KFYEKHGF-
>tr|S3CPH5|Cluster_129/127-182
-----GNLFSLDLLTVDPKYQRRGAGRLLVKWGTS---QADKLGL-----K--CVVESTD
PGF---GLYKSEGF-
>tr|U1HP08|Cluster_129/127-182
-----GKVISLDILTVDPEYQKRGAGRLLVRWGTA---LADKTGV-----E--TVVEASE
YGL---ELYRSEGF-
>tr|N1QIG9|Cluster_129/126-181
-----GNVIALDILTVDPAYQRQKVGSCLVEWGTR---KADEMGF-----D--AVVESSV
FGR---GLYEKHGF-
>tr|A0A1V8UVS9|Cluster_201/141-196
-----KPYGLLMYLCVAPKWRKQGVGTMCVQRGLD---RCRELGI-----P--AYLEASS
EGV---PVYQKLGF-
>tr|A0A1T3D143|Cluster_201/145-200
-----RPFALLCYMCVDPEYRRRGAATMCVRYGME---RCAELGI-----P--AYLEASE
EGM---KTYKTLGW-
>tr|A0A179H1R1|Cluster_201/146-201
-----RPYGQLKFMCVDGAHRRQGVGSAVVRWGMD---RCAELGV-----P--AYLEASV
EGM---ELYRRMGF-
>tr|U4KYW7|Cluster_134/153-205
--------WYVQSLVVSPGHQKRGVGSRLMRVVLE---RAEVE-------GVVVGLEASP
-----------EGEA
>tr|S3DWD5|Cluster_134/175-227
--------WYVQSCVVSKEFQGRKIGKALMGEVTK---RAQAE-------GVCVGLEASA
-----------PGEM
>tr|M7TPI9|Cluster_134/163-215
--------WHVNTIVVLPEYQGKGIGRLLMEYILE---RAKKE-------EVPSGLTASI
-----------EGER
>sp|Q9R123|Cluster_63/164-216
--------LLVETVVVARPLRGRGFGRRLMEGLEA---FARA-RG-----FRR----LHL
TTHDQLYFYAHLGY-
>sp|Q93015|Cluster_63/136-188
--------LLVETVVVARALRGRGFGRRLMEGLEV---FARA-RG-----FRK----LHL
TTHDQVHFYTHLGY-
>tr|W5NP05|Cluster_63/79-131
--------LFVESVVVAAELRGRGFGRALMEAAER---YARG-RG-----FRR----LCL
TTHDQQCFYARLGY-
>tr|C3Y085|Cluster_226/77-129
--------VVVESVVVSIENRGRGLGRRLMENMEE---IAHR-FG-----FKR----VYL
STHDKQGFYEHLGY-
>tr|E9GPZ8|Cluster_226/80-132
--------CLIESVLVNPVNRGKGFGKLLMEECEK---LATQ-FG-----FSW----AIL
STHDKQEFYRKLGY-
>tr|A0A1V9XTE3|Cluster_232/78-130
--------CFIESVIVVLERRGQGLGRELMLLVED---YASR-RG-----FRI----AYL
TSENKQAFYTRLGY-
>tr|A0A131YW14|Cluster_232/75-127
--------CFVESVIVIPEERGKGFGKLIMKLTEE---YGRK-KG-----FKT----CYL
STHDKERFYEAIGY-
>tr|A0A1W0X436|Cluster_226/83-135
--------CFLESVVVDKSKRRKGLGRILMAETER---FAKS-RG-----YRE----FFL
ATHDAQEFYKALGY-
>tr|A0A183IK81|Cluster_232/72-124
--------CLVESVVVAKDERRKGYGRKLMHASEC---FARD-SA-----FHT----IYL
TTHDQVAFYEDCGY-
>tr|H3DTW1|Cluster_106/73-125
--------CWVESVIVRKAHRGRGLGKILMNMVES---KAKE-LK-----FSK----IYL
STHDQVPFYRSCGY-
>tr|W6NFD3|Cluster_106/87-139
--------CWIESVIVEKECRGLGIGKLLMAYVED---AAKG-FG-----FDE----AYL
STDDQVIFYERCGY-
>tr|F1L283|Cluster_106/78-130
--------CWIESVIVNASMRGRGLGRIIMCGVER---AAKK-YG-----FSK----CYL
STEDKRMFYEKCGY-
>tr|X1WJD2|Cluster_94/78-130
--------GFIETVVIVNHHRGQGLGKYLMCKTEE---FIKT-LG-----LNF----AYL
STIDKQEFYSKLGY-
>tr|W5JM06|Cluster_94/310-363
--------AYVESVVVDYRYRGRGIGTHLMNEVEQ---YCKSVMN-----INH----MYI
ATDGQEVFYAKLGY-
>tr|S4NWR7|Cluster_94/76-129
--------CFVETVVISRSMRGKKLGTFLMRKVED---YCKNVLK-----LEM----IHL
STKGQEDFYTKLGY-
>tr|W3XMC1|Cluster_29/127-185
-------FLYLTDVWVDELYQGKGLGKWLITCVQE---VIEKMPY-----LRRSMLFTAD
WER-SVPFYEKMDM-
>tr|X0LD13|Cluster_29/102-160
-------FAYLTDVWVDPTYQGKGLGSWLVRCIQE---TLDEMPD-----LRRAMLLTGD
WER-SVPFYERLGM-
>tr|W9Y031|Cluster_29/153-213
-------FFYLTDVYVAPEWQGQGLGGWLIRCVQE---LAEDMPY-----LRRTMCIIGH
KGDSPLEFYRKMKM-
>tr|A0A168CKN3|Cluster_218/108-165
-------FAYLTDVFIMEEFQRRGLASWMMRALKE---VVDGWPN-----LRGLMLLAHD
RA--AARMYERLGA-
>tr|A0A167XBZ8|Cluster_218/120-177
-------FAYLTDVFILEDYQRRGLASWMMRALKE---VVDGWPN-----LRGLVLMTHD
SA--AARMYQRLGA-
>tr|A0A151GDD6|Cluster_218/113-170
-------FAYLTDVFVLEKFQRRGLASWMMRSLKE---MVDEWPN-----LRGLILMTHD
ES--AAKMYQRLGA-
>tr|R1ELV1|Cluster_152/96-152
---------FLTDVFVSPEFQGKGLAKWMMRCVKELTDAMPEI--------RRVMFMAKR
APHAIKFYEDALGA-
>tr|N1Q9G1|Cluster_152/96-151
---------YLTDMYIDPAHQRRGLGRWMVKCIREQIREFPVF--------RTLLLL-TS
NPKAREMYEEELSV-
>tr|M2RC49|Cluster_152/88-143
---------YLTDVYLIPEHQGQGVGKWLIRCCREICMDMEDL--------RFMVLL-TG
SEQAQALYRKELGM-
>sp|Q7X9V3|Cluster_36/190-243
--------ATIWDVLVDPEYQGQGLGKALVEKLVR---ALLQ-RD-----IGNISLFADS
--Q-VVDFYQNLGF-
>sp|Q5KQI6|Cluster_36/185-238
--------ATIWDVLVDPSYQGQGLGKALMEKVIR---TLLQ-RD-----ISNITLFADN
--K-VVDFYKNLGF-
>sp|Q6B949|Cluster_36/114-167
--------ATIWDVVIHPDFQGQGLGKMLMAQIIK---QLRY-ED-----INTITLFADP
--Q-VVNFYKHLGF-
>sp|Q6Z1Y6|Cluster_82/123-176
--------AVVWDVVVEPSCQGLGLGRAVMERLVA---DLRG-KG-----VSNIALYAEP
--R-VVGFYRLLGF-
>tr|M0S5D7|Cluster_82/136-189
--------AVVWDVVVEPSLQGMGLGRAVMERLVA---DLRR-SG-----VSNIALYAEP
--R-VVGFYRPLGF-
>tr|W1P511|Cluster_82/154-207
--------AIIWDVVVDPSFQGFGLGKAVMERLLK---GLLE-KG-----IVNIALYAEP
--G-VLGFYRPLGF-
>tr|W9SC69|Cluster_71/155-208
--------ASIYDVMVAPSLRGLGIGKMIVQRILR---MLTS-RD-----IYDIAALCSE
--N-ERPFFEACGF-
>tr|V4THM8|Cluster_71/153-206
--------ASIHDIMVIPSLRQMGIGRMIVQRILR---MLTS-RE-----IYDIAALCSE
--E-ERLFFEACGF-
>tr|W1P9J8|Cluster_71/133-186
--------ASIHDVAVFPSLQGLGIGRMIINRIIR---VLTS-RD-----IYDISTLCSE
--K-ERLFFESCGF-
>sp|O59806|Cluster_45/128-183
------HSWYLVYVGVSSKEQGKGYLRKLIEPIFN------------ICDQEGLPIYLES
SHLHNRPIYEHFGF-
>tr|W3XA87|Cluster_45/217-272
------DCYYLVYIGTKPSGQRRGYARKLIEAMAV------------RADVENRAMYLES
SSERNTAYYRKFGF-
>tr|W9CKI8|Cluster_45/160-215
------NFYYLVYLGSKPSARGKGYAKKLIQHMTA------------RADRENRPTYLES
SAEVNLEYYRKLGF-
>tr|S7ZFC5|Cluster_118/133-188
------RYYYIFSIGTETEHRGKGLARAIIRDRMR------------QAQLENLPIWLEA
TTPNSRKLYLSMGF-
>tr|W3WMH7|Cluster_118/114-171
------RFHYLIFMGTSLDHRRQGLAGKLIQHMQA------------QAEDEPRPIWLEA
TTPASRDLYAKHGF-
>tr|M2XJK6|Cluster_118/136-191
------KFWYLFFIATIAEARGQGLASRVVKGWKS------------VARKDGLPIWLEA
TTEKSRGVYERCGF-
>tr|R7S2W2|Cluster_216/136-185
-------SWHLQMFGVLPELQNKGIGTALMQAIEP------------KAHAEGKAVVLET
ESERN-----QWKY-
>tr|R7S4E9|Cluster_216/109-163
-------SWHLQMFGVLPELQNKGIGTALMQAIVP------------KAHAEGKAVVLET
ETERNMLMYKHWKY-
>tr|S7Q4S3|Cluster_146/132-186
-------SYHLQVFGVVPDYQRRGFGRALIEAVAD------------KAKPKGDTLVLET
MGETRVAIYKAMGF-
>tr|V2X883|Cluster_146/130-184
-------AYHLQLFGVLPQCQGKGYGKALLHHVEE------------KAKSEGVDVVLET
VGLKNVPMYKAFGY-
>tr|R7SZM1|Cluster_146/134-188
-------AYHLQLIGVSPVHQRKGVATELIRYIEA------------KACKDRVPCVLET
VGKTNLSIYEAMGY-
>tr|D8PPA8|Cluster_216/135-189
-------NWHLQLLATEPRAQRKGLATALIKAVDQ------------VAEEKGKSLTVET
ETEGALKFYKDTGF-
>tr|S8E2M9|Cluster_67/92-146
-------AQFCTIMMVDPEYQRRGIATALFQLARE------------KGKETGATMALST
GNEQNIVVYEHIGL-
>tr|S8FM87|Cluster_67/145-199
-------THFCNLAMVRPECQKKGIATAMFKLAYD------------RAKQTGATLALST
GISHNVTVYEHIGM-
>tr|S7RJI2|Cluster_67/137-192
-------SFWIHMVMIDHEHQRKGIAKALIGLVRE------------KAIRIGAPVALST
TTPTNAIIYQKIGF-
>tr|S8G1F6|Cluster_72/149-203
------ELISLDALSTAPERQGLGYAGTLVNQLAV------------LADAQSRGIWL-V
TNLYTTGFYARFGF-
>tr|S8ELG9|Cluster_72/153-207
------KLISIENLVTVTDKQGLGYASTLVNHVLH------------LAQSQKRGVWL-S
TNERNIGFYDRFGF-
>tr|S8G1G1|Cluster_72/96-150
------DLISLDNLATARRAQRRGYASALVTYLTE------------LGDRQGRGVWL-F
THEDVVGFYAQFGF-
>tr|I1CC67|Cluster_187/133-185
-------YIIISFIGVLVQEQGKGYGKALMTYLLE------------KVNV---PIYVEV
NDTKSVKFFESFGF-
>tr|S2K8H3|Cluster_187/151-205
-------HIIIGFIGILPQEQNKGLGTALVEYVLD------------KADDSHYPVYVEA
TDYQTVKFFERFGF-
>tr|A0A1X2IH52|Cluster_187/149-203
-------YITIAYLGVLQHEHRKGYGSALLKYVLD------------KADTAHYPIFIEV
TEPSAIPFFEHHGF-
>sp|Q9JHW6|Cluster_14/86-143
-----GKLLYLEDFFVMSDYRGFGIGSEILKNLSQ---VAMKCRC-----SSMHFLVA-E
WNEPSINFYKRR---
>sp|Q96F10|Cluster_14/86-143
-----GRTIYLEDIYVMPEYRGQGIGSKIIKKVAE---VALDKGC-----SQFRLAVL-D
WNQRAMDLYKAL---
>sp|Q9D5N8|Cluster_14/661-706
-------LLHLEDFYITEDYQGIGIGADMLKKLSQ---IAINTEC---------------
---CGMQFLV-IIWN
>sp|P79081|Cluster_15/84-129
-------GIYLEDLYVRPQFRGKGYGSYLLSYLAR---ESLRIGG---------------
---RRLDWVV-LDWN
>tr|W9XV50|Cluster_15/111-156
-------GIYLEDLFVRPQYRGTGFGTALIQALAR---ECLRLGC---------------
---KRLDWSV-LKWN
>tr|W9CEM9|Cluster_15/118-163
-------GIYLEDLYVRESERGKGYGRKLLSILAK---EVVEMEG---------------
---ARLEWSV-LKWN
>sp|Q9ZV06|Cluster_53/155-200
-------GFYIEDIFVREPYRRKGFGSMLLTAVAK---QAVKMGY---------------
---GRVEWVV-LDWN
>sp|Q9ZV05|Cluster_53/147-192
-------GFYIEDIFMREPYRRKGFGKLLLTAVAK---QAVKLGV---------------
---GRVEWIV-IDWN
>sp|Q9SMB8|Cluster_53/144-189
-------GIYFESLYFRESYRKLGMGSLLFGTVAS---IAANNGF---------------
---ASVEGIV-AVWN
>tr|H3FQG0|Cluster_183/77-133
-------FMHMEDLYVRPAYRRKGYGKVLWRAAAQSIILSRDRGY---------------
---VRFQWDV-LNWN
>tr|A8Y4C1|Cluster_183/446-491
-------YIHMEDLYIRPQFRRKGLARTLWKKLAQ---VAKDKEI---------------
---GRLEWAV-LDWN
>tr|G0NGZ7|Cluster_183/23-68
-------YLHMEDLYIRPQFRRMGLARSLWKKLAE---LARDKGI---------------
---VRLEWAV-LDWN
>tr|A0A162ZS87|Cluster_222/187-241
------EVAYCYELQLVESARNYGLGEYFMKLLAE---IGNHW------KMDKMMLTVFK
SNKGAFRFYK-----
>tr|A0A0B7N4Y0|Cluster_222/123-178
------NCAYCYEIQLAQSVRSQGLGEYMMNLLSQ---IGSYW------KMDKVMLTVFK
ANQGAFKFYTK----
>tr|A0A077WVE7|Cluster_222/413-468
------QAAYCFELQLIPDARGRGIGEFLMNLLEQ---IGKHW------KMDKMMLTVFK
ANKGAFRFYTE----
>tr|S8EI86|Cluster_47/585-639
------DVVYCYELQVRRDFRRAGLGKQLMRHLVS---IAKGW------KMQKIMLTVFK
SNYTARDFYK-----
>sp|Q8VE10|Cluster_20/133-188
------EVLYCYEVQLESKVRRKGLGKFLIQILQL---MANST------QMKKVMLTVFK
HNHGAYQFFRE----
>sp|Q86UY6|Cluster_20/133-188
------EVLYCYEVQLESKVRRKGLGKFLIQILQL---MANST------QMKKVMLTVFK
HNHGAYQFFRE----
>sp|Q6NUH2|Cluster_20/133-188
------EVLYCYEVQLETRVRRKGVGKFLVQILQL---MANST------QMKKVVLTVFK
HNHGAYQFFRD----
>tr|W1PLX3|Cluster_104/141-196
------PVLYVFELQLEPSIQGRSLGKFLMQLIEL---IARKN------QMGAVMLTVQK
SNLSAMNFYRN----
>tr|A0A200QM79|Cluster_104/162-217
------PVAYVYELQLEHHVQGKGLGKFLMQLIEL---IARKN------RMSAVMLTVQK
ANLLAMNFYTS----
>tr|A0A251UKA3|Cluster_104/145-200
------PVLYVYELQLEPAYQGKGLGKFLMQLVEL---IACNN------SMGAVVLTVQK
QNTSAINFYLN----
>tr|W9XQ46|Cluster_13/140-194
------EVVYIYEIHFAPEWQGQGLGKKLMQIVEA---IGQNV------GVTKAMLTVFK
TNTRAVNWYY-----
>tr|W7I4Z7|Cluster_13/174-228
------EVIYTYELDLVPSHQKLGLGKKLLDVAEE---FGKRV------GVEKAMLTVFD
SNKGARRFYE-----
>tr|V5GVH1|Cluster_47/1694-1748
------EVVYLYEIQVREANQRDGLGRELMDAVYE---LGQQA------GLRKVMLTVFD
ENKAAKEFYG-----
>tr|W3VPP0|Cluster_47/1701-1755
------EVIYLYEIHIRKANQRDGLGKELMDIVYT---LGKAA------RMRKVMLTVFD
HNKPACEFYR-----
>tr|W6YVG9|Cluster_13/130-184
------AVVYIYEIHLSPTLRKQGLGSRLMSFVEA---VARAC------SIEKTMLTVFV
ANAGAKKMYE-----
>tr|K0KHT7|Cluster_111/96-173
------RVLYLYEIQINPNHQGKSLGKLFINYFHD---LAKYLSKINTETLKGTKLTVFS
DNS-VLDWYI-----
>tr|M3HLH9|Cluster_111/101-164
------FVVYLFEIHLTENFQGKKIGQQLIDQFHE---FAKLLHNSS---VTATALTVFS
ENERALNWYK-----
>tr|H8X753|Cluster_111/158-221
------LVLYLYEIHITEEHQGQGLGQFLIDDFHK---LCIDLVKSP---LVGMALTVFS
DNERALLWYR-----
>sp|Q04751|Cluster_176/180-241
------PVIYLYEVHVASAHRGHGIGRRLLEHALC---DGVARHT-RCDNFFGVALTVFS
DNTRARRLYE-----
>tr|H0GZA5|Cluster_176/149-210
------PVIYLYEIHVAHAHRGHGLGRRLLERALC---EGVARRV-RRCDFFGVALTVFG
DNTRARRLYE-----
>tr|H2AMM3|Cluster_176/147-209
------SVIYLYEIQLIEKYRGCQLGTRLIKGLSN---VCQIAQVKIAFPLIGIQLTVFS
DNKRAIKFYE-----
>tr|C7ZLB2|Cluster_194/86-142
------QILMLNDLFVDQSVRGQGQGRKLIEAVAE----IAKKMG-----CLRLQWLTKH
DNTKARGLYDTM---
>tr|W7MTA9|Cluster_194/85-141
------EILLLNDLFVDPEVRGEGLGRKLTQAVAD----FAREKG-----FLRVQWVTKH
DNTAARKLYDTL---
>tr|A0A1Y2LIN3|Cluster_194/130-185
------MLMHFNDLYIDQELRGRGFGRQIIKAVAE----EARKQG-----CSRLQWTTQH
GNP-ARKLYDEL---
>sp|Q06592|Cluster_68/86-142
------DKIYINDLYVDENSRVKGAGGKLIQFVYD----EADKLG-----TPSVYWCTDE
SNHRAQLLYVKV---
>sp|P39979|Cluster_68/91-147
------EVVYMNDLYVTERARVKGVGRKLIEFVYS----RADELG-----TPAVYWVTDH
YNHRAQLLYTKV---
>tr|W6MX60|Cluster_68/81-137
------DRIYLNDLFVKVDGRLKGIGRALIENVYA----EAKAMG-----CFKVYWMTQF
ENHRAQLLYTRV---
>tr|G7DY44|Cluster_101/131-208
-------VVKITTFYISTALQSQRLGSKSMDAIEK---KAAEPPLSA----RTIVLDTID
---KAYYWYRRRGY-
>tr|S3CHR0|Cluster_101/136-212
-------IYRITNFYVSKALQSNGVGRQAMDALER---MAVAKPLCA----KTLALN---
---AVADWYRRRGY-
>tr|R7YJN6|Cluster_131/94-180
-------VLTISTFFILPEYRSTGLGRLAMDVMED---LATKEPYGS---CRAIAVHTLD
---STEDWYARRGY-
>tr|B2A9F3|Cluster_131/140-225
-------ILYISSLFIRPEHR-GGLGRKAVQALES---WAKVPPYGS---CEAITLTALD
---STEDWYARMGY-
>tr|Q5AUD4|Cluster_131/90-168
-------NLTIQNFFILPQYRSKGLGRTVMRKIEA---LATEEPYGS---CEYITLNCLS
---CNQEWYERQGY-
>tr|F9FIM8|Cluster_101/876-956
-------VYWIKTFYVSKALRSKGIGRAAMDIVES---MATEEPLCA----KTLALDTAE
YRESDCKIYETR---
>tr|W2RLJ9|Cluster_26/84-141
-------ICELKRLYISPAGRGTGTGKILALAIIE---VAERLGYQE------IRLDTLS
------NLYMGLGF-
>sp|Q95RC0|Cluster_2/292-352
---MNVRRGYIAMLAVRKEYRKLKIGTTLVTKAIE----AMLADN-----ADEVVLETEM
-NQPALRLYENLG--
>sp|Q8CES0|Cluster_2/279-339
---KMFRRGYIAMLAVDSKYRRNGIGTNLVKKAIY----AMVEGD-----CDEVVLETEI
-NKSALKLYENLG--
>sp|Q54MP9|Cluster_2/94-154
---KLLERGYIGMIVVDKTFRRQKIGSTLIKLTIE----KMIEMK-----CDEVVLETIF
-NIQAISLYENLG--
>tr|W9XZZ2|Cluster_40/646-705
--------GHVGAIIVDPARRRLSIGRSLHDRAVR---ALLQKKG-----ITKFNLGVRF
PNV-------YLGVP
>tr|W9ZUI1|Cluster_114/261-319
--------GSVAAIIVHRDFRGLGVGRFLHDEVVR---KLKKIRG-----VGITQLGSTF
PRL-------LYGLP
>tr|W3X5V5|Cluster_114/271-330
--------GSVAILLVKNTYRKMGIGSSLYNHATG---LLTRTRG-----VERLQLGSTF
PRL-------LCGIP
>tr|S3C778|Cluster_114/282-339
--------GCIATIIVQPGFRNRGIGSSLHHHALR---QLSAH-R-----VSRLQLGTAF
PRL-------LYGPL
>tr|V9M3A9|Cluster_40/611-668
--------GQLMLLMVSPSYQGKGVGTLLHDAALE---HFREQ-G-----ADCIKLGSTY
PRF-------FPGVP
>tr|S8AUP8|Cluster_40/606-662
--------VHIAVLAVIPTLHGQGIGTALLTETRS---YFRTQFN-----INQLKLGSAF
PRF-------WPGIP
>sp|Q09927|Cluster_7/114-171
------SHICNGGFLVSPSHRSKGIGRNLANAYLY---FAPRIGF-----KSSVFNLVFA
TNIKSIRLWER----
>tr|W6ML70|Cluster_7/127-184
------SHICNAGFLVNAGIRGKGIGTTLAECYLE---WAPRLGY-----TYSVFNLVFE
TNIASRRIWEN----
>sp|P35208|Cluster_7/182-239
------AHVVTGTFLVNAGIRGKGIGKTLMETFIE---WSKKLGF-----TSSFFPLIYG
TNVGIRRILEG----
>tr|W9VJN9|Cluster_46/311-378
------TVGQIRAWTVKRRYRRKGIGQGLLEEAVA---CCRDKGWQ-----AKLVHPTFS
GGFTKRERQAR----
>tr|W9Y8P1|Cluster_46/201-268
------VKGVIRGWTVKRRYRHKGIGQGLLEEAVQ---LCQRKGWS-----RRVLPQTFQ
GGFAKRERLAR----
>tr|X0HNB8|Cluster_46/139-208
------KTAFIRAWTTRARYRRRGLGGDMLRESIK---IAKQKLGKG----EMPLHELFN
APFLARQMKAK----
>tr|Q0CZN4|Cluster_178/456-512
-----GRFTAELQLFVKQGHKRLRIGSCLMDKLLE---VCDPTHI-----PKL-GYFFDA
-SLEERSGYEPG---
>tr|F2TCD6|Cluster_178/657-713
-----HRYTAELELFVDPKYCRLRVGSCLVDKLLE---ICDPDYY-----PNQ-GYHFDC
-AAAQADVYRAG---
>tr|Q5BF42|Cluster_178/318-373
-----Y-FIAELELYAKDEHTNLGIGRCLLDKLLE---ICDPTYT-----PKC-GCSFRT
-SKEERSGYYSS---
>tr|W9YSS5|Cluster_193/759-815
---YIEAITAEIEIYVAPEFRKQGVGRCLMDTLLD-------------------------
---ATDRGYMKGGYN
>tr|W9YXR4|Cluster_193/790-846
---YVEAITAELEVYVAHDFRKRGIGRCLMDALLD-------------------------
---ATDRGYMQGGYS
>tr|H6BS47|Cluster_193/802-858
---YVETITAELEIYVAAEFRQQGIGRCLMDAILY-------------------------
---ATDRGYNQRGYD
>sp|Q9VS50|Cluster_213/1-62
-----PASCGVSRIWVSPLQRRSGIASKLLRVVQC---HTVL--------GQEIARECIA
PTDDGRALARQFTGL
>tr|B4PK59|Cluster_213/1-62
-----PASCGVSRIWVSPLQRRSGIASKLLRVVQC---HTIL--------GQEIAKECIA
PTDDGRALARRFTGL
>sp|Q757N6|Cluster_89/1-62
-----RVRLGISRIWVCRKQRGQGIATRLLECVRK---YAIL--------GNEVARWEMA
PSESGGKLATRYNSV
>sp|Q6CW60|Cluster_89/1-62
-----DVKLGISRIWVCRNQRQHGIATRLLEVARK---KSIY--------GCIVNKWELA
PSQSGSILAKSYNAA
>sp|Q6FQ55|Cluster_89/1-62
-----QFTLGISRIWVCRAQRGKGIAEKLLDAARI---SAIP--------GQNVDKMKLA
PSDSGGKLAKKYNGV
>tr|E0VD00|Cluster_213/1-62
-----PCKIGISRIWTALSHRRKGVATRLVECLQK---TFLF--------GNVVTLDEIA
PSPSGKLFAQKITGK
>sp|Q9DBW3|Cluster_144/48-100
------RIVDLQHTEVPDAYRGRGIAKHLAKAALD---FVVEE--------DLKAHLTC-
---WYIQKYVKENP-
>sp|Q8N6N6|Cluster_144/51-103
------RIVDLQHTEVPDAYRGRGIAKHLAKAALD---FVVEE--------DLKAHLTC-
---WYIQKYVKENP-
>sp|Q6IP48|Cluster_144/47-99
------KTVDLQHTEVPDAFRGRGIAKHLAKAAMD---FVVEE--------DLKAHLTC-
---WYIQKFVKENP-
>tr|W9YAI0|Cluster_19/107-169
--------SVEIGFIIVLPSFQRTFVTSNAVGLLLSYTDLPPE----GLGLRRSQWQTHA
SNEASRRVATRMGF-
>tr|S8F376|Cluster_19/142-207
--------STEIAFVLVLPAFQRTHVARTAVALLLRYCQPPAA----GLGMRRVRWQAHP
RNAPSLRLARRMGF-
>tr|W7HTR8|Cluster_19/500-563
--------CTEIAFVITLPPFQRTHVTSNSVGLLLNFANPPGE----GLGFRRVQWMTSS
VNHKSIGTAEKMGF-
>sp|Q9H8E8|Cluster_18/697-748
------NEAYISFLFVHPEWRRAGIATFM---IYH---LIQT-CM-----GKDVTLHVSA
SNPAM--LLYQ----
>sp|Q8CID0|Cluster_18/694-745
------NEAYISFLLVHPEWRRAGIATFM---IYH---LIQT-CM-----GKDVTLHVSA
SNPAM--LLYQ----
>tr|W8BUQ9|Cluster_18/693-744
------NEAYISFMAVRPGWQRCGIGTFM---LYH---LIQT-CM-----AKDITLHVSA
SNPAV--VLYQ----
>sp|Q1K8F6|Cluster_4/609-663
------LVPYLDKFAVLRKSQGAGGVADI---VFN---AMVRDAF-----PDGVCWRSRK
DNPVNKWYFER----
>sp|Q0U6Q5|Cluster_4/609-663
------WVPYLDKFAVLTSSQGSGGVSDI---VWA---ALTRTGF-----PEGVVWRSRT
SNPVNKWYQER----
>sp|B6JWC1|Cluster_4/401-454
------PVPYLDKLAVLQKVQGTSAIADF---VFN---AMC-SVF-----SQEIVWRSRL
DNPVNKWYFER----
>sp|Q8R4H7|Cluster_11/431-481
------GTPYLDKFVVSSSRQGQG-SGQM---LWE---CLRRDL-------QTLFWRSRV
TNPIN-PWYFK----
>sp|Q8N159|Cluster_11/438-488
------GTPYLDKFVVSSSRQGQG-SGQM---LWE---CLRRDL-------QTLFWRSRV
TNPIN-PWYFK----
>sp|Q54M18|Cluster_11/419-470
------SVSYVDQFFFFNNSIQSTEDSES---VFK---KMFEN--------SSYIWKESS
NNQLNNEWFKK----
>sp|Q84JF4|Cluster_32/511-562
------GEVAAIAVASDC--RGQGQGDKLLDYIEK---KASALGLEM-------------
TTRTADWFVRR----
>sp|B5X4Z4|Cluster_32/520-571
------GEVAAIAVASDC--RGQGQGDKLLDYIEK---KASSLGLEK-------------
TTRTADWFVRR----
>tr|W9S886|Cluster_32/525-576
------GEVAAIAVSPEC--RGEGQGDKLLDYIEK---KASSLGLEK-------------
TTRTADWRVYR----
>sp|Q9UUK2|Cluster_1/190-242
-----AEIVFCAIASNEQV---RGYGSHLMNHLKD---YVRGTTT-----IQ-HFLTYAD
N---YAIGYFKKQ--
>sp|Q9JHD2|Cluster_1/567-618
-----TEIVFCAVTSNEQV---KGYGTHLMNHLKE---YHIK-HS-----IL-YFLTYAD
E---YAIGYFKKQ--
>sp|Q9JHD1|Cluster_1/550-601
-----TEIVFCAVTSNEQV---KGYGTHLMNHLKE---YHIK-HE-----IL-NFLTYAD
E---YAIGYFKKQ--
>tr|W2SA79|Cluster_227/122-176
------------GYWIAEEHWGKGFAPEVVRAFIT------------YPELDRLEATVYS
WNPASVKVLLKLGF-
>tr|A0A1Z5TFY1|Cluster_227/126-180
------------GYWLSPEHWGKGIMSRLLPAFVQ------------FGVLVRVSVETAE
GNLASARVLQKAGF-
>tr|A0A1Y1U665|Cluster_227/109-163
------------GYWLARPYWGQGIMTRVAGPYVE------------FGRIWRIEASVFD
GNEGSVRVLERAGF-
