# Supplementary material for: Classification and phylogeny for the annotation of novel eukaryotic GNAT acetyltransferases
Source: PLoS Comput Biol. 2020 Dec 23;16(12):e1007988. doi: 10.1371/journal.pcbi.1007988 (PMC7790372; doi:10.1371/journal.pcbi.1007988)
Supplement: S3 File — The file contains 1) motif P-values; 2) block diagrams showing the position of the motifs on the relevant sequences; 3) PSSM; 4) position-specific probability matrix; 5) regular expression for the given motif. (TXT) [file pcbi.1007988.s014.txt]

********************************************************************************
MEME - Motif discovery tool
********************************************************************************
MEME version 5.0.4 (Release date: Wed Jan 23 14:05:40 2019 -0800)

For further information on how to interpret please access http://meme-suite.org/.
To get a copy of the MEME software please access http://meme-suite.org.

********************************************************************************


********************************************************************************
REFERENCE
********************************************************************************
If you use this program in your research, please cite:

Timothy L. Bailey and Charles Elkan,
"Fitting a mixture model by expectation maximization to discover
motifs in biopolymers", Proceedings of the Second International
Conference on Intelligent Systems for Molecular Biology, pp. 28-36,
AAAI Press, Menlo Park, California, 1994.
********************************************************************************


********************************************************************************
TRAINING SET
********************************************************************************
PRIMARY SEQUENCES= ./Cluster_97_SEQ.txt
CONTROL SEQUENCES= --none--
ALPHABET= ACDEFGHIKLMNPQRSTVWY
Sequence name            Weight Length  Sequence name            Weight Length  
-------------            ------ ------  -------------            ------ ------  
tr|W9SEL7|Cluster_97     1.0000    294  tr|W1PMH2|Cluster_97     1.0000    278  
tr|V4LPU4|Cluster_97     1.0000    297  tr|M0S4M2|Cluster_97     1.0000    298  
tr|I3SHA2|Cluster_97     1.0000    274  tr|D8RMA0|Cluster_97     1.0000    220  
tr|B9HLL0|Cluster_97     1.0000    330  tr|A9NZ99|Cluster_97     1.0000    270  
tr|A0A200R5V4|Cluster_97 1.0000    300  tr|A0A1Y1HUW6|Cluster_97 1.0000    320  
tr|A0A1U7WPS1|Cluster_97 1.0000    277  tr|A0A1S3C3C1|Cluster_97 1.0000    292  
tr|A0A1D1YYB9|Cluster_97 1.0000    300  tr|A0A1D1Y3R0|Cluster_97 1.0000    168  
tr|A0A199VJN9|Cluster_97 1.0000    285  tr|A0A176VZY0|Cluster_97 1.0000    377  
tr|A0A0S3TAA5|Cluster_97 1.0000    288  tr|A0A0K9QA46|Cluster_97 1.0000    293  
tr|A0A0K9P1C1|Cluster_97 1.0000    256  tr|A0A0D3FBT5|Cluster_97 1.0000    312  
tr|A0A0D2VR42|Cluster_97 1.0000    257  tr|A0A022RI20|Cluster_97 1.0000    265  
tr|A0A022RHE0|Cluster_97 1.0000    275  
********************************************************************************

********************************************************************************
COMMAND LINE SUMMARY
********************************************************************************
This information can also be useful in the event you wish to report a
problem with the MEME software.

command: meme ./Cluster_97_SEQ.txt -o output -protein -minw 5 -maxw 10 -nmotifs 25 

model:  mod=         zoops    nmotifs=        25    evt=           inf
objective function:           em=       E-value of product of p-values
                              starts=   E-value of product of p-values
width:  minw=            5    maxw=           10
nsites: minsites=        2    maxsites=       23    wnsites=       0.8
theta:  spmap=         pam    spfuzz=        120
em:     prior=       megap    b=           32630    maxiter=        50
        distance=    1e-05
trim:   wg=             11    ws=              1    endgaps=       yes
data:   n=            6526    N=              23
sample: seed=            0    hsfrac=          0
        searchsize=   6526    norand=         no    csites=       1000
Dirichlet mixture priors file: prior30.plib
Letter frequencies in dataset:
A 0.0869 C 0.0331 D 0.0386 E 0.042 F 0.0526 G 0.0699 H 0.0198 I 0.051 K 0.0526 
L 0.085 M 0.0213 N 0.0385 P 0.0662 Q 0.0231 R 0.0772 S 0.0918 T 0.0475 V 0.0711 
W 0.0129 Y 0.019 
Background letter frequencies (from file dataset with add-one prior applied):
A 0.0868 C 0.0332 D 0.0386 E 0.042 F 0.0526 G 0.0698 H 0.0199 I 0.051 K 0.0526 
L 0.0849 M 0.0214 N 0.0385 P 0.0661 Q 0.0232 R 0.0771 S 0.0917 T 0.0475 V 0.071 
W 0.013 Y 0.0191 
Background model order: 0
********************************************************************************


********************************************************************************
MOTIF DCWEVAETHC MEME-1	width =  10  sites =  22  llr = 658  E-value = 2.8e-181
********************************************************************************
--------------------------------------------------------------------------------
	Motif DCWEVAETHC MEME-1 Description
--------------------------------------------------------------------------------
Simplified        A  :::::9::::
pos.-specific     C  :6:::::::a
probability       D  a:::::3:::
matrix            E  :::a::7:::
                  F  ::::::::::
                  G  ::::::::::
                  H  ::::::::a:
                  I  ::::1:::::
                  K  ::::::::::
                  L  ::::::::::
                  M  ::::::::::
                  N  ::::::::::
                  P  ::::::::::
                  Q  ::::::::::
                  R  ::::::::::
                  S  :1::::::::
                  T  :::::::a::
                  V  ::::9:::::
                  W  ::a:::::::
                  Y  :2::::::::

         bits    6.3   *       
                 5.6   *     * 
                 5.0   *     **
                 4.4 * **   ***
Relative         3.8 * **  ****
Entropy          3.1 **********
(43.1 bits)      2.5 **********
                 1.9 **********
                 1.3 **********
                 0.6 **********
                 0.0 ----------

Multilevel           DCWEVAETHC
consensus             Y    D   
sequence                       
                               
                               
--------------------------------------------------------------------------------

--------------------------------------------------------------------------------
	Motif DCWEVAETHC MEME-1 sites sorted by position p-value
--------------------------------------------------------------------------------
Sequence name             Start   P-value               Site 
-------------             ----- ---------            ----------
tr|A0A022RHE0|Cluster_97     81  5.68e-15 EIVVREARIE DCWEVAETHC SSFFPEYSFP
tr|A0A022RI20|Cluster_97     76  5.68e-15 GIVVREAGIQ DCWEVAETHC SSFFPGYSFP
tr|A0A0D2VR42|Cluster_97     81  5.68e-15 EIVVREARLE DCWEVAETHC SSFFPEYSFP
tr|A0A1D1YYB9|Cluster_97    101  5.68e-15 DVVVREARLD DCWEVAETHC SCFFPNYTFP
tr|A0A1S3C3C1|Cluster_97     92  5.68e-15 EITVREARIE DCWEVAETHC SSFFPEYSFP
tr|A0A1U7WPS1|Cluster_97     81  5.68e-15 EVFVREARVE DCWEVAETHC SSFFPEYAFP
tr|B9HLL0|Cluster_97        130  5.68e-15 EIVVREARLE DCWEVAETHC SSFFPEYSFP
tr|V4LPU4|Cluster_97         91  5.68e-15 EIVVREARLE DCWEVAETHC SSFFPGYSFP
tr|W1PMH2|Cluster_97         73  5.68e-15 DVVVREARVD DCWEVAETHC NAFFPSYSFP
tr|W9SEL7|Cluster_97         81  5.68e-15 EIVVREARLE DCWEVAETHC RSFFPEYSFP
tr|A0A0K9P1C1|Cluster_97     85  8.95e-15 KVNVKDVRLQ DYWEVAETHC SSFFPNYPFP
tr|A0A0S3TAA5|Cluster_97     78  8.95e-15 EVVVREARLE DYWEVAETHC KRFFPEYSFP
tr|A9NZ99|Cluster_97         72  8.95e-15 DIVIREARPE DYWEVAETHC SSFFPDHGFP
tr|A0A0D3FBT5|Cluster_97     74  1.42e-14 DILVRDARLE DCWEVADTHC SSFFPDYTFP
tr|A0A199VJN9|Cluster_97     88  1.42e-14 EVIVRDARLE DCWEVADTHC SSFFPDYTFP
tr|M0S4M2|Cluster_97         98  1.42e-14 EVTVRDARLE DCWEVADTHC SCFFPDYTFP
tr|A0A200R5V4|Cluster_97     99  6.27e-14 EIVVREARLE DSWEVAETHC SSFFPNYSFP
tr|I3SHA2|Cluster_97         81  1.02e-13 EIIVREARLE DYWEVAEIHC NSYFPEYSFP
tr|A0A0K9QA46|Cluster_97     94  6.52e-13 EVVVREARLD DSWEVVETHC SSFFPEYSFP
tr|A0A1Y1HUW6|Cluster_97     91  1.37e-12 VLTVREARPE EYWEIADTHC GAFFPEVNPV
tr|A0A176VZY0|Cluster_97    176  1.67e-12 SLIIREAYLT DFWEVSDTHC GAFFPHVKFP
tr|D8RMA0|Cluster_97         22  3.86e-11 ASCVREARIQ DAWQIADTHC SSFLPHQGAV
--------------------------------------------------------------------------------

--------------------------------------------------------------------------------
	Motif DCWEVAETHC MEME-1 block diagrams
--------------------------------------------------------------------------------
SEQUENCE NAME            POSITION P-VALUE  MOTIF DIAGRAM
-------------            ----------------  -------------
tr|A0A022RHE0|Cluster_97          5.7e-15  80_[1]_185
tr|A0A022RI20|Cluster_97          5.7e-15  75_[1]_180
tr|A0A0D2VR42|Cluster_97          5.7e-15  80_[1]_167
tr|A0A1D1YYB9|Cluster_97          5.7e-15  100_[1]_190
tr|A0A1S3C3C1|Cluster_97          5.7e-15  91_[1]_191
tr|A0A1U7WPS1|Cluster_97          5.7e-15  80_[1]_187
tr|B9HLL0|Cluster_97              5.7e-15  129_[1]_191
tr|V4LPU4|Cluster_97              5.7e-15  90_[1]_197
tr|W1PMH2|Cluster_97              5.7e-15  72_[1]_196
tr|W9SEL7|Cluster_97              5.7e-15  80_[1]_204
tr|A0A0K9P1C1|Cluster_97            9e-15  84_[1]_162
tr|A0A0S3TAA5|Cluster_97            9e-15  77_[1]_201
tr|A9NZ99|Cluster_97                9e-15  71_[1]_189
tr|A0A0D3FBT5|Cluster_97          1.4e-14  73_[1]_229
tr|A0A199VJN9|Cluster_97          1.4e-14  87_[1]_188
tr|M0S4M2|Cluster_97              1.4e-14  97_[1]_191
tr|A0A200R5V4|Cluster_97          6.3e-14  98_[1]_192
tr|I3SHA2|Cluster_97                1e-13  80_[1]_184
tr|A0A0K9QA46|Cluster_97          6.5e-13  93_[1]_190
tr|A0A1Y1HUW6|Cluster_97          1.4e-12  90_[1]_220
tr|A0A176VZY0|Cluster_97          1.7e-12  175_[1]_192
tr|D8RMA0|Cluster_97              3.9e-11  21_[1]_189
--------------------------------------------------------------------------------

--------------------------------------------------------------------------------
	Motif DCWEVAETHC MEME-1 in BLOCKS format
--------------------------------------------------------------------------------
BL   MOTIF DCWEVAETHC width=10 seqs=22
tr|A0A022RHE0|Cluster_97 (   81) DCWEVAETHC  1 
tr|A0A022RI20|Cluster_97 (   76) DCWEVAETHC  1 
tr|A0A0D2VR42|Cluster_97 (   81) DCWEVAETHC  1 
tr|A0A1D1YYB9|Cluster_97 (  101) DCWEVAETHC  1 
tr|A0A1S3C3C1|Cluster_97 (   92) DCWEVAETHC  1 
tr|A0A1U7WPS1|Cluster_97 (   81) DCWEVAETHC  1 
tr|B9HLL0|Cluster_97     (  130) DCWEVAETHC  1 
tr|V4LPU4|Cluster_97     (   91) DCWEVAETHC  1 
tr|W1PMH2|Cluster_97     (   73) DCWEVAETHC  1 
tr|W9SEL7|Cluster_97     (   81) DCWEVAETHC  1 
tr|A0A0K9P1C1|Cluster_97 (   85) DYWEVAETHC  1 
tr|A0A0S3TAA5|Cluster_97 (   78) DYWEVAETHC  1 
tr|A9NZ99|Cluster_97     (   72) DYWEVAETHC  1 
tr|A0A0D3FBT5|Cluster_97 (   74) DCWEVADTHC  1 
tr|A0A199VJN9|Cluster_97 (   88) DCWEVADTHC  1 
tr|M0S4M2|Cluster_97     (   98) DCWEVADTHC  1 
tr|A0A200R5V4|Cluster_97 (   99) DSWEVAETHC  1 
tr|I3SHA2|Cluster_97     (   81) DYWEVAEIHC  1 
tr|A0A0K9QA46|Cluster_97 (   94) DSWEVVETHC  1 
tr|A0A1Y1HUW6|Cluster_97 (   91) EYWEIADTHC  1 
tr|A0A176VZY0|Cluster_97 (  176) DFWEVSDTHC  1 
tr|D8RMA0|Cluster_97     (   22) DAWQIADTHC  1 
//

--------------------------------------------------------------------------------

--------------------------------------------------------------------------------
	Motif DCWEVAETHC MEME-1 position-specific scoring matrix
--------------------------------------------------------------------------------
log-odds matrix: alength= 20 w= 10 n= 6319 bayes= 10.0391 E= 2.8e-181 
  -361   -463    451    -13   -463   -385   -242   -401   -378   -438   -370    -71   -510   -267   -449   -371   -355   -409   -398   -302 
   -72    405   -564   -554     -2   -421   -323   -447   -574   -448   -403   -461   -564   -420   -595     -1   -361   -426   -277    355 
  -532   -518   -465   -470   -284   -513   -425   -496   -491   -363   -382   -465   -583   -385   -519   -554   -475   -482    620   -191 
  -517   -643   -171    452   -640   -528   -428   -518   -532   -608   -532   -399   -669   -183   -609   -575   -504   -566   -564   -503 
  -329   -400   -521   -485   -443   -585   -494    102   -531   -281   -274   -522   -582   -471   -588   -554   -307    358   -565   -456 
   324   -222   -370   -324   -396   -224   -355   -313   -367   -331   -246   -350   -491   -292   -431    -77   -213    -72   -373   -328 
  -354   -798    272    404   -715   -461   -369   -532   -278   -525   -446   -332   -475   -121   -480   -430   -372   -482   -662   -493 
  -351   -403   -416   -442   -481   -487   -397    -31   -402   -411   -290   -277   -519   -307   -477   -180    421   -289   -462   -404 
  -797   -759   -663   -746   -733   -667    565   -850   -774   -772   -778   -650   -736   -577   -755   -785   -724   -845   -652   -536 
  -418    486   -496   -454   -528   -555   -454   -422   -537   -486   -391   -482   -596   -438   -553   -518   -381   -497   -550   -470 
--------------------------------------------------------------------------------

--------------------------------------------------------------------------------
	Motif DCWEVAETHC MEME-1 position-specific probability matrix
--------------------------------------------------------------------------------
letter-probability matrix: alength= 20 w= 10 nsites= 22 E= 2.8e-181 
 0.000000  0.000000  0.954545  0.045455  0.000000  0.000000  0.000000  0.000000  0.000000  0.000000  0.000000  0.000000  0.000000  0.000000  0.000000  0.000000  0.000000  0.000000  0.000000  0.000000 
 0.045455  0.590909  0.000000  0.000000  0.045455  0.000000  0.000000  0.000000  0.000000  0.000000  0.000000  0.000000  0.000000  0.000000  0.000000  0.090909  0.000000  0.000000  0.000000  0.227273 
 0.000000  0.000000  0.000000  0.000000  0.000000  0.000000  0.000000  0.000000  0.000000  0.000000  0.000000  0.000000  0.000000  0.000000  0.000000  0.000000  0.000000  0.000000  1.000000  0.000000 
 0.000000  0.000000  0.000000  0.954545  0.000000  0.000000  0.000000  0.000000  0.000000  0.000000  0.000000  0.000000  0.000000  0.045455  0.000000  0.000000  0.000000  0.000000  0.000000  0.000000 
 0.000000  0.000000  0.000000  0.000000  0.000000  0.000000  0.000000  0.090909  0.000000  0.000000  0.000000  0.000000  0.000000  0.000000  0.000000  0.000000  0.000000  0.909091  0.000000  0.000000 
 0.909091  0.000000  0.000000  0.000000  0.000000  0.000000  0.000000  0.000000  0.000000  0.000000  0.000000  0.000000  0.000000  0.000000  0.000000  0.045455  0.000000  0.045455  0.000000  0.000000 
 0.000000  0.000000  0.272727  0.727273  0.000000  0.000000  0.000000  0.000000  0.000000  0.000000  0.000000  0.000000  0.000000  0.000000  0.000000  0.000000  0.000000  0.000000  0.000000  0.000000 
 0.000000  0.000000  0.000000  0.000000  0.000000  0.000000  0.000000  0.045455  0.000000  0.000000  0.000000  0.000000  0.000000  0.000000  0.000000  0.000000  0.954545  0.000000  0.000000  0.000000 
 0.000000  0.000000  0.000000  0.000000  0.000000  0.000000  1.000000  0.000000  0.000000  0.000000  0.000000  0.000000  0.000000  0.000000  0.000000  0.000000  0.000000  0.000000  0.000000  0.000000 
 0.000000  1.000000  0.000000  0.000000  0.000000  0.000000  0.000000  0.000000  0.000000  0.000000  0.000000  0.000000  0.000000  0.000000  0.000000  0.000000  0.000000  0.000000  0.000000  0.000000 
--------------------------------------------------------------------------------

--------------------------------------------------------------------------------
	Motif DCWEVAETHC MEME-1 regular expression
--------------------------------------------------------------------------------
D[CY]WEVA[ED]THC
--------------------------------------------------------------------------------


Time  0.86 secs.

********************************************************************************


********************************************************************************
MOTIF GIAYISNVAV MEME-2	width =  10  sites =  23  llr = 639  E-value = 5.0e-167
********************************************************************************
--------------------------------------------------------------------------------
	Motif GIAYISNVAV MEME-2 Description
--------------------------------------------------------------------------------
Simplified        A  ::a:::::a:
pos.-specific     C  ::::::::::
probability       D  ::::::::::
matrix            E  ::::::::::
                  F  ::::::::::
                  G  a:::::::::
                  H  ::::::::::
                  I  :a::9:::::
                  K  ::::::::::
                  L  ::::::::::
                  M  ::::::::::
                  N  ::::::a:::
                  P  ::::::::::
                  Q  ::::::::::
                  R  ::::::::::
                  S  :::::a::::
                  T  ::::::::::
                  V  ::::1::a:a
                  W  ::::::::::
                  Y  :::a::::::

         bits    6.3           
                 5.6    *      
                 5.0    *      
                 4.4  * *  *   
Relative         3.8 ***** ****
Entropy          3.1 **********
(40.1 bits)      2.5 **********
                 1.9 **********
                 1.3 **********
                 0.6 **********
                 0.0 ----------

Multilevel           GIAYISNVAV
consensus                      
sequence                       
                               
                               
--------------------------------------------------------------------------------

--------------------------------------------------------------------------------
	Motif GIAYISNVAV MEME-2 sites sorted by position p-value
--------------------------------------------------------------------------------
Sequence name             Start   P-value               Site 
-------------             ----- ---------            ----------
tr|A0A022RHE0|Cluster_97    188  4.65e-13 RKGPLRLRRT GIAYISNVAV RGIHRRKGVA
tr|A0A022RI20|Cluster_97    178  4.65e-13 RKGPLRKRRK GIAYISNVAV REELRGKGIA
tr|A0A0D2VR42|Cluster_97    163  4.65e-13 DGKFSLNKGT GIAYISNVAV RERFRRKGIA
tr|A0A0K9P1C1|Cluster_97    168  4.65e-13 RKGPQRKRRT GIAYISNVAV GKAHRRKGIA
tr|A0A0K9QA46|Cluster_97    200  4.65e-13 RKGPLRQRRT GIAYISNVAV RQKFRRLGIA
tr|A0A0S3TAA5|Cluster_97    194  4.65e-13 RKGPQRHRRT GIAYISNVAV RENFRRKGIA
tr|A0A199VJN9|Cluster_97    195  4.65e-13 RKGPLRQRRT GIAYISNVAV READRRKGIA
tr|A0A1D1Y3R0|Cluster_97     76  4.65e-13 SSLHIRPSRT GIAYISNVAV RESKRRKGIA
tr|A0A1D1YYB9|Cluster_97    208  4.65e-13 RKGPFRLRRT GIAYISNVAV RESKRRKGIA
tr|A0A1S3C3C1|Cluster_97    199  4.65e-13 RKGPMRQRRT GIAYISNVAV RERFRRKGIA
tr|A0A1U7WPS1|Cluster_97    188  4.65e-13 RKGPLRQRRK GIAYISNVAV RERYRRKGIA
tr|A0A200R5V4|Cluster_97    207  4.65e-13 RKGPLRQRRT GIAYISNVAV RESDRRKGIA
tr|A9NZ99|Cluster_97        178  4.65e-13 RRGPLGKRRT GIAYISNVAV RQRRRRRGVA
tr|B9HLL0|Cluster_97        237  4.65e-13 RKGPLRQRRT GIAYISNVAV RERFRRKGIA
tr|I3SHA2|Cluster_97        181  4.65e-13 RRGSRRQRRT GIAYISNVAV RENFQRKGIA
tr|M0S4M2|Cluster_97        205  4.65e-13 RKGLLRQRRT GIAYISNVAV READRRKGIA
tr|V4LPU4|Cluster_97        198  4.65e-13 RKGPLRQRRT GIAYISNVAV RESFRRKGIA
tr|W1PMH2|Cluster_97        178  4.65e-13 LPRKGPQRRT GIAYISNVAV QHTHRRKGIA
tr|W9SEL7|Cluster_97        188  4.65e-13 RKGPLRQRRT GIAYISNVAV REKFRRKGIA
tr|A0A1Y1HUW6|Cluster_97    217  6.05e-13 RRRPRGKRRV GIAYISNMAV RLRRRRQGVA
tr|A0A176VZY0|Cluster_97    288  1.25e-12 RRKPLSRRRT GIAYVSNVAV RPSRRRRGIA
tr|D8RMA0|Cluster_97        120  1.25e-12 RRRPSGCRRT GIAYVSNVAV RHEFRRRGIA
tr|A0A0D3FBT5|Cluster_97    181  1.69e-12 RRGPLKQRRT GIAYIANVAV RKEERRKGIA
--------------------------------------------------------------------------------

--------------------------------------------------------------------------------
	Motif GIAYISNVAV MEME-2 block diagrams
--------------------------------------------------------------------------------
SEQUENCE NAME            POSITION P-VALUE  MOTIF DIAGRAM
-------------            ----------------  -------------
tr|A0A022RHE0|Cluster_97          4.6e-13  187_[2]_78
tr|A0A022RI20|Cluster_97          4.6e-13  177_[2]_78
tr|A0A0D2VR42|Cluster_97          4.6e-13  162_[2]_85
tr|A0A0K9P1C1|Cluster_97          4.6e-13  167_[2]_79
tr|A0A0K9QA46|Cluster_97          4.6e-13  199_[2]_84
tr|A0A0S3TAA5|Cluster_97          4.6e-13  193_[2]_85
tr|A0A199VJN9|Cluster_97          4.6e-13  194_[2]_81
tr|A0A1D1Y3R0|Cluster_97          4.6e-13  75_[2]_83
tr|A0A1D1YYB9|Cluster_97          4.6e-13  207_[2]_83
tr|A0A1S3C3C1|Cluster_97          4.6e-13  198_[2]_84
tr|A0A1U7WPS1|Cluster_97          4.6e-13  187_[2]_80
tr|A0A200R5V4|Cluster_97          4.6e-13  206_[2]_84
tr|A9NZ99|Cluster_97              4.6e-13  177_[2]_83
tr|B9HLL0|Cluster_97              4.6e-13  236_[2]_84
tr|I3SHA2|Cluster_97              4.6e-13  180_[2]_84
tr|M0S4M2|Cluster_97              4.6e-13  204_[2]_84
tr|V4LPU4|Cluster_97              4.6e-13  197_[2]_90
tr|W1PMH2|Cluster_97              4.6e-13  177_[2]_91
tr|W9SEL7|Cluster_97              4.6e-13  187_[2]_97
tr|A0A1Y1HUW6|Cluster_97          6.1e-13  216_[2]_94
tr|A0A176VZY0|Cluster_97          1.3e-12  287_[2]_80
tr|D8RMA0|Cluster_97              1.3e-12  119_[2]_91
tr|A0A0D3FBT5|Cluster_97          1.7e-12  180_[2]_122
--------------------------------------------------------------------------------

--------------------------------------------------------------------------------
	Motif GIAYISNVAV MEME-2 in BLOCKS format
--------------------------------------------------------------------------------
BL   MOTIF GIAYISNVAV width=10 seqs=23
tr|A0A022RHE0|Cluster_97 (  188) GIAYISNVAV  1 
tr|A0A022RI20|Cluster_97 (  178) GIAYISNVAV  1 
tr|A0A0D2VR42|Cluster_97 (  163) GIAYISNVAV  1 
tr|A0A0K9P1C1|Cluster_97 (  168) GIAYISNVAV  1 
tr|A0A0K9QA46|Cluster_97 (  200) GIAYISNVAV  1 
tr|A0A0S3TAA5|Cluster_97 (  194) GIAYISNVAV  1 
tr|A0A199VJN9|Cluster_97 (  195) GIAYISNVAV  1 
tr|A0A1D1Y3R0|Cluster_97 (   76) GIAYISNVAV  1 
tr|A0A1D1YYB9|Cluster_97 (  208) GIAYISNVAV  1 
tr|A0A1S3C3C1|Cluster_97 (  199) GIAYISNVAV  1 
tr|A0A1U7WPS1|Cluster_97 (  188) GIAYISNVAV  1 
tr|A0A200R5V4|Cluster_97 (  207) GIAYISNVAV  1 
tr|A9NZ99|Cluster_97     (  178) GIAYISNVAV  1 
tr|B9HLL0|Cluster_97     (  237) GIAYISNVAV  1 
tr|I3SHA2|Cluster_97     (  181) GIAYISNVAV  1 
tr|M0S4M2|Cluster_97     (  205) GIAYISNVAV  1 
tr|V4LPU4|Cluster_97     (  198) GIAYISNVAV  1 
tr|W1PMH2|Cluster_97     (  178) GIAYISNVAV  1 
tr|W9SEL7|Cluster_97     (  188) GIAYISNVAV  1 
tr|A0A1Y1HUW6|Cluster_97 (  217) GIAYISNMAV  1 
tr|A0A176VZY0|Cluster_97 (  288) GIAYVSNVAV  1 
tr|D8RMA0|Cluster_97     (  120) GIAYVSNVAV  1 
tr|A0A0D3FBT5|Cluster_97 (  181) GIAYIANVAV  1 
//

--------------------------------------------------------------------------------

--------------------------------------------------------------------------------
	Motif GIAYISNVAV MEME-2 position-specific scoring matrix
--------------------------------------------------------------------------------
log-odds matrix: alength= 20 w= 10 n= 6319 bayes= 8.09666 E= 5.0e-167 
  -457   -617   -440   -504   -676    381   -498   -649   -527   -672   -581   -434   -624   -494   -586   -513   -539   -629   -556   -522 
  -651   -653   -694   -746   -631   -680   -670    427   -764   -480   -488   -722   -745   -671   -804   -775   -598   -360   -666   -588 
   351   -555   -648   -679   -725   -509   -621   -695   -716   -693   -636   -628   -660   -588   -736   -494   -496   -594   -652   -619 
  -780   -728   -686   -749   -415   -677   -480   -717   -749   -659   -664   -669   -740   -615   -759   -769   -705   -745   -435    570 
  -427   -452   -547   -529   -428   -617   -574    404   -540   -210   -216   -520   -650   -489   -648   -570   -358     69   -543   -402 
   -63   -391   -521   -540   -604   -358   -510   -559   -563   -576   -478   -419   -516   -436   -596    331   -217   -456   -568   -501 
  -605   -612   -397   -562   -624   -543   -308   -549   -526   -621   -551    466   -621   -415   -616   -458   -461   -615   -529   -481 
  -342   -416   -535   -500   -432   -585   -500    -91   -544   -272     86   -534   -591   -476   -598   -557   -323    365   -549   -447 
   351   -555   -648   -679   -725   -509   -621   -695   -716   -693   -636   -628   -660   -588   -736   -494   -496   -594   -652   -619 
  -562   -605   -669   -698   -636   -656   -646   -302   -728   -493   -494   -690   -718   -645   -769   -713   -536    379   -670   -591 
--------------------------------------------------------------------------------

--------------------------------------------------------------------------------
	Motif GIAYISNVAV MEME-2 position-specific probability matrix
--------------------------------------------------------------------------------
letter-probability matrix: alength= 20 w= 10 nsites= 23 E= 5.0e-167 
 0.000000  0.000000  0.000000  0.000000  0.000000  1.000000  0.000000  0.000000  0.000000  0.000000  0.000000  0.000000  0.000000  0.000000  0.000000  0.000000  0.000000  0.000000  0.000000  0.000000 
 0.000000  0.000000  0.000000  0.000000  0.000000  0.000000  0.000000  1.000000  0.000000  0.000000  0.000000  0.000000  0.000000  0.000000  0.000000  0.000000  0.000000  0.000000  0.000000  0.000000 
 1.000000  0.000000  0.000000  0.000000  0.000000  0.000000  0.000000  0.000000  0.000000  0.000000  0.000000  0.000000  0.000000  0.000000  0.000000  0.000000  0.000000  0.000000  0.000000  0.000000 
 0.000000  0.000000  0.000000  0.000000  0.000000  0.000000  0.000000  0.000000  0.000000  0.000000  0.000000  0.000000  0.000000  0.000000  0.000000  0.000000  0.000000  0.000000  0.000000  1.000000 
 0.000000  0.000000  0.000000  0.000000  0.000000  0.000000  0.000000  0.913043  0.000000  0.000000  0.000000  0.000000  0.000000  0.000000  0.000000  0.000000  0.000000  0.086957  0.000000  0.000000 
 0.043478  0.000000  0.000000  0.000000  0.000000  0.000000  0.000000  0.000000  0.000000  0.000000  0.000000  0.000000  0.000000  0.000000  0.000000  0.956522  0.000000  0.000000  0.000000  0.000000 
 0.000000  0.000000  0.000000  0.000000  0.000000  0.000000  0.000000  0.000000  0.000000  0.000000  0.000000  1.000000  0.000000  0.000000  0.000000  0.000000  0.000000  0.000000  0.000000  0.000000 
 0.000000  0.000000  0.000000  0.000000  0.000000  0.000000  0.000000  0.000000  0.000000  0.000000  0.043478  0.000000  0.000000  0.000000  0.000000  0.000000  0.000000  0.956522  0.000000  0.000000 
 1.000000  0.000000  0.000000  0.000000  0.000000  0.000000  0.000000  0.000000  0.000000  0.000000  0.000000  0.000000  0.000000  0.000000  0.000000  0.000000  0.000000  0.000000  0.000000  0.000000 
 0.000000  0.000000  0.000000  0.000000  0.000000  0.000000  0.000000  0.000000  0.000000  0.000000  0.000000  0.000000  0.000000  0.000000  0.000000  0.000000  0.000000  1.000000  0.000000  0.000000 
--------------------------------------------------------------------------------

--------------------------------------------------------------------------------
	Motif GIAYISNVAV MEME-2 regular expression
--------------------------------------------------------------------------------
GIAYISNVAV
--------------------------------------------------------------------------------


Time  1.60 secs.

********************************************************************************


********************************************************************************
MOTIF WGCRAIALHC MEME-3	width =  10  sites =  23  llr = 637  E-value = 1.1e-166
********************************************************************************
--------------------------------------------------------------------------------
	Motif WGCRAIALHC MEME-3 Description
--------------------------------------------------------------------------------
Simplified        A  ::::5:9:::
pos.-specific     C  ::a::::::9
probability       D  ::::::::::
matrix            E  ::::::::::
                  F  ::::::::::
                  G  :a::::::::
                  H  ::::::::a:
                  I  :::::6::::
                  K  ::::::::::
                  L  :::::::a::
                  M  :::::2::::
                  N  ::::::::::
                  P  ::::::::::
                  Q  ::::::::::
                  R  :::a::::::
                  S  ::::5:::::
                  T  ::::::::::
                  V  :::::2:::1
                  W  a:::::::::
                  Y  ::::::::::

         bits    6.3           
                 5.6 *       * 
                 5.0 * *     * 
                 4.4 * *     **
Relative         3.8 ****   ***
Entropy          3.1 **** *****
(40.0 bits)      2.5 **********
                 1.9 **********
                 1.3 **********
                 0.6 **********
                 0.0 ----------

Multilevel           WGCRAIALHC
consensus                SV    
sequence                       
                               
                               
--------------------------------------------------------------------------------

--------------------------------------------------------------------------------
	Motif WGCRAIALHC MEME-3 sites sorted by position p-value
--------------------------------------------------------------------------------
Sequence name             Start   P-value               Site 
-------------             ----- ---------            ----------
tr|A0A022RI20|Cluster_97    211  5.01e-14 VAKAEAKAKS WGCRAIALHC DLNNTGAVQL
tr|A0A1S3C3C1|Cluster_97    232  5.01e-14 ILKAEAEARN WGCRAIALHC DTNNPGATKL
tr|A0A1U7WPS1|Cluster_97    221  5.01e-14 ITKAEAQARS WGCRAIALHC DTSNPGAIKL
tr|W9SEL7|Cluster_97        221  5.01e-14 VAKAEAQARS WGCRAIALHC DLKNPAATKL
tr|A0A0K9P1C1|Cluster_97    201  1.03e-13 IAEAETRSCS WGCRSIALHC DANDSVAINL
tr|A0A1D1Y3R0|Cluster_97    109  1.03e-13 IAKAEARARS WGCRSIALHC DATNVVATRL
tr|A0A1D1YYB9|Cluster_97    241  1.03e-13 IAKAEARARS WGCRSIALHC DATNVVATRL
tr|A9NZ99|Cluster_97        211  1.03e-13 VIEAEALAKS WGCRSIALHC DVNNEAAVAL
tr|B9HLL0|Cluster_97        270  1.03e-13 IAKAEAQARS WGCRSIALHC DLNNPGATKL
tr|D8RMA0|Cluster_97        153  1.03e-13 LTQSEQVARG WGCRSIALHC DACNGAAVAL
tr|A0A0D3FBT5|Cluster_97    214  1.46e-13 VAEAEERAKS WGCRSMALHC DVNNIAALRL
tr|M0S4M2|Cluster_97        238  1.46e-13 VAKAEARARS WGCRSMALHC DVNNLAAMRL
tr|A0A022RHE0|Cluster_97    221  2.16e-13 IAKAEAKAKL WGCRAVALHC DVNNPGATEL
tr|A0A0D2VR42|Cluster_97    196  2.16e-13 IAKAEAQAKS WGCRAVALHC DLNNPGATKL
tr|A0A200R5V4|Cluster_97    240  2.16e-13 IMKAEAQARS WGCRAVALHC DVTNAGATRL
tr|A0A199VJN9|Cluster_97    228  2.89e-13 IAEAEARALS WGCRSVALHC DMNNLAAMRL
tr|W1PMH2|Cluster_97        211  3.56e-13 VIEAEAQARS WGCRAITLHC ETNNPAALAL
tr|I3SHA2|Cluster_97        214  4.38e-13 IAMAESQAKS WGCHAIALHC DLNNSIAITL
tr|V4LPU4|Cluster_97        231  4.38e-13 IWKAEALAKN WGCRAIGLHC DLNNSGATKL
tr|A0A0K9QA46|Cluster_97    233  5.83e-13 VAKAEAQAWS WGCRTVALHC DLNNPGATNL
tr|A0A0S3TAA5|Cluster_97    227  5.83e-13 IEKAESHARS WNCRAIALHC DMENRLATMF
tr|A0A176VZY0|Cluster_97    321  4.73e-12 IKEAQRIART WGCRSMALHV DVNNAAAEAL
tr|A0A1Y1HUW6|Cluster_97    250  4.03e-10 VRRAEAIAKN LGCRSMALHV EEKNVSARAL
--------------------------------------------------------------------------------

--------------------------------------------------------------------------------
	Motif WGCRAIALHC MEME-3 block diagrams
--------------------------------------------------------------------------------
SEQUENCE NAME            POSITION P-VALUE  MOTIF DIAGRAM
-------------            ----------------  -------------
tr|A0A022RI20|Cluster_97            5e-14  210_[3]_45
tr|A0A1S3C3C1|Cluster_97            5e-14  231_[3]_51
tr|A0A1U7WPS1|Cluster_97            5e-14  220_[3]_47
tr|W9SEL7|Cluster_97                5e-14  220_[3]_64
tr|A0A0K9P1C1|Cluster_97            1e-13  200_[3]_46
tr|A0A1D1Y3R0|Cluster_97            1e-13  108_[3]_50
tr|A0A1D1YYB9|Cluster_97            1e-13  240_[3]_50
tr|A9NZ99|Cluster_97                1e-13  210_[3]_50
tr|B9HLL0|Cluster_97                1e-13  269_[3]_51
tr|D8RMA0|Cluster_97                1e-13  152_[3]_58
tr|A0A0D3FBT5|Cluster_97          1.5e-13  213_[3]_89
tr|M0S4M2|Cluster_97              1.5e-13  237_[3]_51
tr|A0A022RHE0|Cluster_97          2.2e-13  220_[3]_45
tr|A0A0D2VR42|Cluster_97          2.2e-13  195_[3]_52
tr|A0A200R5V4|Cluster_97          2.2e-13  239_[3]_51
tr|A0A199VJN9|Cluster_97          2.9e-13  227_[3]_48
tr|W1PMH2|Cluster_97              3.6e-13  210_[3]_58
tr|I3SHA2|Cluster_97              4.4e-13  213_[3]_51
tr|V4LPU4|Cluster_97              4.4e-13  230_[3]_57
tr|A0A0K9QA46|Cluster_97          5.8e-13  232_[3]_51
tr|A0A0S3TAA5|Cluster_97          5.8e-13  226_[3]_52
tr|A0A176VZY0|Cluster_97          4.7e-12  320_[3]_47
tr|A0A1Y1HUW6|Cluster_97            4e-10  249_[3]_61
--------------------------------------------------------------------------------

--------------------------------------------------------------------------------
	Motif WGCRAIALHC MEME-3 in BLOCKS format
--------------------------------------------------------------------------------
BL   MOTIF WGCRAIALHC width=10 seqs=23
tr|A0A022RI20|Cluster_97 (  211) WGCRAIALHC  1 
tr|A0A1S3C3C1|Cluster_97 (  232) WGCRAIALHC  1 
tr|A0A1U7WPS1|Cluster_97 (  221) WGCRAIALHC  1 
tr|W9SEL7|Cluster_97     (  221) WGCRAIALHC  1 
tr|A0A0K9P1C1|Cluster_97 (  201) WGCRSIALHC  1 
tr|A0A1D1Y3R0|Cluster_97 (  109) WGCRSIALHC  1 
tr|A0A1D1YYB9|Cluster_97 (  241) WGCRSIALHC  1 
tr|A9NZ99|Cluster_97     (  211) WGCRSIALHC  1 
tr|B9HLL0|Cluster_97     (  270) WGCRSIALHC  1 
tr|D8RMA0|Cluster_97     (  153) WGCRSIALHC  1 
tr|A0A0D3FBT5|Cluster_97 (  214) WGCRSMALHC  1 
tr|M0S4M2|Cluster_97     (  238) WGCRSMALHC  1 
tr|A0A022RHE0|Cluster_97 (  221) WGCRAVALHC  1 
tr|A0A0D2VR42|Cluster_97 (  196) WGCRAVALHC  1 
tr|A0A200R5V4|Cluster_97 (  240) WGCRAVALHC  1 
tr|A0A199VJN9|Cluster_97 (  228) WGCRSVALHC  1 
tr|W1PMH2|Cluster_97     (  211) WGCRAITLHC  1 
tr|I3SHA2|Cluster_97     (  214) WGCHAIALHC  1 
tr|V4LPU4|Cluster_97     (  231) WGCRAIGLHC  1 
tr|A0A0K9QA46|Cluster_97 (  233) WGCRTVALHC  1 
tr|A0A0S3TAA5|Cluster_97 (  227) WNCRAIALHC  1 
tr|A0A176VZY0|Cluster_97 (  321) WGCRSMALHV  1 
tr|A0A1Y1HUW6|Cluster_97 (  250) LGCRSMALHV  1 
//

--------------------------------------------------------------------------------

--------------------------------------------------------------------------------
	Motif WGCRAIALHC MEME-3 position-specific scoring matrix
--------------------------------------------------------------------------------
log-odds matrix: alength= 20 w= 10 n= 6319 bayes= 9.16354 E= 1.1e-166 
  -431   -420   -371   -367   -175   -430   -331   -389   -389   -199   -273   -365   -499   -283   -419   -454   -375   -376    611    -84 
  -276   -467   -264   -325   -527    370   -339   -478   -349   -524   -404    -52   -483   -327   -416   -334   -373   -457   -408   -366 
  -420    487   -497   -455   -529   -556   -456   -423   -539   -488   -393   -484   -597   -440   -554   -519   -383   -499   -551   -471 
  -391   -379   -408   -405   -513   -428    -31   -404   -130   -406   -368   -312   -419   -167    355   -420   -361   -498   -305   -342 
   243   -383   -566   -563   -627   -341   -540   -574   -622   -590   -491   -472   -516   -450   -632    233     -3   -441   -592   -541 
  -447   -462   -613   -586   -444   -664   -633    353   -606   -246    285   -580   -691   -546   -711   -627   -383    166   -588   -448 
   329   -286   -442   -405   -476    -70   -425   -398   -451   -416   -328   -403   -506   -355   -505   -222    -22   -277   -450   -404 
  -657   -656   -676   -677   -472   -670   -596   -380   -694    353   -305   -686   -699   -549   -713   -737   -595   -481   -555   -501 
  -809   -768   -675   -759   -746   -675    565   -862   -784   -784   -795   -669   -744   -598   -770   -799   -736   -858   -663   -555 
  -404    484   -494   -452   -521   -543   -453   -390   -535   -471   -382   -479   -591   -435   -551   -504   -373   -210   -547   -464 
--------------------------------------------------------------------------------

--------------------------------------------------------------------------------
	Motif WGCRAIALHC MEME-3 position-specific probability matrix
--------------------------------------------------------------------------------
letter-probability matrix: alength= 20 w= 10 nsites= 23 E= 1.1e-166 
 0.000000  0.000000  0.000000  0.000000  0.000000  0.000000  0.000000  0.000000  0.000000  0.043478  0.000000  0.000000  0.000000  0.000000  0.000000  0.000000  0.000000  0.000000  0.956522  0.000000 
 0.000000  0.000000  0.000000  0.000000  0.000000  0.956522  0.000000  0.000000  0.000000  0.000000  0.000000  0.043478  0.000000  0.000000  0.000000  0.000000  0.000000  0.000000  0.000000  0.000000 
 0.000000  1.000000  0.000000  0.000000  0.000000  0.000000  0.000000  0.000000  0.000000  0.000000  0.000000  0.000000  0.000000  0.000000  0.000000  0.000000  0.000000  0.000000  0.000000  0.000000 
 0.000000  0.000000  0.000000  0.000000  0.000000  0.000000  0.043478  0.000000  0.000000  0.000000  0.000000  0.000000  0.000000  0.000000  0.956522  0.000000  0.000000  0.000000  0.000000  0.000000 
 0.478261  0.000000  0.000000  0.000000  0.000000  0.000000  0.000000  0.000000  0.000000  0.000000  0.000000  0.000000  0.000000  0.000000  0.000000  0.478261  0.043478  0.000000  0.000000  0.000000 
 0.000000  0.000000  0.000000  0.000000  0.000000  0.000000  0.000000  0.608696  0.000000  0.000000  0.173913  0.000000  0.000000  0.000000  0.000000  0.000000  0.000000  0.217391  0.000000  0.000000 
 0.913043  0.000000  0.000000  0.000000  0.000000  0.043478  0.000000  0.000000  0.000000  0.000000  0.000000  0.000000  0.000000  0.000000  0.000000  0.000000  0.043478  0.000000  0.000000  0.000000 
 0.000000  0.000000  0.000000  0.000000  0.000000  0.000000  0.000000  0.000000  0.000000  1.000000  0.000000  0.000000  0.000000  0.000000  0.000000  0.000000  0.000000  0.000000  0.000000  0.000000 
 0.000000  0.000000  0.000000  0.000000  0.000000  0.000000  1.000000  0.000000  0.000000  0.000000  0.000000  0.000000  0.000000  0.000000  0.000000  0.000000  0.000000  0.000000  0.000000  0.000000 
 0.000000  0.913043  0.000000  0.000000  0.000000  0.000000  0.000000  0.000000  0.000000  0.000000  0.000000  0.000000  0.000000  0.000000  0.000000  0.000000  0.000000  0.086957  0.000000  0.000000 
--------------------------------------------------------------------------------

--------------------------------------------------------------------------------
	Motif WGCRAIALHC MEME-3 regular expression
--------------------------------------------------------------------------------
WGCR[AS][IV]ALHC
--------------------------------------------------------------------------------


Time  2.32 secs.

********************************************************************************


********************************************************************************
MOTIF VPEGANWPQP MEME-4	width =  10  sites =  23  llr = 588  E-value = 3.9e-141
********************************************************************************
--------------------------------------------------------------------------------
	Motif VPEGANWPQP MEME-4 Description
--------------------------------------------------------------------------------
Simplified        A  ::::a:::::
pos.-specific     C  ::::::::::
probability       D  ::1::1::::
matrix            E  ::7:::::1:
                  F  ::::::::::
                  G  :::7::::::
                  H  :::1::::::
                  I  1:::::::::
                  K  :::::4::::
                  L  ::::::::::
                  M  ::::::::::
                  N  :::1:4::::
                  P  :a:::::a:a
                  Q  ::::::::7:
                  R  ::::::::::
                  S  ::::::::::
                  T  ::::::::::
                  V  9:::::::::
                  W  ::::::a:::
                  Y  ::::::::::

         bits    6.3       *   
                 5.6       *   
                 5.0       *   
                 4.4       *   
Relative         3.8  *  * ****
Entropy          3.1 **  * ****
(36.9 bits)      2.5 **********
                 1.9 **********
                 1.3 **********
                 0.6 **********
                 0.0 ----------

Multilevel           VPEGANWPQP
consensus                 K    
sequence                       
                               
                               
--------------------------------------------------------------------------------

--------------------------------------------------------------------------------
	Motif VPEGANWPQP MEME-4 sites sorted by position p-value
--------------------------------------------------------------------------------
Sequence name             Start   P-value               Site 
-------------             ----- ---------            ----------
tr|A0A0D2VR42|Cluster_97    226  6.06e-14 YKDQGFRCIK VPEGANWPQP KTAPNVKFNF
tr|A0A0K9QA46|Cluster_97    263  6.06e-14 YKSQGFKCIK VPEGANWPQP KTSPDIQFNF
tr|A0A1S3C3C1|Cluster_97    262  6.06e-14 YRGQGFKSIK VPEGANWPQP KTSPDIRYSF
tr|A0A1U7WPS1|Cluster_97    251  6.06e-14 YIGEGFRIIK VPEGANWPQP KTSPNMQFNL
tr|W9SEL7|Cluster_97        251  6.06e-14 YKGRGFKCIK VPEGANWPQP RTSPDVKFNF
tr|A0A0S3TAA5|Cluster_97    257  1.43e-13 YKGQGYKCVM VPEGAKWPQP MTSTDMRFNF
tr|A0A199VJN9|Cluster_97    258  3.24e-13 YKGQGYKCIR VPENAKWPQP KTSPGIHFNF
tr|A0A022RHE0|Cluster_97    251  5.08e-13 YYSQGFKCIQ VPQGANWPQP KISPDMEFNF
tr|A0A1D1Y3R0|Cluster_97    139  5.08e-13 YNKQGYKCIK VPEHADWPQP KTSLDTQFHF
tr|A0A1D1YYB9|Cluster_97    271  5.08e-13 YNKQGYKCIK VPEHADWPQP KTSLDTQFHF
tr|I3SHA2|Cluster_97        244  6.43e-13 YEGQGFKCIK VPDGAKWPQP KASPGIKFNF
tr|A0A200R5V4|Cluster_97    270  9.07e-13 YKGQGFKCIK VPEKANWPQP KTSPNIQFNF
tr|B9HLL0|Cluster_97        300  1.55e-12 YKGQGFKCIK VPEGASWPQP KTSPDIKFNF
tr|A9NZ99|Cluster_97        241  2.67e-12 YKSQGFRCVK VPEGAKWPHP KTIPGSTFHF
tr|V4LPU4|Cluster_97        261  5.98e-12 YKDQGFRCIK IPKGANWPQP KTSPDSRFNF
tr|A0A022RI20|Cluster_97    241  6.26e-12 YVSRGFKSVK VPEGANWPKP KASADVRFNF
tr|M0S4M2|Cluster_97        268  7.82e-12 YKCQGFKCIK VPENAKWPEP KTSPGIQFNF
tr|D8RMA0|Cluster_97        183  8.92e-12 YKSQGYRRVP VPLNAKWPQP KAVASSTLLL
tr|A0A176VZY0|Cluster_97    351  1.46e-11 YLREGFRRVK IPAGAKWPQP QALPGANLQL
tr|A0A0D3FBT5|Cluster_97    244  1.71e-11 YKNLGYKCIR VPEDAKWPEP KIAKGVRYNF
tr|A0A1Y1HUW6|Cluster_97    280  1.84e-11 YEREGFRLIK VPTGAVWPQP TPLEGHTLVM
tr|W1PMH2|Cluster_97        241  2.90e-11 YKGQGFKCIR VPNGAKWPEP KSTPGSQFHF
tr|A0A0K9P1C1|Cluster_97    231  4.94e-11 YKGLNFKIIK VPDHANWPTP RASPQTQFRF
--------------------------------------------------------------------------------

--------------------------------------------------------------------------------
	Motif VPEGANWPQP MEME-4 block diagrams
--------------------------------------------------------------------------------
SEQUENCE NAME            POSITION P-VALUE  MOTIF DIAGRAM
-------------            ----------------  -------------
tr|A0A0D2VR42|Cluster_97          6.1e-14  225_[4]_22
tr|A0A0K9QA46|Cluster_97          6.1e-14  262_[4]_21
tr|A0A1S3C3C1|Cluster_97          6.1e-14  261_[4]_21
tr|A0A1U7WPS1|Cluster_97          6.1e-14  250_[4]_17
tr|W9SEL7|Cluster_97              6.1e-14  250_[4]_34
tr|A0A0S3TAA5|Cluster_97          1.4e-13  256_[4]_22
tr|A0A199VJN9|Cluster_97          3.2e-13  257_[4]_18
tr|A0A022RHE0|Cluster_97          5.1e-13  250_[4]_15
tr|A0A1D1Y3R0|Cluster_97          5.1e-13  138_[4]_20
tr|A0A1D1YYB9|Cluster_97          5.1e-13  270_[4]_20
tr|I3SHA2|Cluster_97              6.4e-13  243_[4]_21
tr|A0A200R5V4|Cluster_97          9.1e-13  269_[4]_21
tr|B9HLL0|Cluster_97              1.6e-12  299_[4]_21
tr|A9NZ99|Cluster_97              2.7e-12  240_[4]_20
tr|V4LPU4|Cluster_97                6e-12  260_[4]_27
tr|A0A022RI20|Cluster_97          6.3e-12  240_[4]_15
tr|M0S4M2|Cluster_97              7.8e-12  267_[4]_21
tr|D8RMA0|Cluster_97              8.9e-12  182_[4]_28
tr|A0A176VZY0|Cluster_97          1.5e-11  350_[4]_17
tr|A0A0D3FBT5|Cluster_97          1.7e-11  243_[4]_59
tr|A0A1Y1HUW6|Cluster_97          1.8e-11  279_[4]_31
tr|W1PMH2|Cluster_97              2.9e-11  240_[4]_28
tr|A0A0K9P1C1|Cluster_97          4.9e-11  230_[4]_16
--------------------------------------------------------------------------------

--------------------------------------------------------------------------------
	Motif VPEGANWPQP MEME-4 in BLOCKS format
--------------------------------------------------------------------------------
BL   MOTIF VPEGANWPQP width=10 seqs=23
tr|A0A0D2VR42|Cluster_97 (  226) VPEGANWPQP  1 
tr|A0A0K9QA46|Cluster_97 (  263) VPEGANWPQP  1 
tr|A0A1S3C3C1|Cluster_97 (  262) VPEGANWPQP  1 
tr|A0A1U7WPS1|Cluster_97 (  251) VPEGANWPQP  1 
tr|W9SEL7|Cluster_97     (  251) VPEGANWPQP  1 
tr|A0A0S3TAA5|Cluster_97 (  257) VPEGAKWPQP  1 
tr|A0A199VJN9|Cluster_97 (  258) VPENAKWPQP  1 
tr|A0A022RHE0|Cluster_97 (  251) VPQGANWPQP  1 
tr|A0A1D1Y3R0|Cluster_97 (  139) VPEHADWPQP  1 
tr|A0A1D1YYB9|Cluster_97 (  271) VPEHADWPQP  1 
tr|I3SHA2|Cluster_97     (  244) VPDGAKWPQP  1 
tr|A0A200R5V4|Cluster_97 (  270) VPEKANWPQP  1 
tr|B9HLL0|Cluster_97     (  300) VPEGASWPQP  1 
tr|A9NZ99|Cluster_97     (  241) VPEGAKWPHP  1 
tr|V4LPU4|Cluster_97     (  261) IPKGANWPQP  1 
tr|A0A022RI20|Cluster_97 (  241) VPEGANWPKP  1 
tr|M0S4M2|Cluster_97     (  268) VPENAKWPEP  1 
tr|D8RMA0|Cluster_97     (  183) VPLNAKWPQP  1 
tr|A0A176VZY0|Cluster_97 (  351) IPAGAKWPQP  1 
tr|A0A0D3FBT5|Cluster_97 (  244) VPEDAKWPEP  1 
tr|A0A1Y1HUW6|Cluster_97 (  280) VPTGAVWPQP  1 
tr|W1PMH2|Cluster_97     (  241) VPNGAKWPEP  1 
tr|A0A0K9P1C1|Cluster_97 (  231) VPDHANWPTP  1 
//

--------------------------------------------------------------------------------

--------------------------------------------------------------------------------
	Motif VPEGANWPQP MEME-4 position-specific scoring matrix
--------------------------------------------------------------------------------
log-odds matrix: alength= 20 w= 10 n= 6319 bayes= 8.50049 E= 3.9e-141 
  -341   -409   -534   -498   -452   -596   -509     98   -544   -288   -282   -534   -595   -484   -602   -567   -318    359   -577   -465 
  -599   -717   -609   -627   -741   -627   -593   -727   -645   -692   -693   -653    390   -555   -709   -652   -607   -715   -667   -629 
   -87   -599    124    383   -538   -392   -260   -434     -9   -108   -339     15   -420    107   -352   -330    -15   -404   -499   -346 
  -357   -532     28   -262   -576    322    236   -561    -45   -580   -493    159   -490   -262   -447   -303   -326   -543   -502   -370 
   351   -555   -648   -679   -725   -509   -621   -695   -716   -693   -636   -628   -660   -588   -736   -494   -496   -594   -652   -619 
  -397   -566    128   -224   -584   -308   -233   -569    276   -557   -492    340   -485   -210   -395    -86   -300    -82   -549   -360 
  -543   -529   -476   -481   -295   -523   -436   -507   -502   -374   -394   -476   -592   -396   -530   -565   -486   -494    620   -202 
  -599   -717   -609   -627   -741   -627   -593   -727   -645   -692   -693   -653    390   -555   -709   -652   -607   -715   -667   -629 
  -298   -402   -319     40   -457   -440     59   -355   -150   -278   -155   -225   -375    509   -273   -340   -148   -376   -303   -321 
  -599   -717   -609   -627   -741   -627   -593   -727   -645   -692   -693   -653    390   -555   -709   -652   -607   -715   -667   -629 
--------------------------------------------------------------------------------

--------------------------------------------------------------------------------
	Motif VPEGANWPQP MEME-4 position-specific probability matrix
--------------------------------------------------------------------------------
letter-probability matrix: alength= 20 w= 10 nsites= 23 E= 3.9e-141 
 0.000000  0.000000  0.000000  0.000000  0.000000  0.000000  0.000000  0.086957  0.000000  0.000000  0.000000  0.000000  0.000000  0.000000  0.000000  0.000000  0.000000  0.913043  0.000000  0.000000 
 0.000000  0.000000  0.000000  0.000000  0.000000  0.000000  0.000000  0.000000  0.000000  0.000000  0.000000  0.000000  1.000000  0.000000  0.000000  0.000000  0.000000  0.000000  0.000000  0.000000 
 0.043478  0.000000  0.086957  0.652174  0.000000  0.000000  0.000000  0.000000  0.043478  0.043478  0.000000  0.043478  0.000000  0.043478  0.000000  0.000000  0.043478  0.000000  0.000000  0.000000 
 0.000000  0.000000  0.043478  0.000000  0.000000  0.652174  0.130435  0.000000  0.043478  0.000000  0.000000  0.130435  0.000000  0.000000  0.000000  0.000000  0.000000  0.000000  0.000000  0.000000 
 1.000000  0.000000  0.000000  0.000000  0.000000  0.000000  0.000000  0.000000  0.000000  0.000000  0.000000  0.000000  0.000000  0.000000  0.000000  0.000000  0.000000  0.000000  0.000000  0.000000 
 0.000000  0.000000  0.086957  0.000000  0.000000  0.000000  0.000000  0.000000  0.391304  0.000000  0.000000  0.434783  0.000000  0.000000  0.000000  0.043478  0.000000  0.043478  0.000000  0.000000 
 0.000000  0.000000  0.000000  0.000000  0.000000  0.000000  0.000000  0.000000  0.000000  0.000000  0.000000  0.000000  0.000000  0.000000  0.000000  0.000000  0.000000  0.000000  1.000000  0.000000 
 0.000000  0.000000  0.000000  0.000000  0.000000  0.000000  0.000000  0.000000  0.000000  0.000000  0.000000  0.000000  1.000000  0.000000  0.000000  0.000000  0.000000  0.000000  0.000000  0.000000 
 0.000000  0.000000  0.000000  0.130435  0.000000  0.000000  0.043478  0.000000  0.043478  0.000000  0.000000  0.000000  0.000000  0.739130  0.000000  0.000000  0.043478  0.000000  0.000000  0.000000 
 0.000000  0.000000  0.000000  0.000000  0.000000  0.000000  0.000000  0.000000  0.000000  0.000000  0.000000  0.000000  1.000000  0.000000  0.000000  0.000000  0.000000  0.000000  0.000000  0.000000 
--------------------------------------------------------------------------------

--------------------------------------------------------------------------------
	Motif VPEGANWPQP MEME-4 regular expression
--------------------------------------------------------------------------------
VPEGA[NK]WPQP
--------------------------------------------------------------------------------


Time  3.00 secs.

********************************************************************************


********************************************************************************
MOTIF LYKGQGFKCI MEME-5	width =  10  sites =  23  llr = 538  E-value = 3.7e-116
********************************************************************************
--------------------------------------------------------------------------------
	Motif LYKGQGFKCI MEME-5 Description
--------------------------------------------------------------------------------
Simplified        A  ::::::::::
pos.-specific     C  ::::::::7:
probability       D  :::1::::::
matrix            E  ::1:1:::::
                  F  ::::::7:::
                  G  :::4:a::::
                  H  ::::::::::
                  I  ::::::::18
                  K  ::61:::7::
                  L  a:::1:::::
                  M  ::::::::::
                  N  ::1:::::::
                  P  ::::::::::
                  Q  ::::7:::::
                  R  :::11::31:
                  S  :::2::::1:
                  T  ::::::::::
                  V  :::::::::2
                  W  ::::::::::
                  Y  :a::::3:::

         bits    6.3           
                 5.6  *        
                 5.0  *        
                 4.4  *        
Relative         3.8  *  ***   
Entropy          3.1 **  ******
(33.7 bits)      2.5 *** ******
                 1.9 **********
                 1.3 **********
                 0.6 **********
                 0.0 ----------

Multilevel           LYKGQGFKCI
consensus               S  YR V
sequence                       
                               
                               
--------------------------------------------------------------------------------

--------------------------------------------------------------------------------
	Motif LYKGQGFKCI MEME-5 sites sorted by position p-value
--------------------------------------------------------------------------------
Sequence name             Start   P-value               Site 
-------------             ----- ---------            ----------
tr|A0A199VJN9|Cluster_97    247  6.16e-14 CDMNNLAAMR LYKGQGYKCI RVPENAKWPQ
tr|A0A200R5V4|Cluster_97    259  6.16e-14 CDVTNAGATR LYKGQGFKCI KVPEKANWPQ
tr|B9HLL0|Cluster_97        289  6.16e-14 CDLNNPGATK LYKGQGFKCI KVPEGASWPQ
tr|W1PMH2|Cluster_97        230  6.16e-14 CETNNPAALA LYKGQGFKCI RVPNGAKWPE
tr|A0A0K9QA46|Cluster_97    252  1.76e-13 CDLNNPGATN LYKSQGFKCI KVPEGANWPQ
tr|M0S4M2|Cluster_97        257  4.62e-13 CDVNNLAAMR LYKCQGFKCI KVPENAKWPE
tr|I3SHA2|Cluster_97        233  6.24e-13 CDLNNSIAIT LYEGQGFKCI KVPDGAKWPQ
tr|A0A0D2VR42|Cluster_97    215  6.97e-13 CDLNNPGATK LYKDQGFRCI KVPEGANWPQ
tr|V4LPU4|Cluster_97        250  6.97e-13 CDLNNSGATK LYKDQGFRCI KIPKGANWPQ
tr|A0A022RHE0|Cluster_97    240  1.78e-12 CDVNNPGATE LYYSQGFKCI QVPQGANWPQ
tr|A0A1D1Y3R0|Cluster_97    128  2.35e-12 CDATNVVATR LYNKQGYKCI KVPEHADWPQ
tr|A0A1D1YYB9|Cluster_97    260  2.35e-12 CDATNVVATR LYNKQGYKCI KVPEHADWPQ
tr|A9NZ99|Cluster_97        230  4.65e-12 CDVNNEAAVA LYKSQGFRCV KVPEGAKWPH
tr|A0A0S3TAA5|Cluster_97    246  8.33e-12 CDMENRLATM FYKGQGYKCV MVPEGAKWPQ
tr|W9SEL7|Cluster_97        240  9.38e-12 CDLKNPAATK LYKGRGFKCI KVPEGANWPQ
tr|A0A0D3FBT5|Cluster_97    233  4.09e-11 CDVNNIAALR LYKNLGYKCI RVPEDAKWPE
tr|A0A1S3C3C1|Cluster_97    251  6.28e-11 CDTNNPGATK LYRGQGFKSI KVPEGANWPQ
tr|D8RMA0|Cluster_97        172  1.22e-10 CDACNGAAVA LYKSQGYRRV PVPLNAKWPQ
tr|A0A1U7WPS1|Cluster_97    240  1.64e-09 CDTSNPGAIK LYIGEGFRII KVPEGANWPQ
tr|A0A0K9P1C1|Cluster_97    220  1.92e-09 CDANDSVAIN LYKGLNFKII KVPDHANWPT
tr|A0A1Y1HUW6|Cluster_97    269  6.00e-09 VEEKNVSARA LYEREGFRLI KVPTGAVWPQ
tr|A0A022RI20|Cluster_97    230  2.03e-08 CDLNNTGAVQ LYVSRGFKSV KVPEGANWPK
tr|A0A176VZY0|Cluster_97    340  3.78e-08 VDVNNAAAEA LYLREGFRRV KIPAGAKWPQ
--------------------------------------------------------------------------------

--------------------------------------------------------------------------------
	Motif LYKGQGFKCI MEME-5 block diagrams
--------------------------------------------------------------------------------
SEQUENCE NAME            POSITION P-VALUE  MOTIF DIAGRAM
-------------            ----------------  -------------
tr|A0A199VJN9|Cluster_97          6.2e-14  246_[5]_29
tr|A0A200R5V4|Cluster_97          6.2e-14  258_[5]_32
tr|B9HLL0|Cluster_97              6.2e-14  288_[5]_32
tr|W1PMH2|Cluster_97              6.2e-14  229_[5]_39
tr|A0A0K9QA46|Cluster_97          1.8e-13  251_[5]_32
tr|M0S4M2|Cluster_97              4.6e-13  256_[5]_32
tr|I3SHA2|Cluster_97              6.2e-13  232_[5]_32
tr|A0A0D2VR42|Cluster_97            7e-13  214_[5]_33
tr|V4LPU4|Cluster_97                7e-13  249_[5]_38
tr|A0A022RHE0|Cluster_97          1.8e-12  239_[5]_26
tr|A0A1D1Y3R0|Cluster_97          2.3e-12  127_[5]_31
tr|A0A1D1YYB9|Cluster_97          2.3e-12  259_[5]_31
tr|A9NZ99|Cluster_97              4.7e-12  229_[5]_31
tr|A0A0S3TAA5|Cluster_97          8.3e-12  245_[5]_33
tr|W9SEL7|Cluster_97              9.4e-12  239_[5]_45
tr|A0A0D3FBT5|Cluster_97          4.1e-11  232_[5]_70
tr|A0A1S3C3C1|Cluster_97          6.3e-11  250_[5]_32
tr|D8RMA0|Cluster_97              1.2e-10  171_[5]_39
tr|A0A1U7WPS1|Cluster_97          1.6e-09  239_[5]_28
tr|A0A0K9P1C1|Cluster_97          1.9e-09  219_[5]_27
tr|A0A1Y1HUW6|Cluster_97            6e-09  268_[5]_42
tr|A0A022RI20|Cluster_97            2e-08  229_[5]_26
tr|A0A176VZY0|Cluster_97          3.8e-08  339_[5]_28
--------------------------------------------------------------------------------

--------------------------------------------------------------------------------
	Motif LYKGQGFKCI MEME-5 in BLOCKS format
--------------------------------------------------------------------------------
BL   MOTIF LYKGQGFKCI width=10 seqs=23
tr|A0A199VJN9|Cluster_97 (  247) LYKGQGYKCI  1 
tr|A0A200R5V4|Cluster_97 (  259) LYKGQGFKCI  1 
tr|B9HLL0|Cluster_97     (  289) LYKGQGFKCI  1 
tr|W1PMH2|Cluster_97     (  230) LYKGQGFKCI  1 
tr|A0A0K9QA46|Cluster_97 (  252) LYKSQGFKCI  1 
tr|M0S4M2|Cluster_97     (  257) LYKCQGFKCI  1 
tr|I3SHA2|Cluster_97     (  233) LYEGQGFKCI  1 
tr|A0A0D2VR42|Cluster_97 (  215) LYKDQGFRCI  1 
tr|V4LPU4|Cluster_97     (  250) LYKDQGFRCI  1 
tr|A0A022RHE0|Cluster_97 (  240) LYYSQGFKCI  1 
tr|A0A1D1Y3R0|Cluster_97 (  128) LYNKQGYKCI  1 
tr|A0A1D1YYB9|Cluster_97 (  260) LYNKQGYKCI  1 
tr|A9NZ99|Cluster_97     (  230) LYKSQGFRCV  1 
tr|A0A0S3TAA5|Cluster_97 (  246) FYKGQGYKCV  1 
tr|W9SEL7|Cluster_97     (  240) LYKGRGFKCI  1 
tr|A0A0D3FBT5|Cluster_97 (  233) LYKNLGYKCI  1 
tr|A0A1S3C3C1|Cluster_97 (  251) LYRGQGFKSI  1 
tr|D8RMA0|Cluster_97     (  172) LYKSQGYRRV  1 
tr|A0A1U7WPS1|Cluster_97 (  240) LYIGEGFRII  1 
tr|A0A0K9P1C1|Cluster_97 (  220) LYKGLNFKII  1 
tr|A0A1Y1HUW6|Cluster_97 (  269) LYEREGFRLI  1 
tr|A0A022RI20|Cluster_97 (  230) LYVSRGFKSV  1 
tr|A0A176VZY0|Cluster_97 (  340) LYLREGFRRV  1 
//

--------------------------------------------------------------------------------

--------------------------------------------------------------------------------
	Motif LYKGQGFKCI MEME-5 position-specific scoring matrix
--------------------------------------------------------------------------------
log-odds matrix: alength= 20 w= 10 n= 6319 bayes= 8.09666 E= 3.7e-116 
  -474   -490   -578   -494    -36   -611   -441   -174   -513    340    -93   -533   -569   -358   -539   -569   -408   -277   -381   -300 
  -780   -728   -686   -749   -415   -677   -480   -717   -749   -659   -664   -669   -740   -615   -759   -769   -705   -745   -435    570 
  -252   -449   -203     96   -416   -338   -169    -45    337   -106   -242     96   -384    -62    -52   -262   -199    -84   -367     90 
  -342     19    122   -195   -529    252   -215   -494     68   -486   -406     55   -451   -171      6    111   -269   -479   -490   -322 
  -303   -411   -313     56   -465   -442    -11   -362   -238   -122   -164   -230   -383    504   -105   -346   -283   -381   -312   -325 
  -276   -467   -264   -325   -527    370   -339   -478   -349   -524   -404    -52   -483   -327   -416   -334   -373   -457   -408   -366 
  -643   -583   -617   -616    375   -653   -259   -497   -603   -443   -436   -494   -681   -440   -615   -610   -555   -536   -199    380 
  -443   -580   -467   -311   -635   -491   -265   -477    367   -455   -383   -330   -551   -137    187   -453   -363   -485   -472   -383 
  -278    431   -471   -399   -343   -412   -351     62   -345    -83   -195   -389   -500   -299    -16    -35   -259   -211   -375   -270 
  -424   -450   -538   -521   -426   -611   -566    385   -532   -205   -211   -512   -644   -481   -640   -563   -353    160   -537   -396 
--------------------------------------------------------------------------------

--------------------------------------------------------------------------------
	Motif LYKGQGFKCI MEME-5 position-specific probability matrix
--------------------------------------------------------------------------------
letter-probability matrix: alength= 20 w= 10 nsites= 23 E= 3.7e-116 
 0.000000  0.000000  0.000000  0.000000  0.043478  0.000000  0.000000  0.000000  0.000000  0.956522  0.000000  0.000000  0.000000  0.000000  0.000000  0.000000  0.000000  0.000000  0.000000  0.000000 
 0.000000  0.000000  0.000000  0.000000  0.000000  0.000000  0.000000  0.000000  0.000000  0.000000  0.000000  0.000000  0.000000  0.000000  0.000000  0.000000  0.000000  0.000000  0.000000  1.000000 
 0.000000  0.000000  0.000000  0.086957  0.000000  0.000000  0.000000  0.043478  0.608696  0.043478  0.000000  0.086957  0.000000  0.000000  0.043478  0.000000  0.000000  0.043478  0.000000  0.043478 
 0.000000  0.043478  0.086957  0.000000  0.000000  0.434783  0.000000  0.000000  0.086957  0.000000  0.000000  0.043478  0.000000  0.000000  0.086957  0.217391  0.000000  0.000000  0.000000  0.000000 
 0.000000  0.000000  0.000000  0.130435  0.000000  0.000000  0.000000  0.000000  0.000000  0.086957  0.000000  0.000000  0.000000  0.695652  0.086957  0.000000  0.000000  0.000000  0.000000  0.000000 
 0.000000  0.000000  0.000000  0.000000  0.000000  0.956522  0.000000  0.000000  0.000000  0.000000  0.000000  0.043478  0.000000  0.000000  0.000000  0.000000  0.000000  0.000000  0.000000  0.000000 
 0.000000  0.000000  0.000000  0.000000  0.739130  0.000000  0.000000  0.000000  0.000000  0.000000  0.000000  0.000000  0.000000  0.000000  0.000000  0.000000  0.000000  0.000000  0.000000  0.260870 
 0.000000  0.000000  0.000000  0.000000  0.000000  0.000000  0.000000  0.000000  0.695652  0.000000  0.000000  0.000000  0.000000  0.000000  0.304348  0.000000  0.000000  0.000000  0.000000  0.000000 
 0.000000  0.695652  0.000000  0.000000  0.000000  0.000000  0.000000  0.086957  0.000000  0.043478  0.000000  0.000000  0.000000  0.000000  0.086957  0.086957  0.000000  0.000000  0.000000  0.000000 
 0.000000  0.000000  0.000000  0.000000  0.000000  0.000000  0.000000  0.782609  0.000000  0.000000  0.000000  0.000000  0.000000  0.000000  0.000000  0.000000  0.000000  0.217391  0.000000  0.000000 
--------------------------------------------------------------------------------

--------------------------------------------------------------------------------
	Motif LYKGQGFKCI MEME-5 regular expression
--------------------------------------------------------------------------------
LYK[GS]QG[FY][KR]C[IV]
--------------------------------------------------------------------------------


Time  3.66 secs.

********************************************************************************


********************************************************************************
MOTIF IQFNFMMKLL MEME-6	width =  10  sites =  23  llr = 543  E-value = 7.8e-119
********************************************************************************
--------------------------------------------------------------------------------
	Motif IQFNFMMKLL MEME-6 Description
--------------------------------------------------------------------------------
Simplified        A  ::::::::::
pos.-specific     C  ::::::::::
probability       D  ::::::::::
matrix            E  ::::::::::
                  F  ::8:8:::::
                  G  ::::::::::
                  H  :::2::::::
                  I  3:::::1:::
                  K  :2:::::a::
                  L  ::1:1:::99
                  M  1::::a9:::
                  N  :::6::::::
                  P  ::::::::::
                  Q  :3::::::::
                  R  :2::::::::
                  S  2:::::::::
                  T  11::::::::
                  V  2::::::::1
                  W  ::::::::::
                  Y  ::1:::::::

         bits    6.3           
                 5.6           
                 5.0      **   
                 4.4      ***  
Relative         3.8      ***  
Entropy          3.1   ********
(34.1 bits)      2.5  *********
                 1.9 **********
                 1.3 **********
                 0.6 **********
                 0.0 ----------

Multilevel           IQFNFMMKLL
consensus             R        
sequence                       
                               
                               
--------------------------------------------------------------------------------

--------------------------------------------------------------------------------
	Motif IQFNFMMKLL MEME-6 sites sorted by position p-value
--------------------------------------------------------------------------------
Sequence name             Start   P-value               Site 
-------------             ----- ---------            ----------
tr|A0A200R5V4|Cluster_97    285  3.11e-14 NWPQPKTSPN IQFNFMMKLL TTSTTN    
tr|M0S4M2|Cluster_97        283  3.11e-14 KWPEPKTSPG IQFNFMMKLL VPDATP    
tr|B9HLL0|Cluster_97        315  2.00e-13 SWPQPKTSPD IKFNFMMKLL NTPITT    
tr|I3SHA2|Cluster_97        259  2.00e-13 KWPQPKASPG IKFNFMMKLL NNMVAF    
tr|A0A0K9QA46|Cluster_97    278  4.36e-13 NWPQPKTSPD IQFNFMMKLV KPPTTS    
tr|A0A199VJN9|Cluster_97    273  4.36e-13 KWPQPKTSPG IHFNFMMKLL SSN       
tr|A0A0D2VR42|Cluster_97    241  5.74e-13 NWPQPKTAPN VKFNFMMKLL NTPTTTA   
tr|W9SEL7|Cluster_97        266  5.74e-13 NWPQPRTSPD VKFNFMMKLL KTPTTAKNLD
tr|A0A022RHE0|Cluster_97    266  8.40e-13 NWPQPKISPD MEFNFMMKLL           
tr|A0A022RI20|Cluster_97    256  8.40e-13 NWPKPKASAD VRFNFMMKLL           
tr|V4LPU4|Cluster_97        276  1.48e-12 NWPQPKTSPD SRFNFMMKLL NNNNTQALEQ
tr|A0A1D1Y3R0|Cluster_97    154  1.68e-12 DWPQPKTSLD TQFHFMMKLL PTQLS     
tr|A0A1D1YYB9|Cluster_97    286  1.68e-12 DWPQPKTSLD TQFHFMMKLL PTQLS     
tr|W1PMH2|Cluster_97        256  2.19e-12 KWPEPKSTPG SQFHFMMKLL KKTETQKCFS
tr|A9NZ99|Cluster_97        256  1.07e-11 KWPHPKTIPG STFHFMMKLL YAQYS     
tr|A0A0S3TAA5|Cluster_97    272  1.18e-11 KWPQPMTSTD MRFNFMIKLL NNSPPST   
tr|A0A0D3FBT5|Cluster_97    259  2.85e-11 KWPEPKIAKG VRYNFMMKLV PKIRKKMAGL
tr|A0A1S3C3C1|Cluster_97    277  1.40e-10 NWPQPKTSPD IRYSFMMKLL KNPSSI    
tr|A0A1U7WPS1|Cluster_97    266  1.88e-10 NWPQPKTSPN MQFNLLMKLL DI        
tr|A0A0K9P1C1|Cluster_97    246  2.14e-09 NWPTPRASPQ TQFRFMIKLV N         
tr|A0A1Y1HUW6|Cluster_97    295  4.06e-08 VWPQPTPLEG HTLVMMMKWL GHPSSEPPTS
tr|A0A176VZY0|Cluster_97    366  8.74e-08 KWPQPQALPG ANLQLMMKHL GC        
tr|D8RMA0|Cluster_97        198  1.95e-07 KWPQPKAVAS STLLLMIKLL IKHPVPSHHS
--------------------------------------------------------------------------------

--------------------------------------------------------------------------------
	Motif IQFNFMMKLL MEME-6 block diagrams
--------------------------------------------------------------------------------
SEQUENCE NAME            POSITION P-VALUE  MOTIF DIAGRAM
-------------            ----------------  -------------
tr|A0A200R5V4|Cluster_97          3.1e-14  284_[6]_6
tr|M0S4M2|Cluster_97              3.1e-14  282_[6]_6
tr|B9HLL0|Cluster_97                2e-13  314_[6]_6
tr|I3SHA2|Cluster_97                2e-13  258_[6]_6
tr|A0A0K9QA46|Cluster_97          4.4e-13  277_[6]_6
tr|A0A199VJN9|Cluster_97          4.4e-13  272_[6]_3
tr|A0A0D2VR42|Cluster_97          5.7e-13  240_[6]_7
tr|W9SEL7|Cluster_97              5.7e-13  265_[6]_19
tr|A0A022RHE0|Cluster_97          8.4e-13  265_[6]
tr|A0A022RI20|Cluster_97          8.4e-13  255_[6]
tr|V4LPU4|Cluster_97              1.5e-12  275_[6]_12
tr|A0A1D1Y3R0|Cluster_97          1.7e-12  153_[6]_5
tr|A0A1D1YYB9|Cluster_97          1.7e-12  285_[6]_5
tr|W1PMH2|Cluster_97              2.2e-12  255_[6]_13
tr|A9NZ99|Cluster_97              1.1e-11  255_[6]_5
tr|A0A0S3TAA5|Cluster_97          1.2e-11  271_[6]_7
tr|A0A0D3FBT5|Cluster_97          2.8e-11  258_[6]_44
tr|A0A1S3C3C1|Cluster_97          1.4e-10  276_[6]_6
tr|A0A1U7WPS1|Cluster_97          1.9e-10  265_[6]_2
tr|A0A0K9P1C1|Cluster_97          2.1e-09  245_[6]_1
tr|A0A1Y1HUW6|Cluster_97          4.1e-08  294_[6]_16
tr|A0A176VZY0|Cluster_97          8.7e-08  365_[6]_2
tr|D8RMA0|Cluster_97                2e-07  197_[6]_13
--------------------------------------------------------------------------------

--------------------------------------------------------------------------------
	Motif IQFNFMMKLL MEME-6 in BLOCKS format
--------------------------------------------------------------------------------
BL   MOTIF IQFNFMMKLL width=10 seqs=23
tr|A0A200R5V4|Cluster_97 (  285) IQFNFMMKLL  1 
tr|M0S4M2|Cluster_97     (  283) IQFNFMMKLL  1 
tr|B9HLL0|Cluster_97     (  315) IKFNFMMKLL  1 
tr|I3SHA2|Cluster_97     (  259) IKFNFMMKLL  1 
tr|A0A0K9QA46|Cluster_97 (  278) IQFNFMMKLV  1 
tr|A0A199VJN9|Cluster_97 (  273) IHFNFMMKLL  1 
tr|A0A0D2VR42|Cluster_97 (  241) VKFNFMMKLL  1 
tr|W9SEL7|Cluster_97     (  266) VKFNFMMKLL  1 
tr|A0A022RHE0|Cluster_97 (  266) MEFNFMMKLL  1 
tr|A0A022RI20|Cluster_97 (  256) VRFNFMMKLL  1 
tr|V4LPU4|Cluster_97     (  276) SRFNFMMKLL  1 
tr|A0A1D1Y3R0|Cluster_97 (  154) TQFHFMMKLL  1 
tr|A0A1D1YYB9|Cluster_97 (  286) TQFHFMMKLL  1 
tr|W1PMH2|Cluster_97     (  256) SQFHFMMKLL  1 
tr|A9NZ99|Cluster_97     (  256) STFHFMMKLL  1 
tr|A0A0S3TAA5|Cluster_97 (  272) MRFNFMIKLL  1 
tr|A0A0D3FBT5|Cluster_97 (  259) VRYNFMMKLV  1 
tr|A0A1S3C3C1|Cluster_97 (  277) IRYSFMMKLL  1 
tr|A0A1U7WPS1|Cluster_97 (  266) MQFNLLMKLL  1 
tr|A0A0K9P1C1|Cluster_97 (  246) TQFRFMIKLV  1 
tr|A0A1Y1HUW6|Cluster_97 (  295) HTLVMMMKWL  1 
tr|A0A176VZY0|Cluster_97 (  366) ANLQLMMKHL  1 
tr|D8RMA0|Cluster_97     (  198) STLLLMIKLL  1 
//

--------------------------------------------------------------------------------

--------------------------------------------------------------------------------
	Motif IQFNFMMKLL MEME-6 position-specific scoring matrix
--------------------------------------------------------------------------------
log-odds matrix: alength= 20 w= 10 n= 6319 bayes= 8.09666 E= 7.8e-119 
   -75   -294   -412   -332   -242   -380     94    241   -341   -154    244   -322   -434   -241   -400     71    132    126   -271   -167 
  -321   -519   -277     21   -505   -393    106   -404    178   -385   -303     21   -446    372    142   -325    131   -396   -417   -294 
  -404   -361   -434   -420    396   -502   -337   -260   -464    -23   -217   -426   -485   -389   -539   -411   -411   -320   -192    150 
  -376   -412   -175   -309   -414   -358    144   -314   -261   -242   -309    435   -429    -39   -222   -163   -229   -219   -328   -268 
  -404   -365   -445   -429    397   -513   -398   -225   -476     -5     16   -447   -492   -399   -553   -422   -410   -301   -222    -32 
  -479   -450   -488   -489   -434   -535   -446   -254   -482   -176    544   -475   -558   -407   -597   -515   -411   -345   -323   -267 
  -495   -477   -543   -537   -393   -581   -491     41   -534   -195    536   -525   -602   -444   -638   -564   -431   -292   -367   -307 
  -463   -522   -498   -453   -634   -531   -413   -467    418   -541   -451   -406   -559   -372   -190   -547   -432   -554   -475   -460 
  -411   -432   -489   -405   -231   -534     44   -149   -422    332    -60   -442   -493   -281   -452   -480   -342   -236    103   -185 
  -472   -488   -599   -518   -293   -627   -477   -158   -538    329   -112   -555   -593   -386   -568   -588   -409     72   -413   -349 
--------------------------------------------------------------------------------

--------------------------------------------------------------------------------
	Motif IQFNFMMKLL MEME-6 position-specific probability matrix
--------------------------------------------------------------------------------
letter-probability matrix: alength= 20 w= 10 nsites= 23 E= 7.8e-119 
 0.043478  0.000000  0.000000  0.000000  0.000000  0.000000  0.043478  0.304348  0.000000  0.000000  0.130435  0.000000  0.000000  0.000000  0.000000  0.173913  0.130435  0.173913  0.000000  0.000000 
 0.000000  0.000000  0.000000  0.043478  0.000000  0.000000  0.043478  0.000000  0.173913  0.000000  0.000000  0.043478  0.000000  0.347826  0.217391  0.000000  0.130435  0.000000  0.000000  0.000000 
 0.000000  0.000000  0.000000  0.000000  0.782609  0.000000  0.000000  0.000000  0.000000  0.130435  0.000000  0.000000  0.000000  0.000000  0.000000  0.000000  0.000000  0.000000  0.000000  0.086957 
 0.000000  0.000000  0.000000  0.000000  0.000000  0.000000  0.173913  0.000000  0.000000  0.043478  0.000000  0.608696  0.000000  0.043478  0.043478  0.043478  0.000000  0.043478  0.000000  0.000000 
 0.000000  0.000000  0.000000  0.000000  0.826087  0.000000  0.000000  0.000000  0.000000  0.130435  0.043478  0.000000  0.000000  0.000000  0.000000  0.000000  0.000000  0.000000  0.000000  0.000000 
 0.000000  0.000000  0.000000  0.000000  0.000000  0.000000  0.000000  0.000000  0.000000  0.043478  0.956522  0.000000  0.000000  0.000000  0.000000  0.000000  0.000000  0.000000  0.000000  0.000000 
 0.000000  0.000000  0.000000  0.000000  0.000000  0.000000  0.000000  0.130435  0.000000  0.000000  0.869565  0.000000  0.000000  0.000000  0.000000  0.000000  0.000000  0.000000  0.000000  0.000000 
 0.000000  0.000000  0.000000  0.000000  0.000000  0.000000  0.000000  0.000000  1.000000  0.000000  0.000000  0.000000  0.000000  0.000000  0.000000  0.000000  0.000000  0.000000  0.000000  0.000000 
 0.000000  0.000000  0.000000  0.000000  0.000000  0.000000  0.043478  0.000000  0.000000  0.913043  0.000000  0.000000  0.000000  0.000000  0.000000  0.000000  0.000000  0.000000  0.043478  0.000000 
 0.000000  0.000000  0.000000  0.000000  0.000000  0.000000  0.000000  0.000000  0.000000  0.869565  0.000000  0.000000  0.000000  0.000000  0.000000  0.000000  0.000000  0.130435  0.000000  0.000000 
--------------------------------------------------------------------------------

--------------------------------------------------------------------------------
	Motif IQFNFMMKLL MEME-6 regular expression
--------------------------------------------------------------------------------
I[QR]FNFMMKLL
--------------------------------------------------------------------------------


Time  4.29 secs.

********************************************************************************


********************************************************************************
MOTIF FFPEYSFPLD MEME-7	width =  10  sites =  20  llr = 512  E-value = 1.1e-115
********************************************************************************
--------------------------------------------------------------------------------
	Motif FFPEYSFPLD MEME-7 Description
--------------------------------------------------------------------------------
Simplified        A  :::::1::::
pos.-specific     C  ::::::::::
probability       D  :::2:::::a
matrix            E  :::5::::::
                  F  aa::::a:1:
                  G  :::1:1::::
                  H  :::11:::::
                  I  ::::::::::
                  K  :::::1::::
                  L  ::::::::7:
                  M  ::::::::1:
                  N  :::2::::::
                  P  ::a::1:a::
                  Q  ::::::::::
                  R  ::::::::::
                  S  :::1:6::::
                  T  :::::2::::
                  V  ::::1:::1:
                  W  ::::::::1:
                  Y  1:::9:::::

         bits    6.3           
                 5.6           
                 5.0     *     
                 4.4  *  * *  *
Relative         3.8 *** * ** *
Entropy          3.1 *** * ** *
(36.9 bits)      2.5 ***** ****
                 1.9 **********
                 1.3 **********
                 0.6 **********
                 0.0 ----------

Multilevel           FFPEYSFPLD
consensus               D T    
sequence                       
                               
                               
--------------------------------------------------------------------------------

--------------------------------------------------------------------------------
	Motif FFPEYSFPLD MEME-7 sites sorted by position p-value
--------------------------------------------------------------------------------
Sequence name             Start   P-value               Site 
-------------             ----- ---------            ----------
tr|A0A022RHE0|Cluster_97     93  1.53e-13 WEVAETHCSS FFPEYSFPLD FVFRIDRLIG
tr|A0A0D2VR42|Cluster_97     93  1.53e-13 WEVAETHCSS FFPEYSFPLD FVLRVDRLVG
tr|A0A0K9QA46|Cluster_97    106  1.53e-13 WEVVETHCSS FFPEYSFPLD FVMRLDRLMA
tr|A0A1S3C3C1|Cluster_97    104  1.53e-13 WEVAETHCSS FFPEYSFPLD FVLRVDRLVA
tr|B9HLL0|Cluster_97        142  1.53e-13 WEVAETHCSS FFPEYSFPLD FVLRVDRLAA
tr|W9SEL7|Cluster_97         93  1.53e-13 WEVAETHCRS FFPEYSFPLD FMLRIDRLMG
tr|A0A200R5V4|Cluster_97    111  5.14e-13 WEVAETHCSS FFPNYSFPLD LALRVDRLMA
tr|A0A0D3FBT5|Cluster_97     86  7.22e-13 WEVADTHCSS FFPDYTFPLD LVLRIDRYIA
tr|A0A1D1YYB9|Cluster_97    113  8.30e-13 WEVAETHCSC FFPNYTFPLD LVLRVDRFMA
tr|A0A022RI20|Cluster_97     88  1.14e-12 WEVAETHCSS FFPGYSFPLD LLLRFDRVIG
tr|V4LPU4|Cluster_97        103  1.14e-12 WEVAETHCSS FFPGYSFPLD VVLRVDRLMA
tr|I3SHA2|Cluster_97         93  1.22e-12 WEVAEIHCNS YFPEYSFPLD FVLRIDRLFV
tr|A0A0S3TAA5|Cluster_97     90  1.55e-12 WEVAETHCKR FFPEYSFPFD FVLRIDRLVI
tr|W1PMH2|Cluster_97         85  2.08e-12 WEVAETHCNA FFPSYSFPLD LMLRIDRLIA
tr|A0A1U7WPS1|Cluster_97     93  2.71e-12 WEVAETHCSS FFPEYAFPLD FVLRIDRLIA
tr|A0A199VJN9|Cluster_97    100  4.43e-12 WEVADTHCSS FFPDYTFPVD LALRIDRFVA
tr|M0S4M2|Cluster_97        110  4.43e-12 WEVADTHCSC FFPDYTFPVD LVLRIDRFVG
tr|A0A0K9P1C1|Cluster_97     97  2.53e-11 WEVAETHCSS FFPNYPFPWD LLLRINRFLG
tr|A9NZ99|Cluster_97         84  1.59e-10 WEVAETHCSS FFPDHGFPMD LVLRADRLVA
tr|A0A176VZY0|Cluster_97    188  6.23e-10 WEVSDTHCGA FFPHVKFPMD FILRSDRAMT
--------------------------------------------------------------------------------

--------------------------------------------------------------------------------
	Motif FFPEYSFPLD MEME-7 block diagrams
--------------------------------------------------------------------------------
SEQUENCE NAME            POSITION P-VALUE  MOTIF DIAGRAM
-------------            ----------------  -------------
tr|A0A022RHE0|Cluster_97          1.5e-13  92_[7]_173
tr|A0A0D2VR42|Cluster_97          1.5e-13  92_[7]_155
tr|A0A0K9QA46|Cluster_97          1.5e-13  105_[7]_178
tr|A0A1S3C3C1|Cluster_97          1.5e-13  103_[7]_179
tr|B9HLL0|Cluster_97              1.5e-13  141_[7]_179
tr|W9SEL7|Cluster_97              1.5e-13  92_[7]_192
tr|A0A200R5V4|Cluster_97          5.1e-13  110_[7]_180
tr|A0A0D3FBT5|Cluster_97          7.2e-13  85_[7]_217
tr|A0A1D1YYB9|Cluster_97          8.3e-13  112_[7]_178
tr|A0A022RI20|Cluster_97          1.1e-12  87_[7]_168
tr|V4LPU4|Cluster_97              1.1e-12  102_[7]_185
tr|I3SHA2|Cluster_97              1.2e-12  92_[7]_172
tr|A0A0S3TAA5|Cluster_97          1.5e-12  89_[7]_189
tr|W1PMH2|Cluster_97              2.1e-12  84_[7]_184
tr|A0A1U7WPS1|Cluster_97          2.7e-12  92_[7]_175
tr|A0A199VJN9|Cluster_97          4.4e-12  99_[7]_176
tr|M0S4M2|Cluster_97              4.4e-12  109_[7]_179
tr|A0A0K9P1C1|Cluster_97          2.5e-11  96_[7]_150
tr|A9NZ99|Cluster_97              1.6e-10  83_[7]_177
tr|A0A176VZY0|Cluster_97          6.2e-10  187_[7]_180
--------------------------------------------------------------------------------

--------------------------------------------------------------------------------
	Motif FFPEYSFPLD MEME-7 in BLOCKS format
--------------------------------------------------------------------------------
BL   MOTIF FFPEYSFPLD width=10 seqs=20
tr|A0A022RHE0|Cluster_97 (   93) FFPEYSFPLD  1 
tr|A0A0D2VR42|Cluster_97 (   93) FFPEYSFPLD  1 
tr|A0A0K9QA46|Cluster_97 (  106) FFPEYSFPLD  1 
tr|A0A1S3C3C1|Cluster_97 (  104) FFPEYSFPLD  1 
tr|B9HLL0|Cluster_97     (  142) FFPEYSFPLD  1 
tr|W9SEL7|Cluster_97     (   93) FFPEYSFPLD  1 
tr|A0A200R5V4|Cluster_97 (  111) FFPNYSFPLD  1 
tr|A0A0D3FBT5|Cluster_97 (   86) FFPDYTFPLD  1 
tr|A0A1D1YYB9|Cluster_97 (  113) FFPNYTFPLD  1 
tr|A0A022RI20|Cluster_97 (   88) FFPGYSFPLD  1 
tr|V4LPU4|Cluster_97     (  103) FFPGYSFPLD  1 
tr|I3SHA2|Cluster_97     (   93) YFPEYSFPLD  1 
tr|A0A0S3TAA5|Cluster_97 (   90) FFPEYSFPFD  1 
tr|W1PMH2|Cluster_97     (   85) FFPSYSFPLD  1 
tr|A0A1U7WPS1|Cluster_97 (   93) FFPEYAFPLD  1 
tr|A0A199VJN9|Cluster_97 (  100) FFPDYTFPVD  1 
tr|M0S4M2|Cluster_97     (  110) FFPDYTFPVD  1 
tr|A0A0K9P1C1|Cluster_97 (   97) FFPNYPFPWD  1 
tr|A9NZ99|Cluster_97     (   84) FFPDHGFPMD  1 
tr|A0A176VZY0|Cluster_97 (  188) FFPHVKFPMD  1 
//

--------------------------------------------------------------------------------

--------------------------------------------------------------------------------
	Motif FFPEYSFPLD MEME-7 position-specific scoring matrix
--------------------------------------------------------------------------------
log-odds matrix: alength= 20 w= 10 n= 6319 bayes= 10.1388 E= 1.1e-115 
  -399   -357   -429   -415    406   -497   -327   -259   -459   -190   -216   -420   -480   -383   -533   -406   -406   -317   -185    106 
  -535   -494   -541   -548    419   -581   -465   -404   -588   -335   -362   -549   -592   -509   -651   -544   -535   -461   -335   -140 
  -546   -680   -568   -577   -702   -593   -553   -678   -596   -647   -643   -609    390   -507   -666   -601   -558   -665   -637   -594 
  -388   -565    234    328   -587     47    127   -585   -290   -574   -515    200   -472   -202   -443    -69   -293   -564   -562   -358 
  -552   -537   -547   -535   -127   -598    133   -452   -536   -410   -393   -450   -626   -397   -561   -544   -497    -57   -174    548 
  -130   -277   -288   -330   -387   -167   -290   -352   -122   -374   -270   -150   -171   -243   -349    288    173   -394   -360   -257 
  -535   -494   -541   -548    419   -581   -465   -404   -588   -335   -362   -549   -592   -509   -651   -544   -535   -461   -335   -140 
  -546   -680   -568   -577   -702   -593   -553   -678   -596   -647   -643   -609    390   -507   -666   -601   -558   -665   -637   -594 
  -388   -412   -476   -387    -52   -519   -356   -120   -407    311    168   -433   -475   -265   -437   -465   -320     -6    107   -261 
  -503   -587    463   -208   -592   -502   -380   -546   -516   -572   -515   -222   -615   -407   -580   -511   -491   -553   -517   -435 
--------------------------------------------------------------------------------

--------------------------------------------------------------------------------
	Motif FFPEYSFPLD MEME-7 position-specific probability matrix
--------------------------------------------------------------------------------
letter-probability matrix: alength= 20 w= 10 nsites= 20 E= 1.1e-115 
 0.000000  0.000000  0.000000  0.000000  0.950000  0.000000  0.000000  0.000000  0.000000  0.000000  0.000000  0.000000  0.000000  0.000000  0.000000  0.000000  0.000000  0.000000  0.000000  0.050000 
 0.000000  0.000000  0.000000  0.000000  1.000000  0.000000  0.000000  0.000000  0.000000  0.000000  0.000000  0.000000  0.000000  0.000000  0.000000  0.000000  0.000000  0.000000  0.000000  0.000000 
 0.000000  0.000000  0.000000  0.000000  0.000000  0.000000  0.000000  0.000000  0.000000  0.000000  0.000000  0.000000  1.000000  0.000000  0.000000  0.000000  0.000000  0.000000  0.000000  0.000000 
 0.000000  0.000000  0.200000  0.450000  0.000000  0.100000  0.050000  0.000000  0.000000  0.000000  0.000000  0.150000  0.000000  0.000000  0.000000  0.050000  0.000000  0.000000  0.000000  0.000000 
 0.000000  0.000000  0.000000  0.000000  0.000000  0.000000  0.050000  0.000000  0.000000  0.000000  0.000000  0.000000  0.000000  0.000000  0.000000  0.000000  0.000000  0.050000  0.000000  0.900000 
 0.050000  0.000000  0.000000  0.000000  0.000000  0.050000  0.000000  0.000000  0.050000  0.000000  0.000000  0.000000  0.050000  0.000000  0.000000  0.600000  0.200000  0.000000  0.000000  0.000000 
 0.000000  0.000000  0.000000  0.000000  1.000000  0.000000  0.000000  0.000000  0.000000  0.000000  0.000000  0.000000  0.000000  0.000000  0.000000  0.000000  0.000000  0.000000  0.000000  0.000000 
 0.000000  0.000000  0.000000  0.000000  0.000000  0.000000  0.000000  0.000000  0.000000  0.000000  0.000000  0.000000  1.000000  0.000000  0.000000  0.000000  0.000000  0.000000  0.000000  0.000000 
 0.000000  0.000000  0.000000  0.000000  0.050000  0.000000  0.000000  0.000000  0.000000  0.700000  0.100000  0.000000  0.000000  0.000000  0.000000  0.000000  0.000000  0.100000  0.050000  0.000000 
 0.000000  0.000000  1.000000  0.000000  0.000000  0.000000  0.000000  0.000000  0.000000  0.000000  0.000000  0.000000  0.000000  0.000000  0.000000  0.000000  0.000000  0.000000  0.000000  0.000000 
--------------------------------------------------------------------------------

--------------------------------------------------------------------------------
	Motif FFPEYSFPLD MEME-7 regular expression
--------------------------------------------------------------------------------
FFP[ED]Y[ST]FPLD
--------------------------------------------------------------------------------


Time  4.91 secs.

********************************************************************************


********************************************************************************
MOTIF DTVADFLPRK MEME-8	width =  10  sites =  21  llr = 516  E-value = 7.6e-112
********************************************************************************
--------------------------------------------------------------------------------
	Motif DTVADFLPRK MEME-8 Description
--------------------------------------------------------------------------------
Simplified        A  :::9::::::
pos.-specific     C  ::::::::::
probability       D  a:::8:::::
matrix            E  ::::1:::::
                  F  :::::8::::
                  G  :::1::::::
                  H  ::::::::::
                  I  ::1:::::::
                  K  :::::::::7
                  L  ::::::a:::
                  M  ::::::::::
                  N  :1::::::::
                  P  :::::::a::
                  Q  ::::::::::
                  R  ::::::::a3
                  S  ::::::::::
                  T  :8::::::::
                  V  ::8:::::::
                  W  ::::::::::
                  Y  :::::1::::

         bits    6.3           
                 5.6           
                 5.0           
                 4.4 *         
Relative         3.8 *   ***** 
Entropy          3.1 ** *******
(35.5 bits)      2.5 **********
                 1.9 **********
                 1.3 **********
                 0.6 **********
                 0.0 ----------

Multilevel           DTVADFLPRK
consensus                     R
sequence                       
                               
                               
--------------------------------------------------------------------------------

--------------------------------------------------------------------------------
	Motif DTVADFLPRK MEME-8 sites sorted by position p-value
--------------------------------------------------------------------------------
Sequence name             Start   P-value               Site 
-------------             ----- ---------            ----------
tr|A0A022RHE0|Cluster_97    170  5.22e-13 KGCIAGILTV DTVADFLPRK GPLRLRRTGI
tr|A0A0K9P1C1|Cluster_97    150  5.22e-13 ISAVIGILTL DTVADFLPRK GPQRKRRTGI
tr|A0A0K9QA46|Cluster_97    182  5.22e-13 RGHVAGILTV DTVADFLPRK GPLRQRRTGI
tr|A0A199VJN9|Cluster_97    177  5.22e-13 KGTVAGILTV DTVADFLPRK GPLRQRRTGI
tr|A0A1S3C3C1|Cluster_97    181  5.22e-13 KGYVAGILTV DTVADFLPRK GPMRQRRTGI
tr|A0A1U7WPS1|Cluster_97    170  5.22e-13 KGYVTGILTV DTVADFLPRK GPLRQRRKGI
tr|A0A200R5V4|Cluster_97    189  5.22e-13 RGYVAGILTL DTVADFLPRK GPLRQRRTGI
tr|B9HLL0|Cluster_97        219  5.22e-13 RGYVTGILTV DTVADFLPRK GPLRQRRTGI
tr|M0S4M2|Cluster_97        187  5.22e-13 RGSVAGILTV DTVADFLPRK GLLRQRRTGI
tr|W9SEL7|Cluster_97        170  5.22e-13 RGYVAGILTV DTVADFLPRK GPLRQRRTGI
tr|A0A1D1YYB9|Cluster_97    190  7.12e-13 KGTVAGILTV DTVADYLPRK GPFRLRRTGI
tr|V4LPU4|Cluster_97        180  7.12e-13 KGYVAGILTV DTVADYLPRK GPLRQRRTGI
tr|W1PMH2|Cluster_97        162  1.90e-12 RGSVTGILTV DTVGDFLPRK GPQRRTGIAY
tr|A0A0D3FBT5|Cluster_97    163  3.89e-12 KASIAGILTV DTVADYLPRR GPLKQRRTGI
tr|A0A0S3TAA5|Cluster_97    176  1.52e-11 KGYVVGILTV DNIADFLPRK GPQRHRRTGI
tr|A0A022RI20|Cluster_97    160  1.66e-11 KGYVAGVLTL DTVAKFLPRK GPLRKRRKGI
tr|A9NZ99|Cluster_97        160  8.74e-11 DGKVSGILTI DTIAEFLPRR GPLGKRRTGI
tr|D8RMA0|Cluster_97        102  1.19e-10 VQVVSGILTI DKVGDFLPRR RPSGCRRTGI
tr|A0A176VZY0|Cluster_97    270  2.86e-10 SSKVSGALTM DTLAEFLPRR KPLSRRRTGI
tr|I3SHA2|Cluster_97        163  3.21e-09 KGYVAGILTV DNFADLLPRR GSRRQRRTGI
tr|A0A1Y1HUW6|Cluster_97    199  1.05e-08 ERGVIGTCTL DLTGEFLPRR RPRGKRRVGI
--------------------------------------------------------------------------------

--------------------------------------------------------------------------------
	Motif DTVADFLPRK MEME-8 block diagrams
--------------------------------------------------------------------------------
SEQUENCE NAME            POSITION P-VALUE  MOTIF DIAGRAM
-------------            ----------------  -------------
tr|A0A022RHE0|Cluster_97          5.2e-13  169_[8]_96
tr|A0A0K9P1C1|Cluster_97          5.2e-13  149_[8]_97
tr|A0A0K9QA46|Cluster_97          5.2e-13  181_[8]_102
tr|A0A199VJN9|Cluster_97          5.2e-13  176_[8]_99
tr|A0A1S3C3C1|Cluster_97          5.2e-13  180_[8]_102
tr|A0A1U7WPS1|Cluster_97          5.2e-13  169_[8]_98
tr|A0A200R5V4|Cluster_97          5.2e-13  188_[8]_102
tr|B9HLL0|Cluster_97              5.2e-13  218_[8]_102
tr|M0S4M2|Cluster_97              5.2e-13  186_[8]_102
tr|W9SEL7|Cluster_97              5.2e-13  169_[8]_115
tr|A0A1D1YYB9|Cluster_97          7.1e-13  189_[8]_101
tr|V4LPU4|Cluster_97              7.1e-13  179_[8]_108
tr|W1PMH2|Cluster_97              1.9e-12  161_[8]_107
tr|A0A0D3FBT5|Cluster_97          3.9e-12  162_[8]_140
tr|A0A0S3TAA5|Cluster_97          1.5e-11  175_[8]_103
tr|A0A022RI20|Cluster_97          1.7e-11  159_[8]_96
tr|A9NZ99|Cluster_97              8.7e-11  159_[8]_101
tr|D8RMA0|Cluster_97              1.2e-10  101_[8]_109
tr|A0A176VZY0|Cluster_97          2.9e-10  269_[8]_98
tr|I3SHA2|Cluster_97              3.2e-09  162_[8]_102
tr|A0A1Y1HUW6|Cluster_97            1e-08  198_[8]_112
--------------------------------------------------------------------------------

--------------------------------------------------------------------------------
	Motif DTVADFLPRK MEME-8 in BLOCKS format
--------------------------------------------------------------------------------
BL   MOTIF DTVADFLPRK width=10 seqs=21
tr|A0A022RHE0|Cluster_97 (  170) DTVADFLPRK  1 
tr|A0A0K9P1C1|Cluster_97 (  150) DTVADFLPRK  1 
tr|A0A0K9QA46|Cluster_97 (  182) DTVADFLPRK  1 
tr|A0A199VJN9|Cluster_97 (  177) DTVADFLPRK  1 
tr|A0A1S3C3C1|Cluster_97 (  181) DTVADFLPRK  1 
tr|A0A1U7WPS1|Cluster_97 (  170) DTVADFLPRK  1 
tr|A0A200R5V4|Cluster_97 (  189) DTVADFLPRK  1 
tr|B9HLL0|Cluster_97     (  219) DTVADFLPRK  1 
tr|M0S4M2|Cluster_97     (  187) DTVADFLPRK  1 
tr|W9SEL7|Cluster_97     (  170) DTVADFLPRK  1 
tr|A0A1D1YYB9|Cluster_97 (  190) DTVADYLPRK  1 
tr|V4LPU4|Cluster_97     (  180) DTVADYLPRK  1 
tr|W1PMH2|Cluster_97     (  162) DTVGDFLPRK  1 
tr|A0A0D3FBT5|Cluster_97 (  163) DTVADYLPRR  1 
tr|A0A0S3TAA5|Cluster_97 (  176) DNIADFLPRK  1 
tr|A0A022RI20|Cluster_97 (  160) DTVAKFLPRK  1 
tr|A9NZ99|Cluster_97     (  160) DTIAEFLPRR  1 
tr|D8RMA0|Cluster_97     (  102) DKVGDFLPRR  1 
tr|A0A176VZY0|Cluster_97 (  270) DTLAEFLPRR  1 
tr|I3SHA2|Cluster_97     (  163) DNFADLLPRR  1 
tr|A0A1Y1HUW6|Cluster_97 (  199) DLTGEFLPRR  1 
//

--------------------------------------------------------------------------------

--------------------------------------------------------------------------------
	Motif DTVADFLPRK MEME-8 position-specific scoring matrix
--------------------------------------------------------------------------------
log-odds matrix: alength= 20 w= 10 n= 6319 bayes= 8.12206 E= 7.6e-112 
  -518   -600    464   -225   -606   -515   -395   -562   -531   -586   -530   -238   -626   -422   -594   -527   -506   -568   -530   -449 
  -316   -359   -335   -365   -449   -447   -325   -293    -57   -130   -247     83   -466   -233   -393   -116    400   -289   -410   -358 
  -148   -266   -327   -290   -141   -406   -277     64   -339   -132   -183   -344   -391   -275   -377   -370    -60    339   -383   -329 
   325   -364   -525   -510   -576     95   -504   -512   -560   -528   -438   -462   -526   -429   -593   -291   -305   -388   -541   -495 
  -356   -476    443     79   -474   -386   -247   -409   -158   -443   -374    -81   -501   -235   -447   -370   -351   -413   -410   -311 
  -405   -363   -434   -421    397   -502   -324   -263   -464   -106   -220   -423   -486   -385   -537   -412   -411   -322   -186    202 
  -627   -630   -656   -647   -444   -652   -571   -350   -664    352   -274   -661   -676   -519   -684   -708   -565   -450   -531   -474 
  -564   -693   -582   -594   -715   -605   -567   -695   -613   -663   -660   -624    390   -524   -681   -619   -575   -683   -648   -607 
  -491   -478   -496   -503   -603   -509   -289   -508   -238   -506   -472   -414   -512   -272    363   -520   -460   -595   -403   -436 
  -425   -550   -452   -305   -617   -478   -259   -455    374   -445   -371   -319   -534   -136    167   -444   -351   -473   -453   -373 
--------------------------------------------------------------------------------

--------------------------------------------------------------------------------
	Motif DTVADFLPRK MEME-8 position-specific probability matrix
--------------------------------------------------------------------------------
letter-probability matrix: alength= 20 w= 10 nsites= 21 E= 7.6e-112 
 0.000000  0.000000  1.000000  0.000000  0.000000  0.000000  0.000000  0.000000  0.000000  0.000000  0.000000  0.000000  0.000000  0.000000  0.000000  0.000000  0.000000  0.000000  0.000000  0.000000 
 0.000000  0.000000  0.000000  0.000000  0.000000  0.000000  0.000000  0.000000  0.047619  0.047619  0.000000  0.095238  0.000000  0.000000  0.000000  0.000000  0.809524  0.000000  0.000000  0.000000 
 0.000000  0.000000  0.000000  0.000000  0.047619  0.000000  0.000000  0.095238  0.000000  0.047619  0.000000  0.000000  0.000000  0.000000  0.000000  0.000000  0.047619  0.761905  0.000000  0.000000 
 0.857143  0.000000  0.000000  0.000000  0.000000  0.142857  0.000000  0.000000  0.000000  0.000000  0.000000  0.000000  0.000000  0.000000  0.000000  0.000000  0.000000  0.000000  0.000000  0.000000 
 0.000000  0.000000  0.809524  0.142857  0.000000  0.000000  0.000000  0.000000  0.047619  0.000000  0.000000  0.000000  0.000000  0.000000  0.000000  0.000000  0.000000  0.000000  0.000000  0.000000 
 0.000000  0.000000  0.000000  0.000000  0.809524  0.000000  0.000000  0.000000  0.000000  0.047619  0.000000  0.000000  0.000000  0.000000  0.000000  0.000000  0.000000  0.000000  0.000000  0.142857 
 0.000000  0.000000  0.000000  0.000000  0.000000  0.000000  0.000000  0.000000  0.000000  1.000000  0.000000  0.000000  0.000000  0.000000  0.000000  0.000000  0.000000  0.000000  0.000000  0.000000 
 0.000000  0.000000  0.000000  0.000000  0.000000  0.000000  0.000000  0.000000  0.000000  0.000000  0.000000  0.000000  1.000000  0.000000  0.000000  0.000000  0.000000  0.000000  0.000000  0.000000 
 0.000000  0.000000  0.000000  0.000000  0.000000  0.000000  0.000000  0.000000  0.000000  0.000000  0.000000  0.000000  0.000000  0.000000  1.000000  0.000000  0.000000  0.000000  0.000000  0.000000 
 0.000000  0.000000  0.000000  0.000000  0.000000  0.000000  0.000000  0.000000  0.714286  0.000000  0.000000  0.000000  0.000000  0.000000  0.285714  0.000000  0.000000  0.000000  0.000000  0.000000 
--------------------------------------------------------------------------------

--------------------------------------------------------------------------------
	Motif DTVADFLPRK MEME-8 regular expression
--------------------------------------------------------------------------------
DTVADFLPR[KR]
--------------------------------------------------------------------------------


Time  5.52 secs.

********************************************************************************


********************************************************************************
MOTIF RRKGIAKRLI MEME-9	width =  10  sites =  23  llr = 526  E-value = 9.4e-109
********************************************************************************
--------------------------------------------------------------------------------
	Motif RRKGIAKRLI MEME-9 Description
--------------------------------------------------------------------------------
Simplified        A  :::::a::::
pos.-specific     C  ::::::::::
probability       D  ::::::::::
matrix            E  ::::::::::
                  F  ::::::::::
                  G  :::a::::::
                  H  ::::::::::
                  I  ::::9::::6
                  K  ::8:::82::
                  L  ::::::::a:
                  M  :::::::1::
                  N  ::::::::::
                  P  ::::::::::
                  Q  :::::::1::
                  R  aa1:::16::
                  S  ::::::::::
                  T  ::::::::::
                  V  ::::1::::3
                  W  ::::::::::
                  Y  ::::::::::

         bits    6.3           
                 5.6           
                 5.0           
                 4.4           
Relative         3.8 *  ***    
Entropy          3.1 ******* **
(33.0 bits)      2.5 **********
                 1.9 **********
                 1.3 **********
                 0.6 **********
                 0.0 ----------

Multilevel           RRKGIAKRLI
consensus                     V
sequence                       
                               
                               
--------------------------------------------------------------------------------

--------------------------------------------------------------------------------
	Motif RRKGIAKRLI MEME-9 sites sorted by position p-value
--------------------------------------------------------------------------------
Sequence name             Start   P-value               Site 
-------------             ----- ---------            ----------
tr|A0A0D2VR42|Cluster_97    177  1.70e-12 ISNVAVRERF RRKGIAKRLI AKAEAQAKSW
tr|A0A0K9P1C1|Cluster_97    182  1.70e-12 ISNVAVGKAH RRKGIAKRLI AEAETRSCSW
tr|A0A200R5V4|Cluster_97    221  1.70e-12 ISNVAVRESD RRKGIAKRLI MKAEAQARSW
tr|B9HLL0|Cluster_97        251  1.70e-12 ISNVAVRERF RRKGIAKRLI AKAEAQARSW
tr|V4LPU4|Cluster_97        212  1.70e-12 ISNVAVRESF RRKGIAKRLI WKAEALAKNW
tr|A0A199VJN9|Cluster_97    209  2.17e-12 ISNVAVREAD RRKGIAKMLI AEAEARALSW
tr|A0A1D1Y3R0|Cluster_97     90  3.84e-12 ISNVAVRESK RRKGIAKQLI AKAEARARSW
tr|A0A1D1YYB9|Cluster_97    222  3.84e-12 ISNVAVRESK RRKGIAKQLI AKAEARARSW
tr|A0A1S3C3C1|Cluster_97    213  3.84e-12 ISNVAVRERF RRKGIAKKLI LKAEAEARNW
tr|A0A1U7WPS1|Cluster_97    202  3.84e-12 ISNVAVRERY RRKGIAKKLI TKAEAQARSW
tr|W1PMH2|Cluster_97        192  6.20e-12 ISNVAVQHTH RRKGIAKRLV IEAEAQARSW
tr|W9SEL7|Cluster_97        202  6.20e-12 ISNVAVREKF RRKGIAKRLV AKAEAQARSW
tr|A0A0D3FBT5|Cluster_97    195  6.85e-12 IANVAVRKEE RRKGIAKMLV AEAEERAKSW
tr|M0S4M2|Cluster_97        219  6.85e-12 ISNVAVREAD RRKGIAKMLV AKAEARARSW
tr|A0A022RHE0|Cluster_97    202  1.15e-11 ISNVAVRGIH RRKGVAKRLI AKAEAKAKLW
tr|I3SHA2|Cluster_97        195  3.79e-11 ISNVAVRENF QRKGIAKKLI AMAESQAKSW
tr|A0A0K9QA46|Cluster_97    214  2.09e-10 ISNVAVRQKF RRLGIAKRLV AKAEAQAWSW
tr|D8RMA0|Cluster_97        134  3.15e-10 VSNVAVRHEF RRRGIAKRLL TQSEQVARGW
tr|A0A0S3TAA5|Cluster_97    208  3.39e-10 ISNVAVRENF RRKGIASKLI EKAESHARSW
tr|A0A176VZY0|Cluster_97    302  1.61e-09 VSNVAVRPSR RRRGIAGRLI KEAQRIARTW
tr|A0A022RI20|Cluster_97    192  1.69e-09 ISNVAVREEL RGKGIAKRVV AKAEAKAKSW
tr|A9NZ99|Cluster_97        192  4.81e-09 ISNVAVRQRR RRRGVARRLV IEAEALAKSW
tr|A0A1Y1HUW6|Cluster_97    231  4.12e-08 ISNMAVRLRR RRQGVARLLV RRAEAIAKNL
--------------------------------------------------------------------------------

--------------------------------------------------------------------------------
	Motif RRKGIAKRLI MEME-9 block diagrams
--------------------------------------------------------------------------------
SEQUENCE NAME            POSITION P-VALUE  MOTIF DIAGRAM
-------------            ----------------  -------------
tr|A0A0D2VR42|Cluster_97          1.7e-12  176_[9]_71
tr|A0A0K9P1C1|Cluster_97          1.7e-12  181_[9]_65
tr|A0A200R5V4|Cluster_97          1.7e-12  220_[9]_70
tr|B9HLL0|Cluster_97              1.7e-12  250_[9]_70
tr|V4LPU4|Cluster_97              1.7e-12  211_[9]_76
tr|A0A199VJN9|Cluster_97          2.2e-12  208_[9]_67
tr|A0A1D1Y3R0|Cluster_97          3.8e-12  89_[9]_69
tr|A0A1D1YYB9|Cluster_97          3.8e-12  221_[9]_69
tr|A0A1S3C3C1|Cluster_97          3.8e-12  212_[9]_70
tr|A0A1U7WPS1|Cluster_97          3.8e-12  201_[9]_66
tr|W1PMH2|Cluster_97              6.2e-12  191_[9]_77
tr|W9SEL7|Cluster_97              6.2e-12  201_[9]_83
tr|A0A0D3FBT5|Cluster_97          6.9e-12  194_[9]_108
tr|M0S4M2|Cluster_97              6.9e-12  218_[9]_70
tr|A0A022RHE0|Cluster_97          1.2e-11  201_[9]_64
tr|I3SHA2|Cluster_97              3.8e-11  194_[9]_70
tr|A0A0K9QA46|Cluster_97          2.1e-10  213_[9]_70
tr|D8RMA0|Cluster_97              3.2e-10  133_[9]_77
tr|A0A0S3TAA5|Cluster_97          3.4e-10  207_[9]_71
tr|A0A176VZY0|Cluster_97          1.6e-09  301_[9]_66
tr|A0A022RI20|Cluster_97          1.7e-09  191_[9]_64
tr|A9NZ99|Cluster_97              4.8e-09  191_[9]_69
tr|A0A1Y1HUW6|Cluster_97          4.1e-08  230_[9]_80
--------------------------------------------------------------------------------

--------------------------------------------------------------------------------
	Motif RRKGIAKRLI MEME-9 in BLOCKS format
--------------------------------------------------------------------------------
BL   MOTIF RRKGIAKRLI width=10 seqs=23
tr|A0A0D2VR42|Cluster_97 (  177) RRKGIAKRLI  1 
tr|A0A0K9P1C1|Cluster_97 (  182) RRKGIAKRLI  1 
tr|A0A200R5V4|Cluster_97 (  221) RRKGIAKRLI  1 
tr|B9HLL0|Cluster_97     (  251) RRKGIAKRLI  1 
tr|V4LPU4|Cluster_97     (  212) RRKGIAKRLI  1 
tr|A0A199VJN9|Cluster_97 (  209) RRKGIAKMLI  1 
tr|A0A1D1Y3R0|Cluster_97 (   90) RRKGIAKQLI  1 
tr|A0A1D1YYB9|Cluster_97 (  222) RRKGIAKQLI  1 
tr|A0A1S3C3C1|Cluster_97 (  213) RRKGIAKKLI  1 
tr|A0A1U7WPS1|Cluster_97 (  202) RRKGIAKKLI  1 
tr|W1PMH2|Cluster_97     (  192) RRKGIAKRLV  1 
tr|W9SEL7|Cluster_97     (  202) RRKGIAKRLV  1 
tr|A0A0D3FBT5|Cluster_97 (  195) RRKGIAKMLV  1 
tr|M0S4M2|Cluster_97     (  219) RRKGIAKMLV  1 
tr|A0A022RHE0|Cluster_97 (  202) RRKGVAKRLI  1 
tr|I3SHA2|Cluster_97     (  195) QRKGIAKKLI  1 
tr|A0A0K9QA46|Cluster_97 (  214) RRLGIAKRLV  1 
tr|D8RMA0|Cluster_97     (  134) RRRGIAKRLL  1 
tr|A0A0S3TAA5|Cluster_97 (  208) RRKGIASKLI  1 
tr|A0A176VZY0|Cluster_97 (  302) RRRGIAGRLI  1 
tr|A0A022RI20|Cluster_97 (  192) RGKGIAKRVV  1 
tr|A9NZ99|Cluster_97     (  192) RRRGVARRLV  1 
tr|A0A1Y1HUW6|Cluster_97 (  231) RRQGVARLLV  1 
//

--------------------------------------------------------------------------------

--------------------------------------------------------------------------------
	Motif RRKGIAKRLI MEME-9 position-specific scoring matrix
--------------------------------------------------------------------------------
log-odds matrix: alength= 20 w= 10 n= 6319 bayes= 8.50049 E= 9.4e-109 
  -389   -378   -407   -402   -513   -426   -184   -403   -128   -405   -366   -310   -418    -40    355   -418   -359   -495   -304   -342 
  -413   -403   -430   -429   -537   -187   -211   -429   -157   -431   -393   -337   -442   -192    356   -443   -385   -521   -330   -367 
  -398   -476   -439   -350   -585   -475   -309   -407    400   -220   -372   -326   -506    -22      3   -463   -354   -476   -421   -386 
  -457   -617   -440   -504   -676    381   -498   -649   -527   -672   -581   -434   -624   -494   -586   -513   -539   -629   -556   -522 
  -419   -447   -525   -509   -417   -600   -550    397   -517   -193   -199   -499   -634   -466   -625   -549   -347    106   -522   -383 
   351   -555   -648   -679   -725   -509   -621   -695   -716   -693   -636   -628   -660   -588   -736   -494   -496   -594   -652   -619 
  -387   -453   -432   -375   -573   -284   -340   -390    408   -469   -373   -329   -495   -290    -63   -312   -356   -478   -409   -392 
  -430   -578   -453   -291   -625   -479   -245   -467    185   -101    244   -314   -541    190    277   -435   -347   -468   -462   -367 
  -446   -465   -549   -463   -269   -585   -427   -153   -483    339    -82   -506   -545   -335   -512   -538   -380    -69   -381   -316 
  -423   -449   -533   -515   -415   -607   -556    356   -525    -63   -201   -506   -639   -472   -632   -557   -351    214   -524   -388 
--------------------------------------------------------------------------------

--------------------------------------------------------------------------------
	Motif RRKGIAKRLI MEME-9 position-specific probability matrix
--------------------------------------------------------------------------------
letter-probability matrix: alength= 20 w= 10 nsites= 23 E= 9.4e-109 
 0.000000  0.000000  0.000000  0.000000  0.000000  0.000000  0.000000  0.000000  0.000000  0.000000  0.000000  0.000000  0.000000  0.043478  0.956522  0.000000  0.000000  0.000000  0.000000  0.000000 
 0.000000  0.000000  0.000000  0.000000  0.000000  0.043478  0.000000  0.000000  0.000000  0.000000  0.000000  0.000000  0.000000  0.000000  0.956522  0.000000  0.000000  0.000000  0.000000  0.000000 
 0.000000  0.000000  0.000000  0.000000  0.000000  0.000000  0.000000  0.000000  0.782609  0.043478  0.000000  0.000000  0.000000  0.043478  0.130435  0.000000  0.000000  0.000000  0.000000  0.000000 
 0.000000  0.000000  0.000000  0.000000  0.000000  1.000000  0.000000  0.000000  0.000000  0.000000  0.000000  0.000000  0.000000  0.000000  0.000000  0.000000  0.000000  0.000000  0.000000  0.000000 
 0.000000  0.000000  0.000000  0.000000  0.000000  0.000000  0.000000  0.869565  0.000000  0.000000  0.000000  0.000000  0.000000  0.000000  0.000000  0.000000  0.000000  0.130435  0.000000  0.000000 
 1.000000  0.000000  0.000000  0.000000  0.000000  0.000000  0.000000  0.000000  0.000000  0.000000  0.000000  0.000000  0.000000  0.000000  0.000000  0.000000  0.000000  0.000000  0.000000  0.000000 
 0.000000  0.000000  0.000000  0.000000  0.000000  0.043478  0.000000  0.000000  0.826087  0.000000  0.000000  0.000000  0.000000  0.000000  0.086957  0.043478  0.000000  0.000000  0.000000  0.000000 
 0.000000  0.000000  0.000000  0.000000  0.000000  0.000000  0.000000  0.000000  0.173913  0.043478  0.130435  0.000000  0.000000  0.086957  0.565217  0.000000  0.000000  0.000000  0.000000  0.000000 
 0.000000  0.000000  0.000000  0.000000  0.000000  0.000000  0.000000  0.000000  0.000000  0.956522  0.000000  0.000000  0.000000  0.000000  0.000000  0.000000  0.000000  0.043478  0.000000  0.000000 
 0.000000  0.000000  0.000000  0.000000  0.000000  0.000000  0.000000  0.608696  0.000000  0.043478  0.000000  0.000000  0.000000  0.000000  0.000000  0.000000  0.000000  0.347826  0.000000  0.000000 
--------------------------------------------------------------------------------

--------------------------------------------------------------------------------
	Motif RRKGIAKRLI MEME-9 regular expression
--------------------------------------------------------------------------------
RRKGIAKRL[IV]
--------------------------------------------------------------------------------


Time  6.09 secs.

********************************************************************************


********************************************************************************
MOTIF GCRRTCLVAV MEME-10	width =  10  sites =  22  llr = 490  E-value = 2.7e-094
********************************************************************************
--------------------------------------------------------------------------------
	Motif GCRRTCLVAV MEME-10 Description
--------------------------------------------------------------------------------
Simplified        A  ::::::::a:
pos.-specific     C  :a:::9::::
probability       D  1:::::::::
matrix            E  ::::::::::
                  F  ::::::1:::
                  G  9:::::::::
                  H  ::::::::::
                  I  ::::1::::1
                  K  ::311:::::
                  L  ::::::9::1
                  M  ::2:1:::::
                  N  ::::::::::
                  P  ::::::::::
                  Q  ::::::::::
                  R  ::48::::::
                  S  ::::::::::
                  T  ::::6:::::
                  V  :::::::a:6
                  W  ::::::::::
                  Y  ::::::::::

         bits    6.3           
                 5.6           
                 5.0           
                 4.4  *        
Relative         3.8  *   * *  
Entropy          3.1 ** * **** 
(32.1 bits)      2.5 ********* 
                 1.9 **********
                 1.3 **********
                 0.6 **********
                 0.0 ----------

Multilevel           GCRRTCLVAV
consensus              K       
sequence                       
                               
                               
--------------------------------------------------------------------------------

--------------------------------------------------------------------------------
	Motif GCRRTCLVAV MEME-10 sites sorted by position p-value
--------------------------------------------------------------------------------
Sequence name             Start   P-value               Site 
-------------             ----- ---------            ----------
tr|A0A0D3FBT5|Cluster_97    115  2.24e-13 ALLSGFSVPP GCMRTCLVAV NSNSLSRSIS
tr|M0S4M2|Cluster_97        139  2.24e-13 GLLSGFSVPP GCMRTCLVAV TDSPFNDKLY
tr|A0A022RHE0|Cluster_97    122  7.75e-13 GMLFGFSIPK GCKRTCLVAV TGNSGQDSIF
tr|A0A022RI20|Cluster_97    117  7.75e-13 GMLFGFSAPK GCKRTCLVAV IGRSGGSFFS
tr|A0A1U7WPS1|Cluster_97    122  7.75e-13 AMLFGFSIPN GCKRTCLVAV VGSRDEEACL
tr|A0A0D2VR42|Cluster_97    122  1.58e-12 GMLSGFSIPP GCRRTCLVAV IGGSVGDTFL
tr|A0A200R5V4|Cluster_97    140  1.58e-12 AILAGFSVPD GCRRTCLVAV VGSSSVDDKF
tr|B9HLL0|Cluster_97        171  1.58e-12 AMLSGFSIPN GCRRTCLVAV VGSSVDQTFY
tr|W9SEL7|Cluster_97        122  1.58e-12 GMLAGFSLPN GCRRTCLVAV IGSSMDETFL
tr|V4LPU4|Cluster_97        132  1.82e-12 AMVMGFSVPA GCQRTCLVAV IGSSVDETIC
tr|A0A199VJN9|Cluster_97    129  2.39e-12 ALLSGFSVPP GCMRTCLVAI TGGSVSNDLY
tr|A0A1D1YYB9|Cluster_97    142  3.67e-12 ALLSGFSVPP GCMRTCFVAV TGCGIEDSFY
tr|A0A0K9QA46|Cluster_97    135  4.07e-12 AMVFGFSVPH GCKRTCLVAI IGSAENTIYI
tr|A0A1S3C3C1|Cluster_97    133  8.16e-12 AMLSGLSVPN GCRRICLVAV IGGSENDSFL
tr|A0A0S3TAA5|Cluster_97    128  3.75e-10 ATLAGFFKPR YCKKMCLVAV IGTSLDESFS
tr|W1PMH2|Cluster_97        114  1.19e-09 ALLSGFSAPV GCIRKCLVAD IENPMEGNQL
tr|A9NZ99|Cluster_97        113  3.73e-09 AMFSGFSIPR GCRKKCLVAS NGNFEENHSV
tr|I3SHA2|Cluster_97        127  3.97e-09 AILAGLSRPR GCRRIYLVAI IGDLKIGVFD
tr|D8RMA0|Cluster_97         55  3.61e-08 ALRLDRWAGR GCCCLCLMHV CRTMALAGSL
tr|A0A176VZY0|Cluster_97    217  4.79e-08 TMLGNLTLPS DQKRICLVAL EALYLDSVET
tr|A0A0K9P1C1|Cluster_97    126  1.86e-07 GLLSGFSAPS GCKRSVFVAK SDNEISAVIG
tr|A0A1Y1HUW6|Cluster_97    132  3.69e-07 SLAGSTGDPR DCRKMALVAL ESGPQVLRDE
--------------------------------------------------------------------------------

--------------------------------------------------------------------------------
	Motif GCRRTCLVAV MEME-10 block diagrams
--------------------------------------------------------------------------------
SEQUENCE NAME            POSITION P-VALUE  MOTIF DIAGRAM
-------------            ----------------  -------------
tr|A0A0D3FBT5|Cluster_97          2.2e-13  114_[10]_188
tr|M0S4M2|Cluster_97              2.2e-13  138_[10]_150
tr|A0A022RHE0|Cluster_97          7.7e-13  121_[10]_144
tr|A0A022RI20|Cluster_97          7.7e-13  116_[10]_139
tr|A0A1U7WPS1|Cluster_97          7.7e-13  121_[10]_146
tr|A0A0D2VR42|Cluster_97          1.6e-12  121_[10]_126
tr|A0A200R5V4|Cluster_97          1.6e-12  139_[10]_151
tr|B9HLL0|Cluster_97              1.6e-12  170_[10]_150
tr|W9SEL7|Cluster_97              1.6e-12  121_[10]_163
tr|V4LPU4|Cluster_97              1.8e-12  131_[10]_156
tr|A0A199VJN9|Cluster_97          2.4e-12  128_[10]_147
tr|A0A1D1YYB9|Cluster_97          3.7e-12  141_[10]_149
tr|A0A0K9QA46|Cluster_97          4.1e-12  134_[10]_149
tr|A0A1S3C3C1|Cluster_97          8.2e-12  132_[10]_150
tr|A0A0S3TAA5|Cluster_97          3.7e-10  127_[10]_151
tr|W1PMH2|Cluster_97              1.2e-09  113_[10]_155
tr|A9NZ99|Cluster_97              3.7e-09  112_[10]_148
tr|I3SHA2|Cluster_97                4e-09  126_[10]_138
tr|D8RMA0|Cluster_97              3.6e-08  54_[10]_156
tr|A0A176VZY0|Cluster_97          4.8e-08  216_[10]_151
tr|A0A0K9P1C1|Cluster_97          1.9e-07  125_[10]_121
tr|A0A1Y1HUW6|Cluster_97          3.7e-07  131_[10]_179
--------------------------------------------------------------------------------

--------------------------------------------------------------------------------
	Motif GCRRTCLVAV MEME-10 in BLOCKS format
--------------------------------------------------------------------------------
BL   MOTIF GCRRTCLVAV width=10 seqs=22
tr|A0A0D3FBT5|Cluster_97 (  115) GCMRTCLVAV  1 
tr|M0S4M2|Cluster_97     (  139) GCMRTCLVAV  1 
tr|A0A022RHE0|Cluster_97 (  122) GCKRTCLVAV  1 
tr|A0A022RI20|Cluster_97 (  117) GCKRTCLVAV  1 
tr|A0A1U7WPS1|Cluster_97 (  122) GCKRTCLVAV  1 
tr|A0A0D2VR42|Cluster_97 (  122) GCRRTCLVAV  1 
tr|A0A200R5V4|Cluster_97 (  140) GCRRTCLVAV  1 
tr|B9HLL0|Cluster_97     (  171) GCRRTCLVAV  1 
tr|W9SEL7|Cluster_97     (  122) GCRRTCLVAV  1 
tr|V4LPU4|Cluster_97     (  132) GCQRTCLVAV  1 
tr|A0A199VJN9|Cluster_97 (  129) GCMRTCLVAI  1 
tr|A0A1D1YYB9|Cluster_97 (  142) GCMRTCFVAV  1 
tr|A0A0K9QA46|Cluster_97 (  135) GCKRTCLVAI  1 
tr|A0A1S3C3C1|Cluster_97 (  133) GCRRICLVAV  1 
tr|A0A0S3TAA5|Cluster_97 (  128) YCKKMCLVAV  1 
tr|W1PMH2|Cluster_97     (  114) GCIRKCLVAD  1 
tr|A9NZ99|Cluster_97     (  113) GCRKKCLVAS  1 
tr|I3SHA2|Cluster_97     (  127) GCRRIYLVAI  1 
tr|D8RMA0|Cluster_97     (   55) GCCCLCLMHV  1 
tr|A0A176VZY0|Cluster_97 (  217) DQKRICLVAL  1 
tr|A0A0K9P1C1|Cluster_97 (  126) GCKRSVFVAK  1 
tr|A0A1Y1HUW6|Cluster_97 (  132) DCRKMALVAL  1 
//

--------------------------------------------------------------------------------

--------------------------------------------------------------------------------
	Motif GCRRTCLVAV MEME-10 position-specific scoring matrix
--------------------------------------------------------------------------------
log-odds matrix: alength= 20 w= 10 n= 6319 bayes= 9.19005 E= 2.7e-094 
  -267   -459     22   -314   -516    363   -328   -468   -339   -515   -395   -238   -474   -316   -406   -324   -363   -447   -398     13 
  -404    485   -485   -441   -515   -546   -443   -408   -525   -473   -377   -470   -586   -236   -541   -505   -368   -484   -540   -459 
  -414     28   -432   -278   -596   -466   -237    -28    259   -422    291   -304   -528    112    216   -420   -333   -446   -452   -354 
  -384   -139   -403   -392   -510   -423   -179   -399      3   -400   -361   -305   -415   -157    350   -413   -354   -489   -301   -337 
  -301   -345   -360   -367   -389   -443   -322     93     28   -116    157   -222   -462   -239   -406    -48    367   -244   -377   -308 
  -339    485   -483   -439   -512   -542   -441   -404   -523   -470   -375   -468   -584   -424   -539   -500   -365   -371   -538   -238 
  -489   -501   -601   -518     60   -629   -452   -178   -537    335    -99   -553   -589   -376   -561   -591   -423   -286   -382   -292 
  -327   -404   -519   -484   -422   -572   -483    -83   -528   -264     90   -520   -576   -461   -580   -543   -310    364   -536   -437 
   340   -387   -510   -495   -551   -368    104   -500   -534   -512   -431   -478   -577   -440   -587   -324   -351   -384   -521   -451 
  -135   -256   -131   -277   -320   -392   -262     76   -165    -99   -174   -330   -377   -260   -363   -226   -137    333   -368   -313 
--------------------------------------------------------------------------------

--------------------------------------------------------------------------------
	Motif GCRRTCLVAV MEME-10 position-specific probability matrix
--------------------------------------------------------------------------------
letter-probability matrix: alength= 20 w= 10 nsites= 22 E= 2.7e-094 
 0.000000  0.000000  0.090909  0.000000  0.000000  0.863636  0.000000  0.000000  0.000000  0.000000  0.000000  0.000000  0.000000  0.000000  0.000000  0.000000  0.000000  0.000000  0.000000  0.045455 
 0.000000  0.954545  0.000000  0.000000  0.000000  0.000000  0.000000  0.000000  0.000000  0.000000  0.000000  0.000000  0.000000  0.045455  0.000000  0.000000  0.000000  0.000000  0.000000  0.000000 
 0.000000  0.045455  0.000000  0.000000  0.000000  0.000000  0.000000  0.045455  0.318182  0.000000  0.181818  0.000000  0.000000  0.045455  0.363636  0.000000  0.000000  0.000000  0.000000  0.000000 
 0.000000  0.045455  0.000000  0.000000  0.000000  0.000000  0.000000  0.000000  0.136364  0.000000  0.000000  0.000000  0.000000  0.000000  0.818182  0.000000  0.000000  0.000000  0.000000  0.000000 
 0.000000  0.000000  0.000000  0.000000  0.000000  0.000000  0.000000  0.136364  0.090909  0.045455  0.090909  0.000000  0.000000  0.000000  0.000000  0.045455  0.590909  0.000000  0.000000  0.000000 
 0.045455  0.863636  0.000000  0.000000  0.000000  0.000000  0.000000  0.000000  0.000000  0.000000  0.000000  0.000000  0.000000  0.000000  0.000000  0.000000  0.000000  0.045455  0.000000  0.045455 
 0.000000  0.000000  0.000000  0.000000  0.090909  0.000000  0.000000  0.000000  0.000000  0.909091  0.000000  0.000000  0.000000  0.000000  0.000000  0.000000  0.000000  0.000000  0.000000  0.000000 
 0.000000  0.000000  0.000000  0.000000  0.000000  0.000000  0.000000  0.000000  0.000000  0.000000  0.045455  0.000000  0.000000  0.000000  0.000000  0.000000  0.000000  0.954545  0.000000  0.000000 
 0.954545  0.000000  0.000000  0.000000  0.000000  0.000000  0.045455  0.000000  0.000000  0.000000  0.000000  0.000000  0.000000  0.000000  0.000000  0.000000  0.000000  0.000000  0.000000  0.000000 
 0.000000  0.000000  0.045455  0.000000  0.000000  0.000000  0.000000  0.136364  0.045455  0.090909  0.000000  0.000000  0.000000  0.000000  0.000000  0.045455  0.000000  0.636364  0.000000  0.000000 
--------------------------------------------------------------------------------

--------------------------------------------------------------------------------
	Motif GCRRTCLVAV MEME-10 regular expression
--------------------------------------------------------------------------------
GC[RK]RTCLVAV
--------------------------------------------------------------------------------


Time  6.64 secs.

********************************************************************************


********************************************************************************
MOTIF EIVVREARLE MEME-11	width =  10  sites =  20  llr = 440  E-value = 7.0e-078
********************************************************************************
--------------------------------------------------------------------------------
	Motif EIVVREARLE MEME-11 Description
--------------------------------------------------------------------------------
Simplified        A  1:::::a:::
pos.-specific     C  ::1:::::::
probability       D  2::::2:::2
matrix            E  7::::9:::8
                  F  ::1:::::::
                  G  1::::::1::
                  H  ::::::::::
                  I  :611::::2:
                  K  ::::::::::
                  L  :11:::::6:
                  M  ::::::::::
                  N  ::::::::::
                  P  ::::::::1:
                  Q  :::::::::1
                  R  ::::a::a::
                  S  :1::::::::
                  T  ::2:::::::
                  V  146a::::1:
                  W  ::::::::::
                  Y  ::::::::::

         bits    6.3           
                 5.6           
                 5.0           
                 4.4           
Relative         3.8    ****  *
Entropy          3.1 *  ***** *
(31.7 bits)      2.5 ** *******
                 1.9 **********
                 1.3 **********
                 0.6 **********
                 0.0 ----------

Multilevel           EIVVREARLE
consensus            DV      I 
sequence                       
                               
                               
--------------------------------------------------------------------------------

--------------------------------------------------------------------------------
	Motif EIVVREARLE MEME-11 sites sorted by position p-value
--------------------------------------------------------------------------------
Sequence name             Start   P-value               Site 
-------------             ----- ---------            ----------
tr|A0A0D2VR42|Cluster_97     71  8.34e-13 VVDLFPTVSP EIVVREARLE DCWEVAETHC
tr|A0A200R5V4|Cluster_97     89  8.34e-13 AVELFPSAFP EIVVREARLE DSWEVAETHC
tr|B9HLL0|Cluster_97        120  8.34e-13 VAEFYPTVSP EIVVREARLE DCWEVAETHC
tr|V4LPU4|Cluster_97         81  8.34e-13 IVDLFPAVSP EIVVREARLE DCWEVAETHC
tr|W9SEL7|Cluster_97         71  8.34e-13 VVDLFPTVSP EIVVREARLE DCWEVAETHC
tr|A0A022RHE0|Cluster_97     71  1.34e-12 VAELFPTTSP EIVVREARIE DCWEVAETHC
tr|A0A0S3TAA5|Cluster_97     68  3.26e-12 VADSFPAVSP EVVVREARLE DYWEVAETHC
tr|I3SHA2|Cluster_97         71  5.79e-12 VVDVFPTVSP EIIVREARLE DYWEVAEIHC
tr|A0A1S3C3C1|Cluster_97     82  1.28e-11 VFDLFPTLTP EITVREARIE DCWEVAETHC
tr|A0A0K9QA46|Cluster_97     84  1.75e-11 VADLFPSISP EVVVREARLD DSWEVVETHC
tr|A0A1D1YYB9|Cluster_97     91  5.82e-11 SVDLFPSICH DVVVREARLD DCWEVAETHC
tr|A9NZ99|Cluster_97         62  2.14e-10 AVQYLPAICP DIVIREARPE DYWEVAETHC
tr|A0A199VJN9|Cluster_97     78  2.87e-10 TANLFPSLCP EVIVRDARLE DCWEVADTHC
tr|W1PMH2|Cluster_97         63  2.87e-10 AVDLFPSICP DVVVREARVD DCWEVAETHC
tr|M0S4M2|Cluster_97         88  3.13e-10 AVDLFPSVWP EVTVRDARLE DCWEVADTHC
tr|A0A1U7WPS1|Cluster_97     71  4.03e-10 IAELFPTTSP EVFVREARVE DCWEVAETHC
tr|A0A0D3FBT5|Cluster_97     64  8.26e-10 AVELLPSLSP DILVRDARLE DCWEVADTHC
tr|A0A022RI20|Cluster_97     66  6.37e-09 VAELFPVTCP GIVVREAGIQ DCWEVAETHC
tr|A0A1Y1HUW6|Cluster_97     81  8.98e-09 RRPSRLPRAE VLTVREARPE EYWEIADTHC
tr|D8RMA0|Cluster_97         12  4.64e-08 VLCQARAAPG ASCVREARIQ DAWQIADTHC
--------------------------------------------------------------------------------

--------------------------------------------------------------------------------
	Motif EIVVREARLE MEME-11 block diagrams
--------------------------------------------------------------------------------
SEQUENCE NAME            POSITION P-VALUE  MOTIF DIAGRAM
-------------            ----------------  -------------
tr|A0A0D2VR42|Cluster_97          8.3e-13  70_[11]_177
tr|A0A200R5V4|Cluster_97          8.3e-13  88_[11]_202
tr|B9HLL0|Cluster_97              8.3e-13  119_[11]_201
tr|V4LPU4|Cluster_97              8.3e-13  80_[11]_207
tr|W9SEL7|Cluster_97              8.3e-13  70_[11]_214
tr|A0A022RHE0|Cluster_97          1.3e-12  70_[11]_195
tr|A0A0S3TAA5|Cluster_97          3.3e-12  67_[11]_211
tr|I3SHA2|Cluster_97              5.8e-12  70_[11]_194
tr|A0A1S3C3C1|Cluster_97          1.3e-11  81_[11]_201
tr|A0A0K9QA46|Cluster_97          1.7e-11  83_[11]_200
tr|A0A1D1YYB9|Cluster_97          5.8e-11  90_[11]_200
tr|A9NZ99|Cluster_97              2.1e-10  61_[11]_199
tr|A0A199VJN9|Cluster_97          2.9e-10  77_[11]_198
tr|W1PMH2|Cluster_97              2.9e-10  62_[11]_206
tr|M0S4M2|Cluster_97              3.1e-10  87_[11]_201
tr|A0A1U7WPS1|Cluster_97            4e-10  70_[11]_197
tr|A0A0D3FBT5|Cluster_97          8.3e-10  63_[11]_239
tr|A0A022RI20|Cluster_97          6.4e-09  65_[11]_190
tr|A0A1Y1HUW6|Cluster_97            9e-09  80_[11]_230
tr|D8RMA0|Cluster_97              4.6e-08  11_[11]_199
--------------------------------------------------------------------------------

--------------------------------------------------------------------------------
	Motif EIVVREARLE MEME-11 in BLOCKS format
--------------------------------------------------------------------------------
BL   MOTIF EIVVREARLE width=10 seqs=20
tr|A0A0D2VR42|Cluster_97 (   71) EIVVREARLE  1 
tr|A0A200R5V4|Cluster_97 (   89) EIVVREARLE  1 
tr|B9HLL0|Cluster_97     (  120) EIVVREARLE  1 
tr|V4LPU4|Cluster_97     (   81) EIVVREARLE  1 
tr|W9SEL7|Cluster_97     (   71) EIVVREARLE  1 
tr|A0A022RHE0|Cluster_97 (   71) EIVVREARIE  1 
tr|A0A0S3TAA5|Cluster_97 (   68) EVVVREARLE  1 
tr|I3SHA2|Cluster_97     (   71) EIIVREARLE  1 
tr|A0A1S3C3C1|Cluster_97 (   82) EITVREARIE  1 
tr|A0A0K9QA46|Cluster_97 (   84) EVVVREARLD  1 
tr|A0A1D1YYB9|Cluster_97 (   91) DVVVREARLD  1 
tr|A9NZ99|Cluster_97     (   62) DIVIREARPE  1 
tr|A0A199VJN9|Cluster_97 (   78) EVIVRDARLE  1 
tr|W1PMH2|Cluster_97     (   63) DVVVREARVD  1 
tr|M0S4M2|Cluster_97     (   88) EVTVRDARLE  1 
tr|A0A1U7WPS1|Cluster_97 (   71) EVFVREARVE  1 
tr|A0A0D3FBT5|Cluster_97 (   64) DILVRDARLE  1 
tr|A0A022RI20|Cluster_97 (   66) GIVVREAGIQ  1 
tr|A0A1Y1HUW6|Cluster_97 (   81) VLTVREARPE  1 
tr|D8RMA0|Cluster_97     (   12) ASCVREARIQ  1 
//

--------------------------------------------------------------------------------

--------------------------------------------------------------------------------
	Motif EIVVREARLE MEME-11 position-specific scoring matrix
--------------------------------------------------------------------------------
log-odds matrix: alength= 20 w= 10 n= 6319 bayes= 8.13493 E= 7.0e-078 
   -77   -765    230    388   -688    -63   -345   -504   -252   -499   -418   -311   -452    -96   -454   -404   -346    -67   -640   -468 
  -348   -400   -394   -382   -320   -483   -408    360   -382    -31    -85   -370   -521   -329   -486   -193   -264    168   -385   -257 
  -160    -46   -339   -299   -108   -406   -280     75   -343   -109   -169   -345   -399   -274   -384   -366     63    323   -366   -297 
  -302   -380   -492   -456   -424   -558   -461     50   -503   -266   -258   -496   -554   -442   -556   -527   -284    362   -538   -436 
  -481   -468   -486   -492   -593   -500   -278   -497   -227   -495   -461   -403   -502   -261    363   -509   -450   -585   -393   -426 
  -426   -680     83    441   -659   -493   -397   -518   -375   -565   -487   -365   -557   -194   -540   -496   -433   -522   -589   -494 
   350   -512   -614   -635   -685   -471   -589   -644   -674   -649   -585   -591   -631   -551   -700   -450   -457   -541   -619   -583 
  -402   -393   -420   -418   -526   -186   -200   -419   -146   -420   -383   -326   -432   -182    356   -432   -374   -510   -319   -357 
  -415   -437   -565   -487   -296   -583   -453    181   -507    282   -115   -511     26   -372   -548   -537   -353     50   -407   -329 
  -332   -793    192    408   -698   -447   -351   -507   -256   -503   -423   -322   -455    201   -459   -413   -352   -459   -647   -476 
--------------------------------------------------------------------------------

--------------------------------------------------------------------------------
	Motif EIVVREARLE MEME-11 position-specific probability matrix
--------------------------------------------------------------------------------
letter-probability matrix: alength= 20 w= 10 nsites= 20 E= 7.0e-078 
 0.050000  0.000000  0.200000  0.650000  0.000000  0.050000  0.000000  0.000000  0.000000  0.000000  0.000000  0.000000  0.000000  0.000000  0.000000  0.000000  0.000000  0.050000  0.000000  0.000000 
 0.000000  0.000000  0.000000  0.000000  0.000000  0.000000  0.000000  0.550000  0.000000  0.050000  0.000000  0.000000  0.000000  0.000000  0.000000  0.050000  0.000000  0.350000  0.000000  0.000000 
 0.000000  0.050000  0.000000  0.000000  0.050000  0.000000  0.000000  0.100000  0.000000  0.050000  0.000000  0.000000  0.000000  0.000000  0.000000  0.000000  0.150000  0.600000  0.000000  0.000000 
 0.000000  0.000000  0.000000  0.000000  0.000000  0.000000  0.000000  0.050000  0.000000  0.000000  0.000000  0.000000  0.000000  0.000000  0.000000  0.000000  0.000000  0.950000  0.000000  0.000000 
 0.000000  0.000000  0.000000  0.000000  0.000000  0.000000  0.000000  0.000000  0.000000  0.000000  0.000000  0.000000  0.000000  0.000000  1.000000  0.000000  0.000000  0.000000  0.000000  0.000000 
 0.000000  0.000000  0.150000  0.850000  0.000000  0.000000  0.000000  0.000000  0.000000  0.000000  0.000000  0.000000  0.000000  0.000000  0.000000  0.000000  0.000000  0.000000  0.000000  0.000000 
 1.000000  0.000000  0.000000  0.000000  0.000000  0.000000  0.000000  0.000000  0.000000  0.000000  0.000000  0.000000  0.000000  0.000000  0.000000  0.000000  0.000000  0.000000  0.000000  0.000000 
 0.000000  0.000000  0.000000  0.000000  0.000000  0.050000  0.000000  0.000000  0.000000  0.000000  0.000000  0.000000  0.000000  0.000000  0.950000  0.000000  0.000000  0.000000  0.000000  0.000000 
 0.000000  0.000000  0.000000  0.000000  0.000000  0.000000  0.000000  0.200000  0.000000  0.600000  0.000000  0.000000  0.100000  0.000000  0.000000  0.000000  0.000000  0.100000  0.000000  0.000000 
 0.000000  0.000000  0.150000  0.750000  0.000000  0.000000  0.000000  0.000000  0.000000  0.000000  0.000000  0.000000  0.000000  0.100000  0.000000  0.000000  0.000000  0.000000  0.000000  0.000000 
--------------------------------------------------------------------------------

--------------------------------------------------------------------------------
	Motif EIVVREARLE MEME-11 regular expression
--------------------------------------------------------------------------------
[ED][IV]VVREAR[LI]E
--------------------------------------------------------------------------------


Time  7.25 secs.

********************************************************************************


********************************************************************************
MOTIF KGYVAGILTV MEME-12	width =  10  sites =  19  llr = 420  E-value = 1.3e-072
********************************************************************************
--------------------------------------------------------------------------------
	Motif KGYVAGILTV MEME-12 Description
--------------------------------------------------------------------------------
Simplified        A  :11:6:::::
pos.-specific     C  ::1:::::::
probability       D  1:::::::::
matrix            E  ::::::::::
                  F  ::::::::::
                  G  :8:::a::::
                  H  ::1:::::::
                  I  1::11:9::1
                  K  5:1:::::::
                  L  :::::::a:2
                  M  ::::::::::
                  N  ::::::::::
                  P  ::::::::::
                  Q  :1::::::::
                  R  3:::::::::
                  S  :12:1:::::
                  T  ::1:2:::a:
                  V  1:191:1::7
                  W  ::::::::::
                  Y  ::5:::::::

         bits    6.3           
                 5.6           
                 5.0           
                 4.4         * 
Relative         3.8      **** 
Entropy          3.1  * * **** 
(31.9 bits)      2.5 **** *****
                 1.9 **********
                 1.3 **********
                 0.6 **********
                 0.0 ----------

Multilevel           KGYVAGILTV
consensus            R         
sequence                       
                               
                               
--------------------------------------------------------------------------------

--------------------------------------------------------------------------------
	Motif KGYVAGILTV MEME-12 sites sorted by position p-value
--------------------------------------------------------------------------------
Sequence name             Start   P-value               Site 
-------------             ----- ---------            ----------
tr|A0A1S3C3C1|Cluster_97    171  4.40e-13 GGFDGKVSLN KGYVAGILTV DTVADFLPRK
tr|I3SHA2|Cluster_97        153  4.40e-13 GVFDEKFSLA KGYVAGILTV DNFADLLPRR
tr|V4LPU4|Cluster_97        170  4.40e-13 GAFGAKISLN KGYVAGILTV DTVADYLPRK
tr|W9SEL7|Cluster_97        160  1.09e-12 GGFNVKISLN RGYVAGILTV DTVADFLPRK
tr|A0A1U7WPS1|Cluster_97    160  1.64e-12 GGFDGRLSLN KGYVTGILTV DTVADFLPRK
tr|A0A0S3TAA5|Cluster_97    166  6.10e-12 GYFDGKFSLS KGYVVGILTV DNIADFLPRK
tr|B9HLL0|Cluster_97        209  6.10e-12 GGFDGKFSLN RGYVTGILTV DTVADFLPRK
tr|A0A200R5V4|Cluster_97    179  9.40e-12 GGFEGKFSFN RGYVAGILTL DTVADFLPRK
tr|A0A199VJN9|Cluster_97    167  1.07e-11 GGFETKFSLS KGTVAGILTV DTVADFLPRK
tr|A0A1D1YYB9|Cluster_97    180  1.07e-11 GGFEGKFSFD KGTVAGILTV DTVADYLPRK
tr|A0A0K9QA46|Cluster_97    172  1.46e-11 GGFDTKFSLN RGHVAGILTV DTVADFLPRK
tr|M0S4M2|Cluster_97        177  4.35e-11 GGFEGKFSIN RGSVAGILTV DTVADFLPRK
tr|A0A022RI20|Cluster_97    150  5.31e-11 DVGIGNLFVN KGYVAGVLTL DTVAKFLPRK
tr|A0A022RHE0|Cluster_97    160  1.23e-10 GGFDGKLSLG KGCIAGILTV DTVADFLPRK
tr|W1PMH2|Cluster_97        152  2.44e-10 SGFEGKFGFN RGSVTGILTV DTVGDFLPRK
tr|A0A0D3FBT5|Cluster_97    153  2.40e-09 ADFQEKHGLS KASIAGILTV DTVADYLPRR
tr|A9NZ99|Cluster_97        150  5.78e-09 VEAGLKLHLN DGKVSGILTI DTIAEFLPRR
tr|D8RMA0|Cluster_97         92  7.11e-08 LVAVEETLGG VQVVSGILTI DKVGDFLPRR
tr|A0A0K9P1C1|Cluster_97    140  2.23e-07 SVFVAKSDNE ISAVIGILTL DTVADFLPRK
--------------------------------------------------------------------------------

--------------------------------------------------------------------------------
	Motif KGYVAGILTV MEME-12 block diagrams
--------------------------------------------------------------------------------
SEQUENCE NAME            POSITION P-VALUE  MOTIF DIAGRAM
-------------            ----------------  -------------
tr|A0A1S3C3C1|Cluster_97          4.4e-13  170_[12]_112
tr|I3SHA2|Cluster_97              4.4e-13  152_[12]_112
tr|V4LPU4|Cluster_97              4.4e-13  169_[12]_118
tr|W9SEL7|Cluster_97              1.1e-12  159_[12]_125
tr|A0A1U7WPS1|Cluster_97          1.6e-12  159_[12]_108
tr|A0A0S3TAA5|Cluster_97          6.1e-12  165_[12]_113
tr|B9HLL0|Cluster_97              6.1e-12  208_[12]_112
tr|A0A200R5V4|Cluster_97          9.4e-12  178_[12]_112
tr|A0A199VJN9|Cluster_97          1.1e-11  166_[12]_109
tr|A0A1D1YYB9|Cluster_97          1.1e-11  179_[12]_111
tr|A0A0K9QA46|Cluster_97          1.5e-11  171_[12]_112
tr|M0S4M2|Cluster_97              4.4e-11  176_[12]_112
tr|A0A022RI20|Cluster_97          5.3e-11  149_[12]_106
tr|A0A022RHE0|Cluster_97          1.2e-10  159_[12]_106
tr|W1PMH2|Cluster_97              2.4e-10  151_[12]_117
tr|A0A0D3FBT5|Cluster_97          2.4e-09  152_[12]_150
tr|A9NZ99|Cluster_97              5.8e-09  149_[12]_111
tr|D8RMA0|Cluster_97              7.1e-08  91_[12]_119
tr|A0A0K9P1C1|Cluster_97          2.2e-07  139_[12]_107
--------------------------------------------------------------------------------

--------------------------------------------------------------------------------
	Motif KGYVAGILTV MEME-12 in BLOCKS format
--------------------------------------------------------------------------------
BL   MOTIF KGYVAGILTV width=10 seqs=19
tr|A0A1S3C3C1|Cluster_97 (  171) KGYVAGILTV  1 
tr|I3SHA2|Cluster_97     (  153) KGYVAGILTV  1 
tr|V4LPU4|Cluster_97     (  170) KGYVAGILTV  1 
tr|W9SEL7|Cluster_97     (  160) RGYVAGILTV  1 
tr|A0A1U7WPS1|Cluster_97 (  160) KGYVTGILTV  1 
tr|A0A0S3TAA5|Cluster_97 (  166) KGYVVGILTV  1 
tr|B9HLL0|Cluster_97     (  209) RGYVTGILTV  1 
tr|A0A200R5V4|Cluster_97 (  179) RGYVAGILTL  1 
tr|A0A199VJN9|Cluster_97 (  167) KGTVAGILTV  1 
tr|A0A1D1YYB9|Cluster_97 (  180) KGTVAGILTV  1 
tr|A0A0K9QA46|Cluster_97 (  172) RGHVAGILTV  1 
tr|M0S4M2|Cluster_97     (  177) RGSVAGILTV  1 
tr|A0A022RI20|Cluster_97 (  150) KGYVAGVLTL  1 
tr|A0A022RHE0|Cluster_97 (  160) KGCIAGILTV  1 
tr|W1PMH2|Cluster_97     (  152) RGSVTGILTV  1 
tr|A0A0D3FBT5|Cluster_97 (  153) KASIAGILTV  1 
tr|A9NZ99|Cluster_97     (  150) DGKVSGILTI  1 
tr|D8RMA0|Cluster_97     (   92) VQVVSGILTI  1 
tr|A0A0K9P1C1|Cluster_97 (  140) ISAVIGILTL  1 
//

--------------------------------------------------------------------------------

--------------------------------------------------------------------------------
	Motif KGYVAGILTV MEME-12 position-specific scoring matrix
--------------------------------------------------------------------------------
log-odds matrix: alength= 20 w= 10 n= 6319 bayes= 8.56857 E= 1.3e-072 
  -384   -539     26   -247   -572   -440   -218    -14    326   -404   -331   -277   -500    -91    192   -392   -308    -59   -430   -332 
  -129   -443   -247   -307   -509    362   -321   -458   -331   -505   -384   -233   -464     -1   -397   -157   -350   -435   -390   -348 
   -99    -28   -226   -186     70   -323    123   -193    -64   -192   -139   -217   -340   -154   -292    -10     26    -87    -82    462 
  -294   -372   -484   -448   -418   -550   -452    116   -494   -260   -251   -488   -545   -434   -547   -519   -276    354   -530   -429 
   298   -190   -334   -286   -354   -196   -318    -80   -328   -286   -203   -319   -476   -258   -394    -23     69    -64   -333   -286 
  -404   -572   -390   -452   -631    380   -451   -599   -476   -628   -529   -381   -581   -445   -537   -461   -490   -578   -511   -476 
  -405   -431   -520   -503   -401   -590   -544    406   -513   -183   -188   -493   -624   -460   -620   -542   -335     39   -513   -374 
  -596   -601   -633   -614   -414   -633   -544   -317   -631    352   -241   -632   -651   -486   -653   -677   -533   -417   -503   -445 
  -573   -630   -608   -669   -709   -597   -586   -635   -656   -688   -600   -553   -674   -556   -701   -481    437   -623   -626   -592 
  -368   -416   -568   -530   -413   -618   -544    123   -571     81   -242   -554   -622   -501   -638   -590   -333    330   -556   -443 
--------------------------------------------------------------------------------

--------------------------------------------------------------------------------
	Motif KGYVAGILTV MEME-12 position-specific probability matrix
--------------------------------------------------------------------------------
letter-probability matrix: alength= 20 w= 10 nsites= 19 E= 1.3e-072 
 0.000000  0.000000  0.052632  0.000000  0.000000  0.000000  0.000000  0.052632  0.526316  0.000000  0.000000  0.000000  0.000000  0.000000  0.315789  0.000000  0.000000  0.052632  0.000000  0.000000 
 0.052632  0.000000  0.000000  0.000000  0.000000  0.842105  0.000000  0.000000  0.000000  0.000000  0.000000  0.000000  0.000000  0.052632  0.000000  0.052632  0.000000  0.000000  0.000000  0.000000 
 0.052632  0.052632  0.000000  0.000000  0.000000  0.000000  0.052632  0.000000  0.052632  0.000000  0.000000  0.000000  0.000000  0.000000  0.000000  0.157895  0.105263  0.052632  0.000000  0.473684 
 0.000000  0.000000  0.000000  0.000000  0.000000  0.000000  0.000000  0.105263  0.000000  0.000000  0.000000  0.000000  0.000000  0.000000  0.000000  0.000000  0.000000  0.894737  0.000000  0.000000 
 0.631579  0.000000  0.000000  0.000000  0.000000  0.000000  0.000000  0.052632  0.000000  0.000000  0.000000  0.000000  0.000000  0.000000  0.000000  0.105263  0.157895  0.052632  0.000000  0.000000 
 0.000000  0.000000  0.000000  0.000000  0.000000  1.000000  0.000000  0.000000  0.000000  0.000000  0.000000  0.000000  0.000000  0.000000  0.000000  0.000000  0.000000  0.000000  0.000000  0.000000 
 0.000000  0.000000  0.000000  0.000000  0.000000  0.000000  0.000000  0.947368  0.000000  0.000000  0.000000  0.000000  0.000000  0.000000  0.000000  0.000000  0.000000  0.052632  0.000000  0.000000 
 0.000000  0.000000  0.000000  0.000000  0.000000  0.000000  0.000000  0.000000  0.000000  1.000000  0.000000  0.000000  0.000000  0.000000  0.000000  0.000000  0.000000  0.000000  0.000000  0.000000 
 0.000000  0.000000  0.000000  0.000000  0.000000  0.000000  0.000000  0.000000  0.000000  0.000000  0.000000  0.000000  0.000000  0.000000  0.000000  0.000000  1.000000  0.000000  0.000000  0.000000 
 0.000000  0.000000  0.000000  0.000000  0.000000  0.000000  0.000000  0.105263  0.000000  0.157895  0.000000  0.000000  0.000000  0.000000  0.000000  0.000000  0.000000  0.736842  0.000000  0.000000 
--------------------------------------------------------------------------------

--------------------------------------------------------------------------------
	Motif KGYVAGILTV MEME-12 regular expression
--------------------------------------------------------------------------------
[KR]GYVAGILTV
--------------------------------------------------------------------------------


Time  7.85 secs.

********************************************************************************


********************************************************************************
MOTIF DRLMAMLSGF MEME-13	width =  10  sites =  19  llr = 396  E-value = 1.3e-060
********************************************************************************
--------------------------------------------------------------------------------
	Motif DRLMAMLSGF MEME-13 Description
--------------------------------------------------------------------------------
Simplified        A  ::116::21:
pos.-specific     C  ::::::::::
probability       D  9:::::::::
matrix            E  ::::::::::
                  F  ::2:::12:8
                  G  ::::3::19:
                  H  ::::::::::
                  I  :::3:1::::
                  K  ::::::::::
                  L  ::61:38::1
                  M  :1:3:6:1::
                  N  1:::::::1:
                  P  ::::::::::
                  Q  ::::::::::
                  R  :9::::::::
                  S  :::1:::5::
                  T  ::::1::::1
                  V  ::13::1:::
                  W  ::::::::::
                  Y  ::1:::::::

         bits    6.3           
                 5.6           
                 5.0           
                 4.4 *         
Relative         3.8 **   *    
Entropy          3.1 **   ** **
(30.0 bits)      2.5 ******* **
                 1.9 **********
                 1.3 **********
                 0.6 **********
                 0.0 ----------

Multilevel           DRLMAMLSGF
consensus              FIGL F  
sequence                V      
                               
                               
--------------------------------------------------------------------------------

--------------------------------------------------------------------------------
	Motif DRLMAMLSGF MEME-13 sites sorted by position p-value
--------------------------------------------------------------------------------
Sequence name             Start   P-value               Site 
-------------             ----- ---------            ----------
tr|A0A1U7WPS1|Cluster_97    108  3.43e-12 AFPLDFVLRI DRLIAMLFGF SIPNGCKRTC
tr|W9SEL7|Cluster_97        108  4.49e-12 SFPLDFMLRI DRLMGMLAGF SLPNGCRRTC
tr|A0A022RHE0|Cluster_97    108  6.53e-12 SFPLDFVFRI DRLIGMLFGF SIPKGCKRTC
tr|A0A0D2VR42|Cluster_97    108  6.53e-12 SFPLDFVLRV DRLVGMLSGF SIPPGCRRTC
tr|A0A0K9QA46|Cluster_97    121  1.56e-11 SFPLDFVMRL DRLMAMVFGF SVPHGCKRTC
tr|B9HLL0|Cluster_97        157  2.71e-11 SFPLDFVLRV DRLAAMLSGF SIPNGCRRTC
tr|W1PMH2|Cluster_97        100  2.71e-11 SFPLDLMLRI DRLIALLSGF SAPVGCIRKC
tr|A0A1D1YYB9|Cluster_97    128  3.03e-11 TFPLDLVLRV DRFMALLSGF SVPPGCMRTC
tr|V4LPU4|Cluster_97        118  3.03e-11 SFPLDVVLRV DRLMAMVMGF SVPAGCQRTC
tr|A9NZ99|Cluster_97         99  8.04e-11 GFPMDLVLRA DRLVAMFSGF SIPRGCRKKC
tr|A0A200R5V4|Cluster_97    126  1.16e-10 SFPLDLALRV DRLMAILAGF SVPDGCRRTC
tr|A0A022RI20|Cluster_97    103  1.25e-10 SFPLDLLLRF DRVIGMLFGF SAPKGCKRTC
tr|A0A0D3FBT5|Cluster_97    101  1.25e-10 TFPLDLVLRI DRYIALLSGF SVPPGCMRTC
tr|A0A199VJN9|Cluster_97    115  1.40e-10 TFPVDLALRI DRFVALLSGF SVPPGCMRTC
tr|A0A1S3C3C1|Cluster_97    119  1.79e-10 SFPLDFVLRV DRLVAMLSGL SVPNGCRRIC
tr|M0S4M2|Cluster_97        125  2.39e-10 TFPVDLVLRI DRFVGLLSGF SVPPGCMRTC
tr|A0A0K9P1C1|Cluster_97    112  1.93e-08 PFPWDLLLRI NRFLGLLSGF SAPSGCKRSV
tr|A0A176VZY0|Cluster_97    203  2.44e-07 KFPMDFILRS DRAMTMLGNL TLPSDQKRIC
tr|A0A0S3TAA5|Cluster_97    110  9.72e-07 FVLRIDRLVI DMLSAMLAAT LAGFFKPRYC
--------------------------------------------------------------------------------

--------------------------------------------------------------------------------
	Motif DRLMAMLSGF MEME-13 block diagrams
--------------------------------------------------------------------------------
SEQUENCE NAME            POSITION P-VALUE  MOTIF DIAGRAM
-------------            ----------------  -------------
tr|A0A1U7WPS1|Cluster_97          3.4e-12  107_[13]_160
tr|W9SEL7|Cluster_97              4.5e-12  107_[13]_177
tr|A0A022RHE0|Cluster_97          6.5e-12  107_[13]_158
tr|A0A0D2VR42|Cluster_97          6.5e-12  107_[13]_140
tr|A0A0K9QA46|Cluster_97          1.6e-11  120_[13]_163
tr|B9HLL0|Cluster_97              2.7e-11  156_[13]_164
tr|W1PMH2|Cluster_97              2.7e-11  99_[13]_169
tr|A0A1D1YYB9|Cluster_97            3e-11  127_[13]_163
tr|V4LPU4|Cluster_97                3e-11  117_[13]_170
tr|A9NZ99|Cluster_97                8e-11  98_[13]_162
tr|A0A200R5V4|Cluster_97          1.2e-10  125_[13]_165
tr|A0A022RI20|Cluster_97          1.2e-10  102_[13]_153
tr|A0A0D3FBT5|Cluster_97          1.2e-10  100_[13]_202
tr|A0A199VJN9|Cluster_97          1.4e-10  114_[13]_161
tr|A0A1S3C3C1|Cluster_97          1.8e-10  118_[13]_164
tr|M0S4M2|Cluster_97              2.4e-10  124_[13]_164
tr|A0A0K9P1C1|Cluster_97          1.9e-08  111_[13]_135
tr|A0A176VZY0|Cluster_97          2.4e-07  202_[13]_165
tr|A0A0S3TAA5|Cluster_97          9.7e-07  109_[13]_169
--------------------------------------------------------------------------------

--------------------------------------------------------------------------------
	Motif DRLMAMLSGF MEME-13 in BLOCKS format
--------------------------------------------------------------------------------
BL   MOTIF DRLMAMLSGF width=10 seqs=19
tr|A0A1U7WPS1|Cluster_97 (  108) DRLIAMLFGF  1 
tr|W9SEL7|Cluster_97     (  108) DRLMGMLAGF  1 
tr|A0A022RHE0|Cluster_97 (  108) DRLIGMLFGF  1 
tr|A0A0D2VR42|Cluster_97 (  108) DRLVGMLSGF  1 
tr|A0A0K9QA46|Cluster_97 (  121) DRLMAMVFGF  1 
tr|B9HLL0|Cluster_97     (  157) DRLAAMLSGF  1 
tr|W1PMH2|Cluster_97     (  100) DRLIALLSGF  1 
tr|A0A1D1YYB9|Cluster_97 (  128) DRFMALLSGF  1 
tr|V4LPU4|Cluster_97     (  118) DRLMAMVMGF  1 
tr|A9NZ99|Cluster_97     (   99) DRLVAMFSGF  1 
tr|A0A200R5V4|Cluster_97 (  126) DRLMAILAGF  1 
tr|A0A022RI20|Cluster_97 (  103) DRVIGMLFGF  1 
tr|A0A0D3FBT5|Cluster_97 (  101) DRYIALLSGF  1 
tr|A0A199VJN9|Cluster_97 (  115) DRFVALLSGF  1 
tr|A0A1S3C3C1|Cluster_97 (  119) DRLVAMLSGL  1 
tr|M0S4M2|Cluster_97     (  125) DRFVGLLSGF  1 
tr|A0A0K9P1C1|Cluster_97 (  112) NRFLGLLSGF  1 
tr|A0A176VZY0|Cluster_97 (  203) DRAMTMLGNL  1 
tr|A0A0S3TAA5|Cluster_97 (  110) DMLSAMLAAT  1 
//

--------------------------------------------------------------------------------

--------------------------------------------------------------------------------
	Motif DRLMAMLSGF MEME-13 position-specific scoring matrix
--------------------------------------------------------------------------------
log-odds matrix: alength= 20 w= 10 n= 6319 bayes= 8.56857 E= 1.3e-060 
  -357   -460    450    -53   -459   -380   -237   -398   -373   -435   -367    -16   -506   -264   -445   -365   -350   -406   -394   -298 
  -383   -372   -402   -397   -505   -421   -178   -396   -123   -398    -77   -305   -412   -159    354   -412   -354   -489   -298   -335 
  -111   -399   -486   -401    146   -504   -340   -127   -418    295    -56   -425   -489   -281   -453   -450   -303    -49   -307    101 
   -58   -297   -424   -347   -248   -393   -285    225   -356    -24    362   -335   -445   -256   -415    -85   -186    180   -283   -178 
   281   -353   -527   -524   -591    209   -506   -534   -581   -551   -453   -441   -491   -418   -598   -273     22   -404   -556   -506 
  -542   -540   -759   -676   -270   -732   -565     30   -695    195    476   -691   -693   -472   -700   -736   -481   -293   -410   -366 
  -412   -432   -509   -421    -32   -549   -385   -127   -441    325    -47   -465   -505   -294   -469   -498   -345     16   -345   -277 
    94   -351   -492   -473    188    -33   -452   -414   -509   -451    121   -408   -479   -376   -552    244   -246   -360   -499   -413 
  -132   -446   -245   -305   -508    365   -319   -457   -329   -504   -383    -48   -463   -307   -395   -313   -352   -435   -388   -347 
  -372   -331   -407   -392    401   -476   -364   -226   -440    -69   -183   -410   -457   -374   -521   -383   -163   -287   -188      7 
--------------------------------------------------------------------------------

--------------------------------------------------------------------------------
	Motif DRLMAMLSGF MEME-13 position-specific probability matrix
--------------------------------------------------------------------------------
letter-probability matrix: alength= 20 w= 10 nsites= 19 E= 1.3e-060 
 0.000000  0.000000  0.947368  0.000000  0.000000  0.000000  0.000000  0.000000  0.000000  0.000000  0.000000  0.052632  0.000000  0.000000  0.000000  0.000000  0.000000  0.000000  0.000000  0.000000 
 0.000000  0.000000  0.000000  0.000000  0.000000  0.000000  0.000000  0.000000  0.000000  0.000000  0.052632  0.000000  0.000000  0.000000  0.947368  0.000000  0.000000  0.000000  0.000000  0.000000 
 0.052632  0.000000  0.000000  0.000000  0.210526  0.000000  0.000000  0.000000  0.000000  0.631579  0.000000  0.000000  0.000000  0.000000  0.000000  0.000000  0.000000  0.052632  0.000000  0.052632 
 0.052632  0.000000  0.000000  0.000000  0.000000  0.000000  0.000000  0.263158  0.000000  0.052632  0.315789  0.000000  0.000000  0.000000  0.000000  0.052632  0.000000  0.263158  0.000000  0.000000 
 0.631579  0.000000  0.000000  0.000000  0.000000  0.315789  0.000000  0.000000  0.000000  0.000000  0.000000  0.000000  0.000000  0.000000  0.000000  0.000000  0.052632  0.000000  0.000000  0.000000 
 0.000000  0.000000  0.000000  0.000000  0.000000  0.000000  0.000000  0.052632  0.000000  0.315789  0.631579  0.000000  0.000000  0.000000  0.000000  0.000000  0.000000  0.000000  0.000000  0.000000 
 0.000000  0.000000  0.000000  0.000000  0.052632  0.000000  0.000000  0.000000  0.000000  0.842105  0.000000  0.000000  0.000000  0.000000  0.000000  0.000000  0.000000  0.105263  0.000000  0.000000 
 0.157895  0.000000  0.000000  0.000000  0.210526  0.052632  0.000000  0.000000  0.000000  0.000000  0.052632  0.000000  0.000000  0.000000  0.000000  0.526316  0.000000  0.000000  0.000000  0.000000 
 0.052632  0.000000  0.000000  0.000000  0.000000  0.894737  0.000000  0.000000  0.000000  0.000000  0.000000  0.052632  0.000000  0.000000  0.000000  0.000000  0.000000  0.000000  0.000000  0.000000 
 0.000000  0.000000  0.000000  0.000000  0.842105  0.000000  0.000000  0.000000  0.000000  0.105263  0.000000  0.000000  0.000000  0.000000  0.000000  0.000000  0.052632  0.000000  0.000000  0.000000 
--------------------------------------------------------------------------------

--------------------------------------------------------------------------------
	Motif DRLMAMLSGF MEME-13 regular expression
--------------------------------------------------------------------------------
DR[LF][MIV][AG][ML]L[SF]GF
--------------------------------------------------------------------------------


Time  8.40 secs.

********************************************************************************


********************************************************************************
MOTIF CRASQVVDLF MEME-14	width =  10  sites =  18  llr = 384  E-value = 3.1e-059
********************************************************************************
--------------------------------------------------------------------------------
	Motif CRASQVVDLF MEME-14 Description
--------------------------------------------------------------------------------
Simplified        A  :19::34:::
pos.-specific     C  91::::::::
probability       D  :::::::6::
matrix            E  ::::1::4::
                  F  ::::::1:19
                  G  :111::::::
                  H  ::::1:::::
                  I  :::::1::::
                  K  :1::::::::
                  L  ::::::::81
                  M  ::::::::::
                  N  :1:1:::1::
                  P  ::::1:::::
                  Q  :1::8:::::
                  R  16::::::::
                  S  :::8:1::1:
                  T  :::1:1::::
                  V  :::::56:1:
                  W  ::::::::::
                  Y  :::::::::1

         bits    6.3           
                 5.6           
                 5.0           
                 4.4 *   *     
Relative         3.8 *   *    *
Entropy          3.1 * * *  * *
(30.8 bits)      2.5 * *** ****
                 1.9 **********
                 1.3 **********
                 0.6 **********
                 0.0 ----------

Multilevel           CRASQVVDLF
consensus                 AAE  
sequence                       
                               
                               
--------------------------------------------------------------------------------

--------------------------------------------------------------------------------
	Motif CRASQVVDLF MEME-14 sites sorted by position p-value
--------------------------------------------------------------------------------
Sequence name             Start   P-value               Site 
-------------             ----- ---------            ----------
tr|A0A022RHE0|Cluster_97     56  1.91e-12 SLSPPHTPGV CRASQVAELF PTTSPEIVVR
tr|A0A0D2VR42|Cluster_97     56  2.12e-12 NESSIPRFGA CRATQVVDLF PTVSPEIVVR
tr|M0S4M2|Cluster_97         73  2.92e-12 FGAYTTATGT CRASQAVDLF PSVWPEVTVR
tr|A0A0K9QA46|Cluster_97     69  8.61e-12 SSPSAIFPGV CQASQVADLF PSISPEVVVR
tr|A0A1U7WPS1|Cluster_97     56  1.05e-11 FSSLPRRSGL CRASQIAELF PTTSPEVFVR
tr|I3SHA2|Cluster_97         56  1.45e-11 SFLSLTISGF CRASQVVDVF PTVSPEIIVR
tr|W9SEL7|Cluster_97         56  1.73e-11 SLLSLSKSGI CGASQVVDLF PTVSPEIVVR
tr|V4LPU4|Cluster_97         66  2.30e-11 SPTPSFRSGA CNASQIVDLF PAVSPEIVVR
tr|A0A0K9P1C1|Cluster_97     57  3.36e-11 ARVYPKIGVF CKASQAVELF QSADNTPAKV
tr|A0A200R5V4|Cluster_97     74  3.77e-11 SFSNSPISGI CNASQAVELF PSAFPEIVVR
tr|A0A1S3C3C1|Cluster_97     67  4.06e-11 TPKSASGARV CKASQVFDLF PTLTPEITVR
tr|W1PMH2|Cluster_97         48  9.76e-11 SPFHPPKTAI CRASHAVDLF PSICPDVVVR
tr|A0A199VJN9|Cluster_97     63  1.49e-10 ILLSTRRPGN CRASQTANLF PSLCPEVIVR
tr|B9HLL0|Cluster_97        105  4.04e-10 TLSSLPKSGL CRASQVAEFY PTVSPEIVVR
tr|A0A1D1YYB9|Cluster_97     76  1.73e-09 RLSTSAHPGV CRASPSVDLF PSICHDVVVR
tr|A0A0S3TAA5|Cluster_97     53  1.58e-08 SLLSLSNSGI CRANEVADSF PAVSPEVVVR
tr|A0A0D3FBT5|Cluster_97     49  9.86e-08 SFAAKPAAGV CCASPAVELL PSLSPDILVR
tr|A0A022RI20|Cluster_97     51  1.44e-06 SSHSPISGVC RAGGQVAELF PVTCPGIVVR
--------------------------------------------------------------------------------

--------------------------------------------------------------------------------
	Motif CRASQVVDLF MEME-14 block diagrams
--------------------------------------------------------------------------------
SEQUENCE NAME            POSITION P-VALUE  MOTIF DIAGRAM
-------------            ----------------  -------------
tr|A0A022RHE0|Cluster_97          1.9e-12  55_[14]_210
tr|A0A0D2VR42|Cluster_97          2.1e-12  55_[14]_192
tr|M0S4M2|Cluster_97              2.9e-12  72_[14]_216
tr|A0A0K9QA46|Cluster_97          8.6e-12  68_[14]_215
tr|A0A1U7WPS1|Cluster_97          1.1e-11  55_[14]_212
tr|I3SHA2|Cluster_97              1.4e-11  55_[14]_209
tr|W9SEL7|Cluster_97              1.7e-11  55_[14]_229
tr|V4LPU4|Cluster_97              2.3e-11  65_[14]_222
tr|A0A0K9P1C1|Cluster_97          3.4e-11  56_[14]_190
tr|A0A200R5V4|Cluster_97          3.8e-11  73_[14]_217
tr|A0A1S3C3C1|Cluster_97          4.1e-11  66_[14]_216
tr|W1PMH2|Cluster_97              9.8e-11  47_[14]_221
tr|A0A199VJN9|Cluster_97          1.5e-10  62_[14]_213
tr|B9HLL0|Cluster_97                4e-10  104_[14]_216
tr|A0A1D1YYB9|Cluster_97          1.7e-09  75_[14]_215
tr|A0A0S3TAA5|Cluster_97          1.6e-08  52_[14]_226
tr|A0A0D3FBT5|Cluster_97          9.9e-08  48_[14]_254
tr|A0A022RI20|Cluster_97          1.4e-06  50_[14]_205
--------------------------------------------------------------------------------

--------------------------------------------------------------------------------
	Motif CRASQVVDLF MEME-14 in BLOCKS format
--------------------------------------------------------------------------------
BL   MOTIF CRASQVVDLF width=10 seqs=18
tr|A0A022RHE0|Cluster_97 (   56) CRASQVAELF  1 
tr|A0A0D2VR42|Cluster_97 (   56) CRATQVVDLF  1 
tr|M0S4M2|Cluster_97     (   73) CRASQAVDLF  1 
tr|A0A0K9QA46|Cluster_97 (   69) CQASQVADLF  1 
tr|A0A1U7WPS1|Cluster_97 (   56) CRASQIAELF  1 
tr|I3SHA2|Cluster_97     (   56) CRASQVVDVF  1 
tr|W9SEL7|Cluster_97     (   56) CGASQVVDLF  1 
tr|V4LPU4|Cluster_97     (   66) CNASQIVDLF  1 
tr|A0A0K9P1C1|Cluster_97 (   57) CKASQAVELF  1 
tr|A0A200R5V4|Cluster_97 (   74) CNASQAVELF  1 
tr|A0A1S3C3C1|Cluster_97 (   67) CKASQVFDLF  1 
tr|W1PMH2|Cluster_97     (   48) CRASHAVDLF  1 
tr|A0A199VJN9|Cluster_97 (   63) CRASQTANLF  1 
tr|B9HLL0|Cluster_97     (  105) CRASQVAEFY  1 
tr|A0A1D1YYB9|Cluster_97 (   76) CRASPSVDLF  1 
tr|A0A0S3TAA5|Cluster_97 (   53) CRANEVADSF  1 
tr|A0A0D3FBT5|Cluster_97 (   49) CCASPAVELL  1 
tr|A0A022RI20|Cluster_97 (   51) RAGGQVAELF  1 
//

--------------------------------------------------------------------------------

--------------------------------------------------------------------------------
	Motif CRASQVVDLF MEME-14 position-specific scoring matrix
--------------------------------------------------------------------------------
log-odds matrix: alength= 20 w= 10 n= 6319 bayes= 8.58611 E= 3.1e-059 
  -403    485   -483   -439   -514   -544   -441   -406   -523   -471   -375   -468   -585   -424   -388   -503   -366   -482   -539   -457 
  -133    -27   -295   -230   -484   -120   -170   -381     65   -373   -310     60   -408     68    311   -338   -277   -414   -328   -293 
   334   -297   -450   -419   -489    -39   -433   -415   -465   -432   -345   -408   -500   -364   -516   -232   -260   -294   -460   -415 
  -210   -279   -272   -324   -390   -148   -285   -355   -285   -377   -274    -26   -374   -242   -352    302    123   -395   -363   -259 
  -290   -393   -313    -19   -449   -432     66   -347   -260   -270   -146   -217   -134    511   -267   -333   -271   -368   -295   -314 
    95   -279   -362   -317   -315   -384   -293     92   -356   -207   -166   -348   -411   -278   -400   -131    -14    302   -358   -277 
   204   -388   -563   -526     -1   -435   -494   -126   -558   -284   -267   -492   -560   -446   -612   -396   -306    289   -490   -351 
  -336   -655    370    316   -633   -366   -285   -512   -256   -508   -433     56   -449   -114   -444   -345   -320   -470   -592   -411 
  -360   -385   -442   -353    -63   -488   -325   -102   -373    324    -13   -400   -444   -234   -404   -179   -291    -77   -310   -238 
  -370   -328   -402   -388    403   -473   -353   -229   -436   -110   -188   -405   -453   -370   -517   -379   -382   -289   -181     78 
--------------------------------------------------------------------------------

--------------------------------------------------------------------------------
	Motif CRASQVVDLF MEME-14 position-specific probability matrix
--------------------------------------------------------------------------------
letter-probability matrix: alength= 20 w= 10 nsites= 18 E= 3.1e-059 
 0.000000  0.944444  0.000000  0.000000  0.000000  0.000000  0.000000  0.000000  0.000000  0.000000  0.000000  0.000000  0.000000  0.000000  0.055556  0.000000  0.000000  0.000000  0.000000  0.000000 
 0.055556  0.055556  0.000000  0.000000  0.000000  0.055556  0.000000  0.000000  0.111111  0.000000  0.000000  0.111111  0.000000  0.055556  0.555556  0.000000  0.000000  0.000000  0.000000  0.000000 
 0.944444  0.000000  0.000000  0.000000  0.000000  0.055556  0.000000  0.000000  0.000000  0.000000  0.000000  0.000000  0.000000  0.000000  0.000000  0.000000  0.000000  0.000000  0.000000  0.000000 
 0.000000  0.000000  0.000000  0.000000  0.000000  0.055556  0.000000  0.000000  0.000000  0.000000  0.000000  0.055556  0.000000  0.000000  0.000000  0.833333  0.055556  0.000000  0.000000  0.000000 
 0.000000  0.000000  0.000000  0.055556  0.000000  0.000000  0.055556  0.000000  0.000000  0.000000  0.000000  0.000000  0.111111  0.777778  0.000000  0.000000  0.000000  0.000000  0.000000  0.000000 
 0.277778  0.000000  0.000000  0.000000  0.000000  0.000000  0.000000  0.111111  0.000000  0.000000  0.000000  0.000000  0.000000  0.000000  0.000000  0.055556  0.055556  0.500000  0.000000  0.000000 
 0.388889  0.000000  0.000000  0.000000  0.055556  0.000000  0.000000  0.000000  0.000000  0.000000  0.000000  0.000000  0.000000  0.000000  0.000000  0.000000  0.000000  0.555556  0.000000  0.000000 
 0.000000  0.000000  0.555556  0.388889  0.000000  0.000000  0.000000  0.000000  0.000000  0.000000  0.000000  0.055556  0.000000  0.000000  0.000000  0.000000  0.000000  0.000000  0.000000  0.000000 
 0.000000  0.000000  0.000000  0.000000  0.055556  0.000000  0.000000  0.000000  0.000000  0.833333  0.000000  0.000000  0.000000  0.000000  0.000000  0.055556  0.000000  0.055556  0.000000  0.000000 
 0.000000  0.000000  0.000000  0.000000  0.888889  0.000000  0.000000  0.000000  0.000000  0.055556  0.000000  0.000000  0.000000  0.000000  0.000000  0.000000  0.000000  0.000000  0.000000  0.055556 
--------------------------------------------------------------------------------

--------------------------------------------------------------------------------
	Motif CRASQVVDLF MEME-14 regular expression
--------------------------------------------------------------------------------
CRASQ[VA][VA][DE]LF
--------------------------------------------------------------------------------


Time  8.92 secs.

********************************************************************************


********************************************************************************
MOTIF AKAEAQARS MEME-15	width =   9  sites =  21  llr = 384  E-value = 1.3e-054
********************************************************************************
--------------------------------------------------------------------------------
	Motif AKAEAQARS MEME-15 Description
--------------------------------------------------------------------------------
Simplified        A  6:a:8:a::
pos.-specific     C  :::::::::
probability       D  :::::::::
matrix            E  :2:a:::::
                  F  :::::::::
                  G  :::::::::
                  H  :::::::::
                  I  1::::::::
                  K  :7:::1:4:
                  L  :::::1:::
                  M  :::::::::
                  N  ::::::::1
                  P  :::::::::
                  Q  :::::4:::
                  R  :::::3:5:
                  S  ::::1:::8
                  T  :::::::::
                  V  :::::::::
                  W  :::::::::
                  Y  :::::::::

         bits    6.3          
                 5.6          
                 5.0          
                 4.4    *     
Relative         3.8   **     
Entropy          3.1  ***  *  
(26.4 bits)      2.5  ********
                 1.9 *********
                 1.3 *********
                 0.6 *********
                 0.0 ---------

Multilevel           AKAEAQARS
consensus             E   R K 
sequence                      
                              
                              
--------------------------------------------------------------------------------

--------------------------------------------------------------------------------
	Motif AKAEAQARS MEME-15 sites sorted by position p-value
--------------------------------------------------------------------------------
Sequence name             Start   P-value              Site 
-------------             ----- ---------            ---------
tr|A0A0D2VR42|Cluster_97    187  1.40e-11 RRKGIAKRLI AKAEAQAKS WGCRAVALHC
tr|B9HLL0|Cluster_97        261  3.46e-11 RRKGIAKRLI AKAEAQARS WGCRSIALHC
tr|W9SEL7|Cluster_97        212  3.46e-11 RRKGIAKRLV AKAEAQARS WGCRAIALHC
tr|A0A0K9QA46|Cluster_97    224  3.81e-11 RRLGIAKRLV AKAEAQAWS WGCRTVALHC
tr|A0A1D1Y3R0|Cluster_97    100  1.97e-10 RRKGIAKQLI AKAEARARS WGCRSIALHC
tr|A0A1D1YYB9|Cluster_97    232  1.97e-10 RRKGIAKQLI AKAEARARS WGCRSIALHC
tr|M0S4M2|Cluster_97        229  1.97e-10 RRKGIAKMLV AKAEARARS WGCRSMALHC
tr|A0A022RI20|Cluster_97    202  2.72e-10 RGKGIAKRVV AKAEAKAKS WGCRAIALHC
tr|A0A200R5V4|Cluster_97    231  2.72e-10 RRKGIAKRLI MKAEAQARS WGCRAVALHC
tr|A0A1U7WPS1|Cluster_97    212  5.86e-10 RRKGIAKKLI TKAEAQARS WGCRAIALHC
tr|W1PMH2|Cluster_97        202  1.30e-09 RRKGIAKRLV IEAEAQARS WGCRAITLHC
tr|I3SHA2|Cluster_97        205  3.94e-09 QRKGIAKKLI AMAESQAKS WGCHAIALHC
tr|A0A199VJN9|Cluster_97    219  8.00e-09 RRKGIAKMLI AEAEARALS WGCRSVALHC
tr|A0A022RHE0|Cluster_97    212  8.67e-09 RRKGVAKRLI AKAEAKAKL WGCRAVALHC
tr|A0A0D3FBT5|Cluster_97    205  8.67e-09 RRKGIAKMLV AEAEERAKS WGCRSMALHC
tr|V4LPU4|Cluster_97        222  1.23e-08 RRKGIAKRLI WKAEALAKN WGCRAIGLHC
tr|A9NZ99|Cluster_97        202  1.72e-08 RRRGVARRLV IEAEALAKS WGCRSIALHC
tr|A0A1S3C3C1|Cluster_97    223  4.15e-08 RRKGIAKKLI LKAEAEARN WGCRAIALHC
tr|A0A0S3TAA5|Cluster_97    218  5.51e-08 RRKGIASKLI EKAESHARS WNCRAIALHC
tr|A0A0K9P1C1|Cluster_97    192  4.51e-07 RRKGIAKRLI AEAETRSCS WGCRSIALHC
tr|A0A1Y1HUW6|Cluster_97    241  5.46e-07 RRQGVARLLV RRAEAIAKN LGCRSMALHV
--------------------------------------------------------------------------------

--------------------------------------------------------------------------------
	Motif AKAEAQARS MEME-15 block diagrams
--------------------------------------------------------------------------------
SEQUENCE NAME            POSITION P-VALUE  MOTIF DIAGRAM
-------------            ----------------  -------------
tr|A0A0D2VR42|Cluster_97          1.4e-11  186_[15]_62
tr|B9HLL0|Cluster_97              3.5e-11  260_[15]_61
tr|W9SEL7|Cluster_97              3.5e-11  211_[15]_74
tr|A0A0K9QA46|Cluster_97          3.8e-11  223_[15]_61
tr|A0A1D1Y3R0|Cluster_97            2e-10  99_[15]_60
tr|A0A1D1YYB9|Cluster_97            2e-10  231_[15]_60
tr|M0S4M2|Cluster_97                2e-10  228_[15]_61
tr|A0A022RI20|Cluster_97          2.7e-10  201_[15]_55
tr|A0A200R5V4|Cluster_97          2.7e-10  230_[15]_61
tr|A0A1U7WPS1|Cluster_97          5.9e-10  211_[15]_57
tr|W1PMH2|Cluster_97              1.3e-09  201_[15]_68
tr|I3SHA2|Cluster_97              3.9e-09  204_[15]_61
tr|A0A199VJN9|Cluster_97            8e-09  218_[15]_58
tr|A0A022RHE0|Cluster_97          8.7e-09  211_[15]_55
tr|A0A0D3FBT5|Cluster_97          8.7e-09  204_[15]_99
tr|V4LPU4|Cluster_97              1.2e-08  221_[15]_67
tr|A9NZ99|Cluster_97              1.7e-08  201_[15]_60
tr|A0A1S3C3C1|Cluster_97          4.2e-08  222_[15]_61
tr|A0A0S3TAA5|Cluster_97          5.5e-08  217_[15]_62
tr|A0A0K9P1C1|Cluster_97          4.5e-07  191_[15]_56
tr|A0A1Y1HUW6|Cluster_97          5.5e-07  240_[15]_71
--------------------------------------------------------------------------------

--------------------------------------------------------------------------------
	Motif AKAEAQARS MEME-15 in BLOCKS format
--------------------------------------------------------------------------------
BL   MOTIF AKAEAQARS width=9 seqs=21
tr|A0A0D2VR42|Cluster_97 (  187) AKAEAQAKS  1 
tr|B9HLL0|Cluster_97     (  261) AKAEAQARS  1 
tr|W9SEL7|Cluster_97     (  212) AKAEAQARS  1 
tr|A0A0K9QA46|Cluster_97 (  224) AKAEAQAWS  1 
tr|A0A1D1Y3R0|Cluster_97 (  100) AKAEARARS  1 
tr|A0A1D1YYB9|Cluster_97 (  232) AKAEARARS  1 
tr|M0S4M2|Cluster_97     (  229) AKAEARARS  1 
tr|A0A022RI20|Cluster_97 (  202) AKAEAKAKS  1 
tr|A0A200R5V4|Cluster_97 (  231) MKAEAQARS  1 
tr|A0A1U7WPS1|Cluster_97 (  212) TKAEAQARS  1 
tr|W1PMH2|Cluster_97     (  202) IEAEAQARS  1 
tr|I3SHA2|Cluster_97     (  205) AMAESQAKS  1 
tr|A0A199VJN9|Cluster_97 (  219) AEAEARALS  1 
tr|A0A022RHE0|Cluster_97 (  212) AKAEAKAKL  1 
tr|A0A0D3FBT5|Cluster_97 (  205) AEAEERAKS  1 
tr|V4LPU4|Cluster_97     (  222) WKAEALAKN  1 
tr|A9NZ99|Cluster_97     (  202) IEAEALAKS  1 
tr|A0A1S3C3C1|Cluster_97 (  223) LKAEAEARN  1 
tr|A0A0S3TAA5|Cluster_97 (  218) EKAESHARS  1 
tr|A0A0K9P1C1|Cluster_97 (  192) AEAETRSCS  1 
tr|A0A1Y1HUW6|Cluster_97 (  241) RRAEAIAKN  1 
//

--------------------------------------------------------------------------------

--------------------------------------------------------------------------------
	Motif AKAEAQARS MEME-15 position-specific scoring matrix
--------------------------------------------------------------------------------
log-odds matrix: alength= 20 w= 9 n= 6342 bayes= 8.53939 E= 1.3e-054 
   290   -200   -331    -60   -315   -214   -293     11   -310   -118     40   -307   -462   -237   -152   -153    -43   -140     82   -242 
  -409   -571   -376    235   -612   -463   -236   -456    356   -428    101   -300   -522   -103    -17   -418   -333   -454   -455   -357 
   350   -528   -626   -651   -699   -485   -600   -662   -690   -665   -603   -604   -641   -564   -713   -466   -471   -560   -631   -596 
  -530   -646   -181    452   -644   -534   -436   -526   -553   -617   -542   -408   -680   -301   -619   -587   -515   -576   -567   -509 
   313   -200   -341    -66   -371   -205   -330   -287   -339   -305   -220   -326   -484   -268   -406    -27    -51   -169   -348   -303 
  -340   -525   -311     27   -525   -408    118    -24    117      2   -310   -247   -462    385    179   -345   -274   -404   -420   -305 
   336   -306   -465   -433   -503   -288   -446   -429   -480   -446   -357   -417   -504   -374   -529    -72   -265   -307   -475   -428 
  -417     34   -441   -280   -598   -467   -234   -451    281    -89   -353   -303   -529   -105    253   -423   -335   -452    169   -349 
  -257   -358   -248   -336   -468   -335   -313   -441   -341   -125   -366    149   -441   -283   -426    303    -20   -445   -445   -322 
--------------------------------------------------------------------------------

--------------------------------------------------------------------------------
	Motif AKAEAQARS MEME-15 position-specific probability matrix
--------------------------------------------------------------------------------
letter-probability matrix: alength= 20 w= 9 nsites= 21 E= 1.3e-054 
 0.619048  0.000000  0.000000  0.047619  0.000000  0.000000  0.000000  0.095238  0.000000  0.047619  0.047619  0.000000  0.000000  0.000000  0.047619  0.000000  0.047619  0.000000  0.047619  0.000000 
 0.000000  0.000000  0.000000  0.238095  0.000000  0.000000  0.000000  0.000000  0.666667  0.000000  0.047619  0.000000  0.000000  0.000000  0.047619  0.000000  0.000000  0.000000  0.000000  0.000000 
 1.000000  0.000000  0.000000  0.000000  0.000000  0.000000  0.000000  0.000000  0.000000  0.000000  0.000000  0.000000  0.000000  0.000000  0.000000  0.000000  0.000000  0.000000  0.000000  0.000000 
 0.000000  0.000000  0.000000  1.000000  0.000000  0.000000  0.000000  0.000000  0.000000  0.000000  0.000000  0.000000  0.000000  0.000000  0.000000  0.000000  0.000000  0.000000  0.000000  0.000000 
 0.809524  0.000000  0.000000  0.047619  0.000000  0.000000  0.000000  0.000000  0.000000  0.000000  0.000000  0.000000  0.000000  0.000000  0.000000  0.095238  0.047619  0.000000  0.000000  0.000000 
 0.000000  0.000000  0.000000  0.047619  0.000000  0.000000  0.047619  0.047619  0.095238  0.095238  0.000000  0.000000  0.000000  0.380952  0.285714  0.000000  0.000000  0.000000  0.000000  0.000000 
 0.952381  0.000000  0.000000  0.000000  0.000000  0.000000  0.000000  0.000000  0.000000  0.000000  0.000000  0.000000  0.000000  0.000000  0.000000  0.047619  0.000000  0.000000  0.000000  0.000000 
 0.000000  0.047619  0.000000  0.000000  0.000000  0.000000  0.000000  0.000000  0.380952  0.047619  0.000000  0.000000  0.000000  0.000000  0.476190  0.000000  0.000000  0.000000  0.047619  0.000000 
 0.000000  0.000000  0.000000  0.000000  0.000000  0.000000  0.000000  0.000000  0.000000  0.047619  0.000000  0.142857  0.000000  0.000000  0.000000  0.809524  0.000000  0.000000  0.000000  0.000000 
--------------------------------------------------------------------------------

--------------------------------------------------------------------------------
	Motif AKAEAQARS MEME-15 regular expression
--------------------------------------------------------------------------------
A[KE]AEA[QR]A[RK]S
--------------------------------------------------------------------------------


Time  9.43 secs.

********************************************************************************


********************************************************************************
MOTIF GGFDGKFSLN MEME-16	width =  10  sites =  15  llr = 325  E-value = 2.3e-043
********************************************************************************
--------------------------------------------------------------------------------
	Motif GGFDGKFSLN MEME-16 Description
--------------------------------------------------------------------------------
Simplified        A  :1::1::::1
pos.-specific     C  ::::::::::
probability       D  :::5:::::1
matrix            E  :::31:::::
                  F  ::a:::7:2:
                  G  98:17::1:1
                  H  ::::::::::
                  I  ::::::1:1:
                  K  :::::9::::
                  L  ::::::1:7:
                  M  ::::::::::
                  N  :::1:::::7
                  P  ::::::::::
                  Q  ::::::::::
                  R  :::::1::::
                  S  1::::::9:1
                  T  ::::1:::::
                  V  :1::1:1:::
                  W  ::::::::::
                  Y  :1::::::::

         bits    6.3           
                 5.6           
                 5.0           
                 4.4   *       
Relative         3.8 * *  *    
Entropy          3.1 **** * * *
(31.3 bits)      2.5 **********
                 1.9 **********
                 1.3 **********
                 0.6 **********
                 0.0 ----------

Multilevel           GGFDGKFSLN
consensus               E    F 
sequence                       
                               
                               
--------------------------------------------------------------------------------

--------------------------------------------------------------------------------
	Motif GGFDGKFSLN MEME-16 sites sorted by position p-value
--------------------------------------------------------------------------------
Sequence name             Start   P-value               Site 
-------------             ----- ---------            ----------
tr|A0A0D2VR42|Cluster_97    150  5.73e-13 FLFGTEDFKI GGFDGKFSLN KGTGIAYISN
tr|B9HLL0|Cluster_97        199  5.73e-13 FYIGIENFKI GGFDGKFSLN RGYVTGILTV
tr|A0A200R5V4|Cluster_97    169  1.94e-12 FFFGSEEFRV GGFEGKFSFN RGYVAGILTL
tr|A0A0K9QA46|Cluster_97    162  4.72e-12 IYIESDDLNF GGFDTKFSLN RGHVAGILTV
tr|M0S4M2|Cluster_97        167  5.83e-12 LYIGCEDFKL GGFEGKFSIN RGSVAGILTV
tr|A0A1S3C3C1|Cluster_97    161  8.13e-12 FLIGPDDFKI GGFDGKVSLN KGYVAGILTV
tr|A0A1D1YYB9|Cluster_97    170  4.82e-11 FYIGGEGLKV GGFEGKFSFD KGTVAGILTV
tr|A0A0S3TAA5|Cluster_97    156  1.31e-10 FSFGSEGHKI GYFDGKFSLS KGYVVGILTV
tr|A0A022RHE0|Cluster_97    150  1.95e-10 IFLWNDDFKI GGFDGKLSLG KGCIAGILTV
tr|A0A1U7WPS1|Cluster_97    150  1.95e-10 CLIGTEELKL GGFDGRLSLN KGYVTGILTV
tr|A0A199VJN9|Cluster_97    157  2.62e-10 LYIGCEDVRI GGFETKFSLS KGTVAGILTV
tr|W9SEL7|Cluster_97        150  9.13e-10 FLLGTEDLRI GGFNVKISLN RGYVAGILTV
tr|W1PMH2|Cluster_97        142  1.24e-09 QLLAASDYNI SGFEGKFGFN RGSVTGILTV
tr|I3SHA2|Cluster_97        143  9.26e-09 LVAIIGDLKI GVFDEKFSLA KGYVAGILTV
tr|V4LPU4|Cluster_97        160  2.49e-08 ICIGSEDFKI GAFGAKISLN KGYVAGILTV
--------------------------------------------------------------------------------

--------------------------------------------------------------------------------
	Motif GGFDGKFSLN MEME-16 block diagrams
--------------------------------------------------------------------------------
SEQUENCE NAME            POSITION P-VALUE  MOTIF DIAGRAM
-------------            ----------------  -------------
tr|A0A0D2VR42|Cluster_97          5.7e-13  149_[16]_98
tr|B9HLL0|Cluster_97              5.7e-13  198_[16]_122
tr|A0A200R5V4|Cluster_97          1.9e-12  168_[16]_122
tr|A0A0K9QA46|Cluster_97          4.7e-12  161_[16]_122
tr|M0S4M2|Cluster_97              5.8e-12  166_[16]_122
tr|A0A1S3C3C1|Cluster_97          8.1e-12  160_[16]_122
tr|A0A1D1YYB9|Cluster_97          4.8e-11  169_[16]_121
tr|A0A0S3TAA5|Cluster_97          1.3e-10  155_[16]_123
tr|A0A022RHE0|Cluster_97            2e-10  149_[16]_116
tr|A0A1U7WPS1|Cluster_97            2e-10  149_[16]_118
tr|A0A199VJN9|Cluster_97          2.6e-10  156_[16]_119
tr|W9SEL7|Cluster_97              9.1e-10  149_[16]_135
tr|W1PMH2|Cluster_97              1.2e-09  141_[16]_127
tr|I3SHA2|Cluster_97              9.3e-09  142_[16]_122
tr|V4LPU4|Cluster_97              2.5e-08  159_[16]_128
--------------------------------------------------------------------------------

--------------------------------------------------------------------------------
	Motif GGFDGKFSLN MEME-16 in BLOCKS format
--------------------------------------------------------------------------------
BL   MOTIF GGFDGKFSLN width=10 seqs=15
tr|A0A0D2VR42|Cluster_97 (  150) GGFDGKFSLN  1 
tr|B9HLL0|Cluster_97     (  199) GGFDGKFSLN  1 
tr|A0A200R5V4|Cluster_97 (  169) GGFEGKFSFN  1 
tr|A0A0K9QA46|Cluster_97 (  162) GGFDTKFSLN  1 
tr|M0S4M2|Cluster_97     (  167) GGFEGKFSIN  1 
tr|A0A1S3C3C1|Cluster_97 (  161) GGFDGKVSLN  1 
tr|A0A1D1YYB9|Cluster_97 (  170) GGFEGKFSFD  1 
tr|A0A0S3TAA5|Cluster_97 (  156) GYFDGKFSLS  1 
tr|A0A022RHE0|Cluster_97 (  150) GGFDGKLSLG  1 
tr|A0A1U7WPS1|Cluster_97 (  150) GGFDGRLSLN  1 
tr|A0A199VJN9|Cluster_97 (  157) GGFETKFSLS  1 
tr|W9SEL7|Cluster_97     (  150) GGFNVKISLN  1 
tr|W1PMH2|Cluster_97     (  142) SGFEGKFGFN  1 
tr|I3SHA2|Cluster_97     (  143) GVFDEKFSLA  1 
tr|V4LPU4|Cluster_97     (  160) GAFGAKISLN  1 
//

--------------------------------------------------------------------------------

--------------------------------------------------------------------------------
	Motif GGFDGKFSLN MEME-16 position-specific scoring matrix
--------------------------------------------------------------------------------
log-odds matrix: alength= 20 w= 10 n= 6319 bayes= 8.64002 E= 2.3e-043 
  -245   -434   -241   -301   -502    367   -315   -451   -325   -498   -378   -227   -456   -302   -391   -137   -341   -427   -384   -342 
  -117   -431   -235   -295   -494    359   -309   -442   -319   -490   -370   -222   -451   -296   -385   -300   -337   -145   -377     33 
  -459   -418   -477   -475    415   -527   -406   -323   -517   -255   -281   -481   -528   -443   -587   -468   -464   -381   -263    -66 
  -337   -548    376    274   -554    -30   -223   -495   -259   -500   -432     87   -441   -141   -421   -287   -285   -472   -513   -343 
   -97   -415   -243    -38   -493    347   -313   -433   -322   -478   -365   -229   -449   -290   -391   -292     30   -121   -386   -339 
  -380   -444   -425   -370   -564   -466   -334   -382    411   -461   -365   -322   -487   -288    -78   -467   -349   -471   -400   -385 
  -408   -389   -498   -470    369   -546   -431     95   -510     48   -127   -484   -532   -405   -576   -471   -382    -33   -271    -99 
  -233   -370   -403   -458   -545    -16   -425   -511   -467   -525   -431   -315   -478   -375   -522    325   -126   -445   -506   -424 
  -452   -463   -584   -497    161   -606   -437     47   -517    307    -55   -533   -564   -349   -540   -570   -387   -238   -351   -288 
  -114   -443     39   -249   -459    -74   -111   -381   -280   -457   -375    422   -432   -184   -406    -12   -238   -438   -385   -290 
--------------------------------------------------------------------------------

--------------------------------------------------------------------------------
	Motif GGFDGKFSLN MEME-16 position-specific probability matrix
--------------------------------------------------------------------------------
letter-probability matrix: alength= 20 w= 10 nsites= 15 E= 2.3e-043 
 0.000000  0.000000  0.000000  0.000000  0.000000  0.933333  0.000000  0.000000  0.000000  0.000000  0.000000  0.000000  0.000000  0.000000  0.000000  0.066667  0.000000  0.000000  0.000000  0.000000 
 0.066667  0.000000  0.000000  0.000000  0.000000  0.800000  0.000000  0.000000  0.000000  0.000000  0.000000  0.000000  0.000000  0.000000  0.000000  0.000000  0.000000  0.066667  0.000000  0.066667 
 0.000000  0.000000  0.000000  0.000000  1.000000  0.000000  0.000000  0.000000  0.000000  0.000000  0.000000  0.000000  0.000000  0.000000  0.000000  0.000000  0.000000  0.000000  0.000000  0.000000 
 0.000000  0.000000  0.533333  0.333333  0.000000  0.066667  0.000000  0.000000  0.000000  0.000000  0.000000  0.066667  0.000000  0.000000  0.000000  0.000000  0.000000  0.000000  0.000000  0.000000 
 0.066667  0.000000  0.000000  0.066667  0.000000  0.666667  0.000000  0.000000  0.000000  0.000000  0.000000  0.000000  0.000000  0.000000  0.000000  0.000000  0.133333  0.066667  0.000000  0.000000 
 0.000000  0.000000  0.000000  0.000000  0.000000  0.000000  0.000000  0.000000  0.933333  0.000000  0.000000  0.000000  0.000000  0.000000  0.066667  0.000000  0.000000  0.000000  0.000000  0.000000 
 0.000000  0.000000  0.000000  0.000000  0.666667  0.000000  0.000000  0.133333  0.000000  0.133333  0.000000  0.000000  0.000000  0.000000  0.000000  0.000000  0.000000  0.066667  0.000000  0.000000 
 0.000000  0.000000  0.000000  0.000000  0.000000  0.066667  0.000000  0.000000  0.000000  0.000000  0.000000  0.000000  0.000000  0.000000  0.000000  0.933333  0.000000  0.000000  0.000000  0.000000 
 0.000000  0.000000  0.000000  0.000000  0.200000  0.000000  0.000000  0.066667  0.000000  0.733333  0.000000  0.000000  0.000000  0.000000  0.000000  0.000000  0.000000  0.000000  0.000000  0.000000 
 0.066667  0.000000  0.066667  0.000000  0.000000  0.066667  0.000000  0.000000  0.000000  0.000000  0.000000  0.666667  0.000000  0.000000  0.000000  0.133333  0.000000  0.000000  0.000000  0.000000 
--------------------------------------------------------------------------------

--------------------------------------------------------------------------------
	Motif GGFDGKFSLN MEME-16 regular expression
--------------------------------------------------------------------------------
GGF[DE]GKFS[LF]N
--------------------------------------------------------------------------------


Time  9.93 secs.

********************************************************************************


********************************************************************************
MOTIF DLNNPGATK MEME-17	width =   9  sites =  22  llr = 362  E-value = 2.8e-043
********************************************************************************
--------------------------------------------------------------------------------
	Motif DLNNPGATK MEME-17 Description
--------------------------------------------------------------------------------
Simplified        A  :2::14a:2
pos.-specific     C  :::::::::
probability       D  a::::::::
matrix            E  :::::::::
                  F  :::::::::
                  G  :::::4:::
                  H  :::::::::
                  I  :::::::1:
                  K  ::::::::3
                  L  :3::1::1:
                  M  :1:::::1:
                  N  ::7a::::1
                  P  ::::4::::
                  Q  :::::::::
                  R  ::::::::3
                  S  ::::1::::
                  T  :11::::5:
                  V  :3::11:1:
                  W  :::::::::
                  Y  :::::::::

         bits    6.3          
                 5.6          
                 5.0          
                 4.4 *  *     
Relative         3.8 *  *  *  
Entropy          3.1 * **  *  
(23.7 bits)      2.5 * **  ** 
                 1.9 **** *** 
                 1.3 *********
                 0.6 *********
                 0.0 ---------

Multilevel           DLNNPGATK
consensus             V   A  R
sequence                      
                              
                              
--------------------------------------------------------------------------------

--------------------------------------------------------------------------------
	Motif DLNNPGATK MEME-17 sites sorted by position p-value
--------------------------------------------------------------------------------
Sequence name             Start   P-value              Site 
-------------             ----- ---------            ---------
tr|A0A0D2VR42|Cluster_97    206  1.02e-11 WGCRAVALHC DLNNPGATK LYKDQGFRCI
tr|B9HLL0|Cluster_97        280  1.02e-11 WGCRSIALHC DLNNPGATK LYKGQGFKCI
tr|A0A1S3C3C1|Cluster_97    242  2.73e-11 WGCRAIALHC DTNNPGATK LYRGQGFKSI
tr|A0A0K9QA46|Cluster_97    243  8.74e-11 WGCRTVALHC DLNNPGATN LYKSQGFKCI
tr|A0A022RHE0|Cluster_97    231  1.71e-10 WGCRAVALHC DVNNPGATE LYYSQGFKCI
tr|V4LPU4|Cluster_97        241  3.10e-10 WGCRAIGLHC DLNNSGATK LYKDQGFRCI
tr|A0A199VJN9|Cluster_97    238  5.01e-09 WGCRSVALHC DMNNLAAMR LYKGQGYKCI
tr|M0S4M2|Cluster_97        248  6.20e-09 WGCRSMALHC DVNNLAAMR LYKCQGFKCI
tr|A0A022RI20|Cluster_97    221  1.17e-08 WGCRAIALHC DLNNTGAVQ LYVSRGFKSV
tr|W9SEL7|Cluster_97        231  1.54e-08 WGCRAIALHC DLKNPAATK LYKGRGFKCI
tr|A9NZ99|Cluster_97        221  1.82e-08 WGCRSIALHC DVNNEAAVA LYKSQGFRCV
tr|A0A0D3FBT5|Cluster_97    224  2.36e-08 WGCRSMALHC DVNNIAALR LYKNLGYKCI
tr|A0A200R5V4|Cluster_97    250  3.23e-08 WGCRAVALHC DVTNAGATR LYKGQGFKCI
tr|A0A176VZY0|Cluster_97    331  4.37e-08 WGCRSMALHV DVNNAAAEA LYLREGFRRV
tr|A0A1U7WPS1|Cluster_97    231  5.87e-08 WGCRAIALHC DTSNPGAIK LYIGEGFRII
tr|I3SHA2|Cluster_97        224  6.30e-08 WGCHAIALHC DLNNSIAIT LYEGQGFKCI
tr|A0A1D1Y3R0|Cluster_97    119  1.16e-07 WGCRSIALHC DATNVVATR LYNKQGYKCI
tr|A0A1D1YYB9|Cluster_97    251  1.16e-07 WGCRSIALHC DATNVVATR LYNKQGYKCI
tr|W1PMH2|Cluster_97        221  1.98e-07 WGCRAITLHC ETNNPAALA LYKGQGFKCI
tr|A0A0K9P1C1|Cluster_97    211  9.42e-07 WGCRSIALHC DANDSVAIN LYKGLNFKII
tr|A0A0S3TAA5|Cluster_97    237  1.16e-06 WNCRAIALHC DMENRLATM FYKGQGYKCV
tr|D8RMA0|Cluster_97        163  1.61e-06 WGCRSIALHC DACNGAAVA LYKSQGYRRV
--------------------------------------------------------------------------------

--------------------------------------------------------------------------------
	Motif DLNNPGATK MEME-17 block diagrams
--------------------------------------------------------------------------------
SEQUENCE NAME            POSITION P-VALUE  MOTIF DIAGRAM
-------------            ----------------  -------------
tr|A0A0D2VR42|Cluster_97            1e-11  205_[17]_43
tr|B9HLL0|Cluster_97                1e-11  279_[17]_42
tr|A0A1S3C3C1|Cluster_97          2.7e-11  241_[17]_42
tr|A0A0K9QA46|Cluster_97          8.7e-11  242_[17]_42
tr|A0A022RHE0|Cluster_97          1.7e-10  230_[17]_36
tr|V4LPU4|Cluster_97              3.1e-10  240_[17]_48
tr|A0A199VJN9|Cluster_97            5e-09  237_[17]_39
tr|M0S4M2|Cluster_97              6.2e-09  247_[17]_42
tr|A0A022RI20|Cluster_97          1.2e-08  220_[17]_36
tr|W9SEL7|Cluster_97              1.5e-08  230_[17]_55
tr|A9NZ99|Cluster_97              1.8e-08  220_[17]_41
tr|A0A0D3FBT5|Cluster_97          2.4e-08  223_[17]_80
tr|A0A200R5V4|Cluster_97          3.2e-08  249_[17]_42
tr|A0A176VZY0|Cluster_97          4.4e-08  330_[17]_38
tr|A0A1U7WPS1|Cluster_97          5.9e-08  230_[17]_38
tr|I3SHA2|Cluster_97              6.3e-08  223_[17]_42
tr|A0A1D1Y3R0|Cluster_97          1.2e-07  118_[17]_41
tr|A0A1D1YYB9|Cluster_97          1.2e-07  250_[17]_41
tr|W1PMH2|Cluster_97                2e-07  220_[17]_49
tr|A0A0K9P1C1|Cluster_97          9.4e-07  210_[17]_37
tr|A0A0S3TAA5|Cluster_97          1.2e-06  236_[17]_43
tr|D8RMA0|Cluster_97              1.6e-06  162_[17]_49
--------------------------------------------------------------------------------

--------------------------------------------------------------------------------
	Motif DLNNPGATK MEME-17 in BLOCKS format
--------------------------------------------------------------------------------
BL   MOTIF DLNNPGATK width=9 seqs=22
tr|A0A0D2VR42|Cluster_97 (  206) DLNNPGATK  1 
tr|B9HLL0|Cluster_97     (  280) DLNNPGATK  1 
tr|A0A1S3C3C1|Cluster_97 (  242) DTNNPGATK  1 
tr|A0A0K9QA46|Cluster_97 (  243) DLNNPGATN  1 
tr|A0A022RHE0|Cluster_97 (  231) DVNNPGATE  1 
tr|V4LPU4|Cluster_97     (  241) DLNNSGATK  1 
tr|A0A199VJN9|Cluster_97 (  238) DMNNLAAMR  1 
tr|M0S4M2|Cluster_97     (  248) DVNNLAAMR  1 
tr|A0A022RI20|Cluster_97 (  221) DLNNTGAVQ  1 
tr|W9SEL7|Cluster_97     (  231) DLKNPAATK  1 
tr|A9NZ99|Cluster_97     (  221) DVNNEAAVA  1 
tr|A0A0D3FBT5|Cluster_97 (  224) DVNNIAALR  1 
tr|A0A200R5V4|Cluster_97 (  250) DVTNAGATR  1 
tr|A0A176VZY0|Cluster_97 (  331) DVNNAAAEA  1 
tr|A0A1U7WPS1|Cluster_97 (  231) DTSNPGAIK  1 
tr|I3SHA2|Cluster_97     (  224) DLNNSIAIT  1 
tr|A0A1D1Y3R0|Cluster_97 (  119) DATNVVATR  1 
tr|A0A1D1YYB9|Cluster_97 (  251) DATNVVATR  1 
tr|W1PMH2|Cluster_97     (  221) ETNNPAALA  1 
tr|A0A0K9P1C1|Cluster_97 (  211) DANDSVAIN  1 
tr|A0A0S3TAA5|Cluster_97 (  237) DMENRLATM  1 
tr|D8RMA0|Cluster_97     (  163) DACNGAAVA  1 
//

--------------------------------------------------------------------------------

--------------------------------------------------------------------------------
	Motif DLNNPGATK MEME-17 position-specific scoring matrix
--------------------------------------------------------------------------------
log-odds matrix: alength= 20 w= 9 n= 6342 bayes= 9.70299 E= 2.8e-043 
  -361   -463    451    -13   -463   -385   -242   -401   -378   -438   -370    -71   -510   -267   -449   -371   -355   -409   -398   -302 
    92   -326   -454   -376   -267   -419   -314   -103   -386    179    200   -365   -473   -283   -444   -364    139    185   -308   -205 
  -389    -91   -157    -99   -437   -342    -95   -343   -119   -429   -341    433   -440   -189   -402   -143     26   -410   -353   -286 
  -408   -426    -66   -351   -432   -365    -89   -333   -313   -427   -337    452   -446   -201   -418   -238   -247   -407   -343   -287 
    -4   -362   -231     12   -318    -83   -202    -17   -187     -6   -169   -218    242   -114    -87     30     -5     20   -326   -208 
   194   -375   -527   -465   -369    238   -423     27   -482    -63   -212   -446   -541   -380   -543   -400   -281    105   -422   -315 
   350   -542   -638   -665   -713   -497   -611   -679   -704   -680   -620   -616   -651   -577   -725   -480   -484   -577   -642   -608 
  -267   -319   -442     -5   -268   -415   -306    144   -375     25    198   -350   -466   -274   -434   -343    317    101   -304   -200 
    86   -442   -158     48   -397   -304   -138   -325    219   -314     87    112   -350    121    157   -223      6   -312   -352   -210 
--------------------------------------------------------------------------------

--------------------------------------------------------------------------------
	Motif DLNNPGATK MEME-17 position-specific probability matrix
--------------------------------------------------------------------------------
letter-probability matrix: alength= 20 w= 9 nsites= 22 E= 2.8e-043 
 0.000000  0.000000  0.954545  0.045455  0.000000  0.000000  0.000000  0.000000  0.000000  0.000000  0.000000  0.000000  0.000000  0.000000  0.000000  0.000000  0.000000  0.000000  0.000000  0.000000 
 0.181818  0.000000  0.000000  0.000000  0.000000  0.000000  0.000000  0.000000  0.000000  0.318182  0.090909  0.000000  0.000000  0.000000  0.000000  0.000000  0.136364  0.272727  0.000000  0.000000 
 0.000000  0.045455  0.000000  0.045455  0.000000  0.000000  0.000000  0.000000  0.045455  0.000000  0.000000  0.681818  0.000000  0.000000  0.000000  0.045455  0.136364  0.000000  0.000000  0.000000 
 0.000000  0.000000  0.045455  0.000000  0.000000  0.000000  0.000000  0.000000  0.000000  0.000000  0.000000  0.954545  0.000000  0.000000  0.000000  0.000000  0.000000  0.000000  0.000000  0.000000 
 0.090909  0.000000  0.000000  0.045455  0.000000  0.045455  0.000000  0.045455  0.000000  0.090909  0.000000  0.000000  0.363636  0.000000  0.045455  0.136364  0.045455  0.090909  0.000000  0.000000 
 0.363636  0.000000  0.000000  0.000000  0.000000  0.409091  0.000000  0.045455  0.000000  0.045455  0.000000  0.000000  0.000000  0.000000  0.000000  0.000000  0.000000  0.136364  0.000000  0.000000 
 1.000000  0.000000  0.000000  0.000000  0.000000  0.000000  0.000000  0.000000  0.000000  0.000000  0.000000  0.000000  0.000000  0.000000  0.000000  0.000000  0.000000  0.000000  0.000000  0.000000 
 0.000000  0.000000  0.000000  0.045455  0.000000  0.000000  0.000000  0.136364  0.000000  0.090909  0.090909  0.000000  0.000000  0.000000  0.000000  0.000000  0.500000  0.136364  0.000000  0.000000 
 0.181818  0.000000  0.000000  0.045455  0.000000  0.000000  0.000000  0.000000  0.272727  0.000000  0.045455  0.090909  0.000000  0.045455  0.272727  0.000000  0.045455  0.000000  0.000000  0.000000 
--------------------------------------------------------------------------------

--------------------------------------------------------------------------------
	Motif DLNNPGATK MEME-17 regular expression
--------------------------------------------------------------------------------
D[LV]NNP[GA]AT[KR]
--------------------------------------------------------------------------------


Time 10.48 secs.

********************************************************************************


********************************************************************************
MOTIF PLRQRRT MEME-18	width =   7  sites =  19  llr = 297  E-value = 4.5e-038
********************************************************************************
--------------------------------------------------------------------------------
	Motif PLRQRRT MEME-18 Description
--------------------------------------------------------------------------------
Simplified        A  :::::::
pos.-specific     C  :::1:::
probability       D  :::::::
matrix            E  :::::::
                  F  :1:::::
                  G  ::1::::
                  H  :::1:::
                  I  :::::::
                  K  ::12::1
                  L  17:1:::
                  M  :1:::::
                  N  :::::::
                  P  9::::::
                  Q  :1:6:::
                  R  :181aa:
                  S  111::::
                  T  ::::::9
                  V  :::::::
                  W  :::::::
                  Y  :::::::

         bits    6.3        
                 5.6        
                 5.0        
                 4.4        
Relative         3.8     ***
Entropy          3.1 *  ****
(22.6 bits)      2.5 *******
                 1.9 *******
                 1.3 *******
                 0.6 *******
                 0.0 -------

Multilevel           PLRQRRT
consensus                   
sequence                    
                            
                            
--------------------------------------------------------------------------------

--------------------------------------------------------------------------------
	Motif PLRQRRT MEME-18 sites sorted by position p-value
--------------------------------------------------------------------------------
Sequence name             Start   P-value             Site
-------------             ----- ---------            -------
tr|A0A0K9QA46|Cluster_97    193  2.83e-09 TVADFLPRKG PLRQRRT GIAYISNVAV
tr|A0A199VJN9|Cluster_97    188  2.83e-09 TVADFLPRKG PLRQRRT GIAYISNVAV
tr|A0A200R5V4|Cluster_97    200  2.83e-09 TVADFLPRKG PLRQRRT GIAYISNVAV
tr|B9HLL0|Cluster_97        230  2.83e-09 TVADFLPRKG PLRQRRT GIAYISNVAV
tr|V4LPU4|Cluster_97        191  2.83e-09 TVADYLPRKG PLRQRRT GIAYISNVAV
tr|W9SEL7|Cluster_97        181  2.83e-09 TVADFLPRKG PLRQRRT GIAYISNVAV
tr|A0A1S3C3C1|Cluster_97    192  4.32e-09 TVADFLPRKG PMRQRRT GIAYISNVAV
tr|A0A1U7WPS1|Cluster_97    181  7.46e-09 TVADFLPRKG PLRQRRK GIAYISNVAV
tr|A0A0D3FBT5|Cluster_97    174  2.00e-08 TVADYLPRRG PLKQRRT GIAYIANVAV
tr|M0S4M2|Cluster_97        198  3.44e-08 TVADFLPRKG LLRQRRT GIAYISNVAV
tr|A0A022RHE0|Cluster_97    181  5.51e-08 TVADFLPRKG PLRLRRT GIAYISNVAV
tr|A0A0K9P1C1|Cluster_97    161  8.87e-08 TVADFLPRKG PQRKRRT GIAYISNVAV
tr|A0A0S3TAA5|Cluster_97    187  8.87e-08 NIADFLPRKG PQRHRRT GIAYISNVAV
tr|A0A022RI20|Cluster_97    171  1.59e-07 TVAKFLPRKG PLRKRRK GIAYISNVAV
tr|A9NZ99|Cluster_97        171  4.47e-07 TIAEFLPRRG PLGKRRT GIAYISNVAV
tr|A0A1D1YYB9|Cluster_97    201  5.63e-07 TVADYLPRKG PFRLRRT GIAYISNVAV
tr|I3SHA2|Cluster_97        174  6.79e-07 NFADLLPRRG SRRQRRT GIAYISNVAV
tr|A0A176VZY0|Cluster_97    281  1.87e-06 TLAEFLPRRK PLSRRRT GIAYVSNVAV
tr|D8RMA0|Cluster_97        113  1.27e-05 KVGDFLPRRR PSGCRRT GIAYVSNVAV
--------------------------------------------------------------------------------

--------------------------------------------------------------------------------
	Motif PLRQRRT MEME-18 block diagrams
--------------------------------------------------------------------------------
SEQUENCE NAME            POSITION P-VALUE  MOTIF DIAGRAM
-------------            ----------------  -------------
tr|A0A0K9QA46|Cluster_97          2.8e-09  192_[18]_94
tr|A0A199VJN9|Cluster_97          2.8e-09  187_[18]_91
tr|A0A200R5V4|Cluster_97          2.8e-09  199_[18]_94
tr|B9HLL0|Cluster_97              2.8e-09  229_[18]_94
tr|V4LPU4|Cluster_97              2.8e-09  190_[18]_100
tr|W9SEL7|Cluster_97              2.8e-09  180_[18]_107
tr|A0A1S3C3C1|Cluster_97          4.3e-09  191_[18]_94
tr|A0A1U7WPS1|Cluster_97          7.5e-09  180_[18]_90
tr|A0A0D3FBT5|Cluster_97            2e-08  173_[18]_132
tr|M0S4M2|Cluster_97              3.4e-08  197_[18]_94
tr|A0A022RHE0|Cluster_97          5.5e-08  180_[18]_88
tr|A0A0K9P1C1|Cluster_97          8.9e-08  160_[18]_89
tr|A0A0S3TAA5|Cluster_97          8.9e-08  186_[18]_95
tr|A0A022RI20|Cluster_97          1.6e-07  170_[18]_88
tr|A9NZ99|Cluster_97              4.5e-07  170_[18]_93
tr|A0A1D1YYB9|Cluster_97          5.6e-07  200_[18]_93
tr|I3SHA2|Cluster_97              6.8e-07  173_[18]_94
tr|A0A176VZY0|Cluster_97          1.9e-06  280_[18]_90
tr|D8RMA0|Cluster_97              1.3e-05  112_[18]_101
--------------------------------------------------------------------------------

--------------------------------------------------------------------------------
	Motif PLRQRRT MEME-18 in BLOCKS format
--------------------------------------------------------------------------------
BL   MOTIF PLRQRRT width=7 seqs=19
tr|A0A0K9QA46|Cluster_97 (  193) PLRQRRT  1 
tr|A0A199VJN9|Cluster_97 (  188) PLRQRRT  1 
tr|A0A200R5V4|Cluster_97 (  200) PLRQRRT  1 
tr|B9HLL0|Cluster_97     (  230) PLRQRRT  1 
tr|V4LPU4|Cluster_97     (  191) PLRQRRT  1 
tr|W9SEL7|Cluster_97     (  181) PLRQRRT  1 
tr|A0A1S3C3C1|Cluster_97 (  192) PMRQRRT  1 
tr|A0A1U7WPS1|Cluster_97 (  181) PLRQRRK  1 
tr|A0A0D3FBT5|Cluster_97 (  174) PLKQRRT  1 
tr|M0S4M2|Cluster_97     (  198) LLRQRRT  1 
tr|A0A022RHE0|Cluster_97 (  181) PLRLRRT  1 
tr|A0A0K9P1C1|Cluster_97 (  161) PQRKRRT  1 
tr|A0A0S3TAA5|Cluster_97 (  187) PQRHRRT  1 
tr|A0A022RI20|Cluster_97 (  171) PLRKRRK  1 
tr|A9NZ99|Cluster_97     (  171) PLGKRRT  1 
tr|A0A1D1YYB9|Cluster_97 (  201) PFRLRRT  1 
tr|I3SHA2|Cluster_97     (  174) SRRQRRT  1 
tr|A0A176VZY0|Cluster_97 (  281) PLSRRRT  1 
tr|D8RMA0|Cluster_97     (  113) PSGCRRT  1 
//

--------------------------------------------------------------------------------

--------------------------------------------------------------------------------
	Motif PLRQRRT MEME-18 position-specific scoring matrix
--------------------------------------------------------------------------------
log-odds matrix: alength= 20 w= 7 n= 6388 bayes= 9.83221 E= 4.5e-038 
  -224   -437   -296   -266   -441   -367   -291   -367   -287   -120   -332   -326    366   -202   -381   -112   -251   -353   -453   -362 
  -356   -383   -437   -348    -72   -484   -321   -102   -366    314     89   -394   -440     95   -163   -188   -287   -185   -309   -237 
  -379   -376   -393   -377   -509   -131   -177   -397    -52   -397   -356   -296   -414   -150    348   -238   -347   -482   -301   -333 
  -325    -24   -340   -126   -493   -433    100   -379     99    -44   -206   -240   -414    478    -70   -354   -284   -392   -344   -319 
  -470   -457   -477   -482   -583   -491   -267   -486   -216   -485   -450   -393   -492   -250    362   -499   -439   -574   -383   -416 
  -470   -457   -477   -482   -583   -491   -267   -486   -216   -485   -450   -393   -492   -250    362   -499   -439   -574   -383   -416 
  -366   -425   -400   -419   -516   -476   -378   -371     73   -475   -324   -277   -521   -287   -419   -197    414   -364   -468   -412 
--------------------------------------------------------------------------------

--------------------------------------------------------------------------------
	Motif PLRQRRT MEME-18 position-specific probability matrix
--------------------------------------------------------------------------------
letter-probability matrix: alength= 20 w= 7 nsites= 19 E= 4.5e-038 
 0.000000  0.000000  0.000000  0.000000  0.000000  0.000000  0.000000  0.000000  0.000000  0.052632  0.000000  0.000000  0.894737  0.000000  0.000000  0.052632  0.000000  0.000000  0.000000  0.000000 
 0.000000  0.000000  0.000000  0.000000  0.052632  0.000000  0.000000  0.000000  0.000000  0.684211  0.052632  0.000000  0.000000  0.105263  0.052632  0.052632  0.000000  0.000000  0.000000  0.000000 
 0.000000  0.000000  0.000000  0.000000  0.000000  0.105263  0.000000  0.000000  0.052632  0.000000  0.000000  0.000000  0.000000  0.000000  0.789474  0.052632  0.000000  0.000000  0.000000  0.000000 
 0.000000  0.052632  0.000000  0.000000  0.000000  0.000000  0.052632  0.000000  0.157895  0.105263  0.000000  0.000000  0.000000  0.578947  0.052632  0.000000  0.000000  0.000000  0.000000  0.000000 
 0.000000  0.000000  0.000000  0.000000  0.000000  0.000000  0.000000  0.000000  0.000000  0.000000  0.000000  0.000000  0.000000  0.000000  1.000000  0.000000  0.000000  0.000000  0.000000  0.000000 
 0.000000  0.000000  0.000000  0.000000  0.000000  0.000000  0.000000  0.000000  0.000000  0.000000  0.000000  0.000000  0.000000  0.000000  1.000000  0.000000  0.000000  0.000000  0.000000  0.000000 
 0.000000  0.000000  0.000000  0.000000  0.000000  0.000000  0.000000  0.000000  0.105263  0.000000  0.000000  0.000000  0.000000  0.000000  0.000000  0.000000  0.894737  0.000000  0.000000  0.000000 
--------------------------------------------------------------------------------

--------------------------------------------------------------------------------
	Motif PLRQRRT MEME-18 regular expression
--------------------------------------------------------------------------------
PLRQRRT
--------------------------------------------------------------------------------


Time 11.05 secs.

********************************************************************************


********************************************************************************
MOTIF FYIGSEDFKI MEME-19	width =  10  sites =  14  llr = 263  E-value = 4.9e-017
********************************************************************************
--------------------------------------------------------------------------------
	Motif FYIGSEDFKI MEME-19 Description
--------------------------------------------------------------------------------
Simplified        A  ::::::::::
pos.-specific     C  11::1:::::
probability       D  :::::36:::
matrix            E  :::1:71:::
                  F  622::::5:1
                  G  :::91:1:1:
                  H  :::::::1::
                  I  2:6:1::::6
                  K  ::::::::6:
                  L  131::::3:1
                  M  ::::::::::
                  N  ::::1:1:1:
                  P  ::::1:::::
                  Q  ::::::::::
                  R  ::::::::2:
                  S  :11:4:::::
                  T  ::::2:::::
                  V  :::::::1:1
                  W  :::1::::::
                  Y  :4::::::::

         bits    6.3           
                 5.6           
                 5.0           
                 4.4           
Relative         3.8      *    
Entropy          3.1    * **   
(27.1 bits)      2.5 **** *****
                 1.9 **********
                 1.3 **********
                 0.6 **********
                 0.0 ----------

Multilevel           FYIGSEDFKI
consensus            ILF TD LR 
sequence              F        
                               
                               
--------------------------------------------------------------------------------

--------------------------------------------------------------------------------
	Motif FYIGSEDFKI MEME-19 sites sorted by position p-value
--------------------------------------------------------------------------------
Sequence name             Start   P-value               Site 
-------------             ----- ---------            ----------
tr|A0A0D2VR42|Cluster_97    140  3.05e-11 AVIGGSVGDT FLFGTEDFKI GGFDGKFSLN
tr|V4LPU4|Cluster_97        150  3.31e-11 AVIGSSVDET ICIGSEDFKI GAFGAKISLN
tr|B9HLL0|Cluster_97        189  1.28e-10 AVVGSSVDQT FYIGIENFKI GGFDGKFSLN
tr|M0S4M2|Cluster_97        157  2.80e-10 AVTDSPFNDK LYIGCEDFKL GGFEGKFSIN
tr|A0A1S3C3C1|Cluster_97    151  3.68e-10 AVIGGSENDS FLIGPDDFKI GGFDGKVSLN
tr|A0A199VJN9|Cluster_97    147  1.09e-09 AITGGSVSND LYIGCEDVRI GGFETKFSLS
tr|W9SEL7|Cluster_97        140  2.18e-09 AVIGSSMDET FLLGTEDLRI GGFNVKISLN
tr|A0A1D1YYB9|Cluster_97    160  6.95e-09 AVTGCGIEDS FYIGGEGLKV GGFEGKFSFD
tr|A0A0S3TAA5|Cluster_97    146  9.54e-09 AVIGTSLDES FSFGSEGHKI GYFDGKFSLS
tr|A0A200R5V4|Cluster_97    159  1.12e-08 VVGSSSVDDK FFFGSEEFRV GGFEGKFSFN
tr|A0A022RHE0|Cluster_97    140  1.30e-08 AVTGNSGQDS IFLWNDDFKI GGFDGKLSLG
tr|A0A022RI20|Cluster_97    134  3.02e-08 VAVIGRSGGS FFSGSDDVGI GNLFVNKGYV
tr|A0A1U7WPS1|Cluster_97    140  3.78e-08 AVVGSRDEEA CLIGTEELKL GGFDGRLSLN
tr|A0A0K9QA46|Cluster_97    152  1.48e-07 VAIIGSAENT IYIESDDLNF GGFDTKFSLN
--------------------------------------------------------------------------------

--------------------------------------------------------------------------------
	Motif FYIGSEDFKI MEME-19 block diagrams
--------------------------------------------------------------------------------
SEQUENCE NAME            POSITION P-VALUE  MOTIF DIAGRAM
-------------            ----------------  -------------
tr|A0A0D2VR42|Cluster_97            3e-11  139_[19]_108
tr|V4LPU4|Cluster_97              3.3e-11  149_[19]_138
tr|B9HLL0|Cluster_97              1.3e-10  188_[19]_132
tr|M0S4M2|Cluster_97              2.8e-10  156_[19]_132
tr|A0A1S3C3C1|Cluster_97          3.7e-10  150_[19]_132
tr|A0A199VJN9|Cluster_97          1.1e-09  146_[19]_129
tr|W9SEL7|Cluster_97              2.2e-09  139_[19]_145
tr|A0A1D1YYB9|Cluster_97          6.9e-09  159_[19]_131
tr|A0A0S3TAA5|Cluster_97          9.5e-09  145_[19]_133
tr|A0A200R5V4|Cluster_97          1.1e-08  158_[19]_132
tr|A0A022RHE0|Cluster_97          1.3e-08  139_[19]_126
tr|A0A022RI20|Cluster_97            3e-08  133_[19]_122
tr|A0A1U7WPS1|Cluster_97          3.8e-08  139_[19]_128
tr|A0A0K9QA46|Cluster_97          1.5e-07  151_[19]_132
--------------------------------------------------------------------------------

--------------------------------------------------------------------------------
	Motif FYIGSEDFKI MEME-19 in BLOCKS format
--------------------------------------------------------------------------------
BL   MOTIF FYIGSEDFKI width=10 seqs=14
tr|A0A0D2VR42|Cluster_97 (  140) FLFGTEDFKI  1 
tr|V4LPU4|Cluster_97     (  150) ICIGSEDFKI  1 
tr|B9HLL0|Cluster_97     (  189) FYIGIENFKI  1 
tr|M0S4M2|Cluster_97     (  157) LYIGCEDFKL  1 
tr|A0A1S3C3C1|Cluster_97 (  151) FLIGPDDFKI  1 
tr|A0A199VJN9|Cluster_97 (  147) LYIGCEDVRI  1 
tr|W9SEL7|Cluster_97     (  140) FLLGTEDLRI  1 
tr|A0A1D1YYB9|Cluster_97 (  160) FYIGGEGLKV  1 
tr|A0A0S3TAA5|Cluster_97 (  146) FSFGSEGHKI  1 
tr|A0A200R5V4|Cluster_97 (  159) FFFGSEEFRV  1 
tr|A0A022RHE0|Cluster_97 (  140) IFLWNDDFKI  1 
tr|A0A022RI20|Cluster_97 (  134) FFSGSDDVGI  1 
tr|A0A1U7WPS1|Cluster_97 (  140) CLIGTEELKL  1 
tr|A0A0K9QA46|Cluster_97 (  152) IYIESDDLNF  1 
//

--------------------------------------------------------------------------------

--------------------------------------------------------------------------------
	Motif FYIGSEDFKI MEME-19 position-specific scoring matrix
--------------------------------------------------------------------------------
log-odds matrix: alength= 20 w= 10 n= 6319 bayes= 10.0391 E= 4.9e-017 
  -398     67   -528   -483    343   -547   -417    176   -511     79    -96   -488   -546   -383   -564   -487   -356   -201   -291   -142 
  -237     33   -272   -237    183   -357      2   -205   -274    101   -155   -254   -373   -197   -331    -84   -234   -227    -82    442 
  -317   -361   -469   -409    169   -466   -347    335   -417     86    -70   -398   -505   -308   -478    -66   -255    -89   -306   -195 
  -241   -433   -230    -60   -492    363   -304   -442   -314   -490   -369   -216   -449   -292   -380   -300   -339   -422     83   -330 
  -198     54   -264   -286   -367   -127   -263    -89   -257   -341   -239    -10   -130   -207   -330    263    190   -338   -343   -240 
  -299   -735    269    399   -656   -404   -311   -474   -223   -470   -390   -271   -421    -66   -424   -373   -316   -426   -604   -435 
  -347   -468    429     85   -472    -38   -217   -417   -324   -448   -381     38   -476   -220   -428   -317   -313   -421   -412   -297 
  -374   -400   -522   -461    312   -511    161   -143   -469    169   -100   -435   -538   -337   -513   -461   -316     90   -240    -60 
  -370   -474   -367   -276   -560    -95   -239   -394    379   -415   -334      0   -479   -131     81   -401   -310   -436   -402   -338 
  -328   -385   -361   -350   -121   -454   -375    370   -349     15    -49   -338   -491   -295   -453   -389   -241    101   -348   -224 
--------------------------------------------------------------------------------

--------------------------------------------------------------------------------
	Motif FYIGSEDFKI MEME-19 position-specific probability matrix
--------------------------------------------------------------------------------
letter-probability matrix: alength= 20 w= 10 nsites= 14 E= 4.9e-017 
 0.000000  0.071429  0.000000  0.000000  0.571429  0.000000  0.000000  0.214286  0.000000  0.142857  0.000000  0.000000  0.000000  0.000000  0.000000  0.000000  0.000000  0.000000  0.000000  0.000000 
 0.000000  0.071429  0.000000  0.000000  0.214286  0.000000  0.000000  0.000000  0.000000  0.285714  0.000000  0.000000  0.000000  0.000000  0.000000  0.071429  0.000000  0.000000  0.000000  0.357143 
 0.000000  0.000000  0.000000  0.000000  0.214286  0.000000  0.000000  0.571429  0.000000  0.142857  0.000000  0.000000  0.000000  0.000000  0.000000  0.071429  0.000000  0.000000  0.000000  0.000000 
 0.000000  0.000000  0.000000  0.071429  0.000000  0.857143  0.000000  0.000000  0.000000  0.000000  0.000000  0.000000  0.000000  0.000000  0.000000  0.000000  0.000000  0.000000  0.071429  0.000000 
 0.000000  0.142857  0.000000  0.000000  0.000000  0.071429  0.000000  0.071429  0.000000  0.000000  0.000000  0.071429  0.071429  0.000000  0.000000  0.357143  0.214286  0.000000  0.000000  0.000000 
 0.000000  0.000000  0.285714  0.714286  0.000000  0.000000  0.000000  0.000000  0.000000  0.000000  0.000000  0.000000  0.000000  0.000000  0.000000  0.000000  0.000000  0.000000  0.000000  0.000000 
 0.000000  0.000000  0.642857  0.142857  0.000000  0.142857  0.000000  0.000000  0.000000  0.000000  0.000000  0.071429  0.000000  0.000000  0.000000  0.000000  0.000000  0.000000  0.000000  0.000000 
 0.000000  0.000000  0.000000  0.000000  0.500000  0.000000  0.071429  0.000000  0.000000  0.285714  0.000000  0.000000  0.000000  0.000000  0.000000  0.000000  0.000000  0.142857  0.000000  0.000000 
 0.000000  0.000000  0.000000  0.000000  0.000000  0.071429  0.000000  0.000000  0.642857  0.000000  0.000000  0.071429  0.000000  0.000000  0.214286  0.000000  0.000000  0.000000  0.000000  0.000000 
 0.000000  0.000000  0.000000  0.000000  0.071429  0.000000  0.000000  0.642857  0.000000  0.142857  0.000000  0.000000  0.000000  0.000000  0.000000  0.000000  0.000000  0.142857  0.000000  0.000000 
--------------------------------------------------------------------------------

--------------------------------------------------------------------------------
	Motif FYIGSEDFKI MEME-19 regular expression
--------------------------------------------------------------------------------
[FI][YLF][IF]G[ST][ED]D[FL][KR]I
--------------------------------------------------------------------------------


Time 11.66 secs.

********************************************************************************


********************************************************************************
MOTIF KTSPD MEME-20	width =   5  sites =  14  llr = 166  E-value = 2.9e-007
********************************************************************************
--------------------------------------------------------------------------------
	Motif KTSPD MEME-20 Description
--------------------------------------------------------------------------------
Simplified        A  ::1::
pos.-specific     C  :::::
probability       D  ::::6
matrix            E  :::::
                  F  :::::
                  G  ::::1
                  H  :::::
                  I  :1:::
                  K  9::::
                  L  :::1:
                  M  :::::
                  N  ::::2
                  P  :::9:
                  Q  :::::
                  R  1::::
                  S  ::9:1
                  T  :9:::
                  V  :::::
                  W  :::::
                  Y  :::::

         bits    6.3      
                 5.6      
                 5.0      
                 4.4      
Relative         3.8 **   
Entropy          3.1 *****
(17.1 bits)      2.5 *****
                 1.9 *****
                 1.3 *****
                 0.6 *****
                 0.0 -----

Multilevel           KTSPD
consensus                N
sequence                  
                          
                          
--------------------------------------------------------------------------------

--------------------------------------------------------------------------------
	Motif KTSPD MEME-20 sites sorted by position p-value
--------------------------------------------------------------------------------
Sequence name             Start   P-value            Site 
-------------             ----- ---------            -----
tr|A0A0K9QA46|Cluster_97    273  5.85e-07 VPEGANWPQP KTSPD IQFNFMMKLV
tr|A0A1S3C3C1|Cluster_97    272  5.85e-07 VPEGANWPQP KTSPD IRYSFMMKLL
tr|B9HLL0|Cluster_97        310  5.85e-07 VPEGASWPQP KTSPD IKFNFMMKLL
tr|V4LPU4|Cluster_97        271  5.85e-07 IPKGANWPQP KTSPD SRFNFMMKLL
tr|A0A1U7WPS1|Cluster_97    261  1.17e-06 VPEGANWPQP KTSPN MQFNLLMKLL
tr|A0A200R5V4|Cluster_97    280  1.17e-06 VPEKANWPQP KTSPN IQFNFMMKLL
tr|A0A199VJN9|Cluster_97    268  2.22e-06 VPENAKWPQP KTSPG IHFNFMMKLL
tr|M0S4M2|Cluster_97        278  2.22e-06 VPENAKWPEP KTSPG IQFNFMMKLL
tr|A0A1D1Y3R0|Cluster_97    149  3.53e-06 VPEHADWPQP KTSLD TQFHFMMKLL
tr|A0A1D1YYB9|Cluster_97    281  3.53e-06 VPEHADWPQP KTSLD TQFHFMMKLL
tr|A0A022RHE0|Cluster_97    261  5.85e-06 VPQGANWPQP KISPD MEFNFMMKLL
tr|A0A0S3TAA5|Cluster_97     34  5.85e-06 SFKKPNSFPS KTSPS SNDSSLLSLS
tr|A0A0D2VR42|Cluster_97    236  6.40e-06 VPEGANWPQP KTAPN VKFNFMMKLL
tr|W9SEL7|Cluster_97        261  8.01e-06 VPEGANWPQP RTSPD VKFNFMMKLL
--------------------------------------------------------------------------------

--------------------------------------------------------------------------------
	Motif KTSPD MEME-20 block diagrams
--------------------------------------------------------------------------------
SEQUENCE NAME            POSITION P-VALUE  MOTIF DIAGRAM
-------------            ----------------  -------------
tr|A0A0K9QA46|Cluster_97          5.8e-07  272_[20]_16
tr|A0A1S3C3C1|Cluster_97          5.8e-07  271_[20]_16
tr|B9HLL0|Cluster_97              5.8e-07  309_[20]_16
tr|V4LPU4|Cluster_97              5.8e-07  270_[20]_22
tr|A0A1U7WPS1|Cluster_97          1.2e-06  260_[20]_12
tr|A0A200R5V4|Cluster_97          1.2e-06  279_[20]_16
tr|A0A199VJN9|Cluster_97          2.2e-06  267_[20]_13
tr|M0S4M2|Cluster_97              2.2e-06  277_[20]_16
tr|A0A1D1Y3R0|Cluster_97          3.5e-06  148_[20]_15
tr|A0A1D1YYB9|Cluster_97          3.5e-06  280_[20]_15
tr|A0A022RHE0|Cluster_97          5.8e-06  260_[20]_10
tr|A0A0S3TAA5|Cluster_97          5.8e-06  33_[20]_250
tr|A0A0D2VR42|Cluster_97          6.4e-06  235_[20]_17
tr|W9SEL7|Cluster_97                8e-06  260_[20]_29
--------------------------------------------------------------------------------

--------------------------------------------------------------------------------
	Motif KTSPD MEME-20 in BLOCKS format
--------------------------------------------------------------------------------
BL   MOTIF KTSPD width=5 seqs=14
tr|A0A0K9QA46|Cluster_97 (  273) KTSPD  1 
tr|A0A1S3C3C1|Cluster_97 (  272) KTSPD  1 
tr|B9HLL0|Cluster_97     (  310) KTSPD  1 
tr|V4LPU4|Cluster_97     (  271) KTSPD  1 
tr|A0A1U7WPS1|Cluster_97 (  261) KTSPN  1 
tr|A0A200R5V4|Cluster_97 (  280) KTSPN  1 
tr|A0A199VJN9|Cluster_97 (  268) KTSPG  1 
tr|M0S4M2|Cluster_97     (  278) KTSPG  1 
tr|A0A1D1Y3R0|Cluster_97 (  149) KTSLD  1 
tr|A0A1D1YYB9|Cluster_97 (  281) KTSLD  1 
tr|A0A022RHE0|Cluster_97 (  261) KISPD  1 
tr|A0A0S3TAA5|Cluster_97 (   34) KTSPS  1 
tr|A0A0D2VR42|Cluster_97 (  236) KTAPN  1 
tr|W9SEL7|Cluster_97     (  261) RTSPD  1 
//

--------------------------------------------------------------------------------

--------------------------------------------------------------------------------
	Motif KTSPD MEME-20 position-specific scoring matrix
--------------------------------------------------------------------------------
log-odds matrix: alength= 20 w= 5 n= 6434 bayes= 10.0652 E= 2.9e-007 
  -379   -443   -424   -368   -563   -465   -333   -381    411   -460   -364   -321   -486   -286    -76   -465   -348   -470   -399   -384 
  -292   -341   -351   -376   -418   -433   -332      8   -335   -349   -225   -210   -458   -241   -411   -114    411   -227   -399   -342 
   -13   -310   -396   -425   -490   -294   -393   -448   -419   -467   -367   -280   -427   -330   -469    319    -54   -385   -459   -376 
  -240   -447   -310   -282   -438   -378   -303   -365   -303     16   -329   -341    362   -217   -396   -304   -266   -360   -452   -362 
  -357   -510    376   -170   -540     87   -181   -552   -265   -548   -497    241   -438   -186   -414    -28   -254   -539   -513   -313 
--------------------------------------------------------------------------------

--------------------------------------------------------------------------------
	Motif KTSPD MEME-20 position-specific probability matrix
--------------------------------------------------------------------------------
letter-probability matrix: alength= 20 w= 5 nsites= 14 E= 2.9e-007 
 0.000000  0.000000  0.000000  0.000000  0.000000  0.000000  0.000000  0.000000  0.928571  0.000000  0.000000  0.000000  0.000000  0.000000  0.071429  0.000000  0.000000  0.000000  0.000000  0.000000 
 0.000000  0.000000  0.000000  0.000000  0.000000  0.000000  0.000000  0.071429  0.000000  0.000000  0.000000  0.000000  0.000000  0.000000  0.000000  0.000000  0.928571  0.000000  0.000000  0.000000 
 0.071429  0.000000  0.000000  0.000000  0.000000  0.000000  0.000000  0.000000  0.000000  0.000000  0.000000  0.000000  0.000000  0.000000  0.000000  0.928571  0.000000  0.000000  0.000000  0.000000 
 0.000000  0.000000  0.000000  0.000000  0.000000  0.000000  0.000000  0.000000  0.000000  0.142857  0.000000  0.000000  0.857143  0.000000  0.000000  0.000000  0.000000  0.000000  0.000000  0.000000 
 0.000000  0.000000  0.571429  0.000000  0.000000  0.142857  0.000000  0.000000  0.000000  0.000000  0.000000  0.214286  0.000000  0.000000  0.000000  0.071429  0.000000  0.000000  0.000000  0.000000 
--------------------------------------------------------------------------------

--------------------------------------------------------------------------------
	Motif KTSPD MEME-20 regular expression
--------------------------------------------------------------------------------
KTSP[DN]
--------------------------------------------------------------------------------


Time 12.17 secs.

********************************************************************************


********************************************************************************
MOTIF MRSIPLGLS MEME-21	width =   9  sites =  12  llr = 196  E-value = 6.1e-004
********************************************************************************
--------------------------------------------------------------------------------
	Motif MRSIPLGLS MEME-21 Description
--------------------------------------------------------------------------------
Simplified        A  :22:::::1
pos.-specific     C  :::::::::
probability       D  :::::::::
matrix            E  :::::::::
                  F  :::::::1:
                  G  ::::::81:
                  H  :::::::::
                  I  :::4:::1:
                  K  :::::::::
                  L  :112:a:3:
                  M  a:1::::::
                  N  :::1:::::
                  P  :1::7::::
                  Q  :1:::::::
                  R  :5:::::2:
                  S  ::4:3:115
                  T  ::321::23
                  V  :::2::111
                  W  :1:::::::
                  Y  ::::::::1

         bits    6.3          
                 5.6 *        
                 5.0 *        
                 4.4 *        
Relative         3.8 *    *   
Entropy          3.1 *    **  
(23.5 bits)      2.5 *   ***  
                 1.9 ******* *
                 1.3 *********
                 0.6 *********
                 0.0 ---------

Multilevel           MRSIPLGLS
consensus              T S   T
sequence                      
                              
                              
--------------------------------------------------------------------------------

--------------------------------------------------------------------------------
	Motif MRSIPLGLS MEME-21 sites sorted by position p-value
--------------------------------------------------------------------------------
Sequence name             Start   P-value              Site 
-------------             ----- ---------            ---------
tr|B9HLL0|Cluster_97         45  1.52e-10 RQSLQFLPIE MRSIPLGFS VSPTSINNHL
tr|V4LPU4|Cluster_97          1  1.61e-09          . MRSTPLGTT AISPASVKQK
tr|A0A0K9QA46|Cluster_97      1  8.60e-09          . MRSIPLGGV GITITPTSNA
tr|A0A1U7WPS1|Cluster_97      1  1.03e-08          . MWTVPLGRT TCIIGANNSL
tr|A0A0D2VR42|Cluster_97      1  1.24e-08          . MRSLTLGTS LTLSPSSSTP
tr|A0A1S3C3C1|Cluster_97      1  1.37e-08          . MRAISLGLT VSSTSSSSSS
tr|A0A200R5V4|Cluster_97      1  1.65e-08          . MPTVPLGLS APPSPSFINS
tr|I3SHA2|Cluster_97          1  4.58e-08          . MLSNPLGIS PSPTPINTTK
tr|A0A1D1YYB9|Cluster_97     16  6.24e-08 CVSVWREVEE MRAIPLVVS SSAASTTSPR
tr|A0A022RHE0|Cluster_97      1  6.50e-07          . MAMISLGRA SPMATVVNRI
tr|M0S4M2|Cluster_97          1  6.50e-07          . MALTSLGLS HSSPSPSLPS
tr|W1PMH2|Cluster_97          1  2.59e-06          . MQTLPLSSY SNPNPNPNPN
--------------------------------------------------------------------------------

--------------------------------------------------------------------------------
	Motif MRSIPLGLS MEME-21 block diagrams
--------------------------------------------------------------------------------
SEQUENCE NAME            POSITION P-VALUE  MOTIF DIAGRAM
-------------            ----------------  -------------
tr|B9HLL0|Cluster_97              1.5e-10  44_[21]_277
tr|V4LPU4|Cluster_97              1.6e-09  [21]_288
tr|A0A0K9QA46|Cluster_97          8.6e-09  [21]_284
tr|A0A1U7WPS1|Cluster_97            1e-08  [21]_268
tr|A0A0D2VR42|Cluster_97          1.2e-08  [21]_248
tr|A0A1S3C3C1|Cluster_97          1.4e-08  [21]_283
tr|A0A200R5V4|Cluster_97          1.7e-08  [21]_291
tr|I3SHA2|Cluster_97              4.6e-08  [21]_265
tr|A0A1D1YYB9|Cluster_97          6.2e-08  15_[21]_276
tr|A0A022RHE0|Cluster_97          6.5e-07  [21]_266
tr|M0S4M2|Cluster_97              6.5e-07  [21]_289
tr|W1PMH2|Cluster_97              2.6e-06  [21]_269
--------------------------------------------------------------------------------

--------------------------------------------------------------------------------
	Motif MRSIPLGLS MEME-21 in BLOCKS format
--------------------------------------------------------------------------------
BL   MOTIF MRSIPLGLS width=9 seqs=12
tr|B9HLL0|Cluster_97     (   45) MRSIPLGFS  1 
tr|V4LPU4|Cluster_97     (    1) MRSTPLGTT  1 
tr|A0A0K9QA46|Cluster_97 (    1) MRSIPLGGV  1 
tr|A0A1U7WPS1|Cluster_97 (    1) MWTVPLGRT  1 
tr|A0A0D2VR42|Cluster_97 (    1) MRSLTLGTS  1 
tr|A0A1S3C3C1|Cluster_97 (    1) MRAISLGLT  1 
tr|A0A200R5V4|Cluster_97 (    1) MPTVPLGLS  1 
tr|I3SHA2|Cluster_97     (    1) MLSNPLGIS  1 
tr|A0A1D1YYB9|Cluster_97 (   16) MRAIPLVVS  1 
tr|A0A022RHE0|Cluster_97 (    1) MAMISLGRA  1 
tr|M0S4M2|Cluster_97     (    1) MALTSLGLS  1 
tr|W1PMH2|Cluster_97     (    1) MQTLPLSSY  1 
//

--------------------------------------------------------------------------------

--------------------------------------------------------------------------------
	Motif MRSIPLGLS MEME-21 position-specific scoring matrix
--------------------------------------------------------------------------------
log-odds matrix: alength= 20 w= 9 n= 6342 bayes= 10.144 E= 6.1e-004 
  -477   -450   -486   -489   -436   -529   -444   -257   -482   -214    545   -474   -555   -407   -595   -513   -411   -347   -324   -267 
     1   -358   -201   -129   -370   -312   -124   -267    -53    -84   -207   -168    -68    117    291   -249   -184   -283    150   -207 
    -1   -262   -277   -282   -329   -311   -256   -233   -259    -98     77   -155   -362   -200   -332    254    206   -255   -320   -219 
  -262   -317   -360   -324   -250   -401   -307    336   -328     48    -48    -11   -446   -254   -412   -340     66    114   -296   -181 
  -181   -383   -273   -249   -421   -318   -272   -349   -271   -338   -310   -292    339   -184   -364     68     18   -325   -429   -340 
  -468   -484   -535   -481   -295   -550   -430   -192   -499    346   -113   -513   -543   -355   -526   -550   -405   -286   -392   -326 
  -225   -413   -230   -289   -488    361   -304   -436   -314   -483   -363   -216   -441   -289   -380   -125   -321   -123   -372   -330 
  -166   -227   -316   -238     46    -11   -192     93   -249    136    -25   -238   -359   -154     65    -33    151     57   -202    -96 
   -91   -261   -274   -305   -362   -315   -270   -304   -267   -336   -237   -141   -359   -219   -334    278    190   -126   -339     46 
--------------------------------------------------------------------------------

--------------------------------------------------------------------------------
	Motif MRSIPLGLS MEME-21 position-specific probability matrix
--------------------------------------------------------------------------------
letter-probability matrix: alength= 20 w= 9 nsites= 12 E= 6.1e-004 
 0.000000  0.000000  0.000000  0.000000  0.000000  0.000000  0.000000  0.000000  0.000000  0.000000  1.000000  0.000000  0.000000  0.000000  0.000000  0.000000  0.000000  0.000000  0.000000  0.000000 
 0.166667  0.000000  0.000000  0.000000  0.000000  0.000000  0.000000  0.000000  0.000000  0.083333  0.000000  0.000000  0.083333  0.083333  0.500000  0.000000  0.000000  0.000000  0.083333  0.000000 
 0.166667  0.000000  0.000000  0.000000  0.000000  0.000000  0.000000  0.000000  0.000000  0.083333  0.083333  0.000000  0.000000  0.000000  0.000000  0.416667  0.250000  0.000000  0.000000  0.000000 
 0.000000  0.000000  0.000000  0.000000  0.000000  0.000000  0.000000  0.416667  0.000000  0.166667  0.000000  0.083333  0.000000  0.000000  0.000000  0.000000  0.166667  0.166667  0.000000  0.000000 
 0.000000  0.000000  0.000000  0.000000  0.000000  0.000000  0.000000  0.000000  0.000000  0.000000  0.000000  0.000000  0.666667  0.000000  0.000000  0.250000  0.083333  0.000000  0.000000  0.000000 
 0.000000  0.000000  0.000000  0.000000  0.000000  0.000000  0.000000  0.000000  0.000000  1.000000  0.000000  0.000000  0.000000  0.000000  0.000000  0.000000  0.000000  0.000000  0.000000  0.000000 
 0.000000  0.000000  0.000000  0.000000  0.000000  0.833333  0.000000  0.000000  0.000000  0.000000  0.000000  0.000000  0.000000  0.000000  0.000000  0.083333  0.000000  0.083333  0.000000  0.000000 
 0.000000  0.000000  0.000000  0.000000  0.083333  0.083333  0.000000  0.083333  0.000000  0.250000  0.000000  0.000000  0.000000  0.000000  0.166667  0.083333  0.166667  0.083333  0.000000  0.000000 
 0.083333  0.000000  0.000000  0.000000  0.000000  0.000000  0.000000  0.000000  0.000000  0.000000  0.000000  0.000000  0.000000  0.000000  0.000000  0.500000  0.250000  0.083333  0.000000  0.083333 
--------------------------------------------------------------------------------

--------------------------------------------------------------------------------
	Motif MRSIPLGLS MEME-21 regular expression
--------------------------------------------------------------------------------
MR[ST]I[PS]LGL[ST]
--------------------------------------------------------------------------------


Time 12.68 secs.

********************************************************************************


********************************************************************************
MOTIF FVLRI MEME-22	width =   5  sites =  19  llr = 191  E-value = 1.3e-002
********************************************************************************
--------------------------------------------------------------------------------
	Motif FVLRI MEME-22 Description
--------------------------------------------------------------------------------
Simplified        A  :2::1
pos.-specific     C  :::::
probability       D  :::::
matrix            E  :::::
                  F  5:1::
                  G  :::::
                  H  :::::
                  I  ::::5
                  K  :::::
                  L  419:1
                  M  :11::
                  N  :::::
                  P  :::::
                  Q  :::::
                  R  :::a:
                  S  :::::
                  T  :::::
                  V  17::3
                  W  :::::
                  Y  :::::

         bits    6.3      
                 5.6      
                 5.0      
                 4.4      
Relative         3.8    * 
Entropy          3.1   ** 
(14.5 bits)      2.5 *****
                 1.9 *****
                 1.3 *****
                 0.6 *****
                 0.0 -----

Multilevel           FVLRI
consensus            L   V
sequence                  
                          
                          
--------------------------------------------------------------------------------

--------------------------------------------------------------------------------
	Motif FVLRI MEME-22 sites sorted by position p-value
--------------------------------------------------------------------------------
Sequence name             Start   P-value            Site 
-------------             ----- ---------            -----
tr|A0A0S3TAA5|Cluster_97    100  1.25e-06 FFPEYSFPFD FVLRI DRLVIDMLSA
tr|A0A1U7WPS1|Cluster_97    103  1.25e-06 FFPEYAFPLD FVLRI DRLIAMLFGF
tr|I3SHA2|Cluster_97        103  1.25e-06 YFPEYSFPLD FVLRI DRLFVAMLAA
tr|A0A0D3FBT5|Cluster_97     96  3.26e-06 FFPDYTFPLD LVLRI DRYIALLSGF
tr|M0S4M2|Cluster_97        120  3.26e-06 FFPDYTFPVD LVLRI DRFVGLLSGF
tr|W9SEL7|Cluster_97        103  3.63e-06 FFPEYSFPLD FMLRI DRLMGMLAGF
tr|A0A0D2VR42|Cluster_97    103  5.37e-06 FFPEYSFPLD FVLRV DRLVGMLSGF
tr|A0A1S3C3C1|Cluster_97    114  5.37e-06 FFPEYSFPLD FVLRV DRLVAMLSGL
tr|B9HLL0|Cluster_97        152  5.37e-06 FFPEYSFPLD FVLRV DRLAAMLSGF
tr|W1PMH2|Cluster_97         95  6.29e-06 FFPSYSFPLD LMLRI DRLIALLSGF
tr|A0A1D1YYB9|Cluster_97    123  9.09e-06 FFPNYTFPLD LVLRV DRFMALLSGF
tr|A0A022RHE0|Cluster_97    103  1.62e-05 FFPEYSFPLD FVFRI DRLIGMLFGF
tr|A0A199VJN9|Cluster_97    110  1.96e-05 FFPDYTFPVD LALRI DRFVALLSGF
tr|A0A0K9P1C1|Cluster_97    107  3.56e-05 FFPNYPFPWD LLLRI NRFLGLLSGF
tr|V4LPU4|Cluster_97        113  4.30e-05 FFPGYSFPLD VVLRV DRLMAMVMGF
tr|A0A200R5V4|Cluster_97    121  5.28e-05 FFPNYSFPLD LALRV DRLMAILAGF
tr|A0A0K9QA46|Cluster_97    116  5.34e-05 FFPEYSFPLD FVMRL DRLMAMVFGF
tr|A9NZ99|Cluster_97         94  6.13e-05 FFPDHGFPMD LVLRA DRLVAMFSGF
tr|D8RMA0|Cluster_97         44  7.27e-05 FLPHQGAVMD FALRL DRWAGRGCCC
--------------------------------------------------------------------------------

--------------------------------------------------------------------------------
	Motif FVLRI MEME-22 block diagrams
--------------------------------------------------------------------------------
SEQUENCE NAME            POSITION P-VALUE  MOTIF DIAGRAM
-------------            ----------------  -------------
tr|A0A0S3TAA5|Cluster_97          1.2e-06  99_[22]_184
tr|A0A1U7WPS1|Cluster_97          1.2e-06  102_[22]_170
tr|I3SHA2|Cluster_97              1.2e-06  102_[22]_167
tr|A0A0D3FBT5|Cluster_97          3.3e-06  95_[22]_212
tr|M0S4M2|Cluster_97              3.3e-06  119_[22]_174
tr|W9SEL7|Cluster_97              3.6e-06  102_[22]_187
tr|A0A0D2VR42|Cluster_97          5.4e-06  102_[22]_150
tr|A0A1S3C3C1|Cluster_97          5.4e-06  113_[22]_174
tr|B9HLL0|Cluster_97              5.4e-06  151_[22]_174
tr|W1PMH2|Cluster_97              6.3e-06  94_[22]_179
tr|A0A1D1YYB9|Cluster_97          9.1e-06  122_[22]_173
tr|A0A022RHE0|Cluster_97          1.6e-05  102_[22]_168
tr|A0A199VJN9|Cluster_97            2e-05  109_[22]_171
tr|A0A0K9P1C1|Cluster_97          3.6e-05  106_[22]_145
tr|V4LPU4|Cluster_97              4.3e-05  112_[22]_180
tr|A0A200R5V4|Cluster_97          5.3e-05  120_[22]_175
tr|A0A0K9QA46|Cluster_97          5.3e-05  115_[22]_173
tr|A9NZ99|Cluster_97              6.1e-05  93_[22]_172
tr|D8RMA0|Cluster_97              7.3e-05  43_[22]_172
--------------------------------------------------------------------------------

--------------------------------------------------------------------------------
	Motif FVLRI MEME-22 in BLOCKS format
--------------------------------------------------------------------------------
BL   MOTIF FVLRI width=5 seqs=19
tr|A0A0S3TAA5|Cluster_97 (  100) FVLRI  1 
tr|A0A1U7WPS1|Cluster_97 (  103) FVLRI  1 
tr|I3SHA2|Cluster_97     (  103) FVLRI  1 
tr|A0A0D3FBT5|Cluster_97 (   96) LVLRI  1 
tr|M0S4M2|Cluster_97     (  120) LVLRI  1 
tr|W9SEL7|Cluster_97     (  103) FMLRI  1 
tr|A0A0D2VR42|Cluster_97 (  103) FVLRV  1 
tr|A0A1S3C3C1|Cluster_97 (  114) FVLRV  1 
tr|B9HLL0|Cluster_97     (  152) FVLRV  1 
tr|W1PMH2|Cluster_97     (   95) LMLRI  1 
tr|A0A1D1YYB9|Cluster_97 (  123) LVLRV  1 
tr|A0A022RHE0|Cluster_97 (  103) FVFRI  1 
tr|A0A199VJN9|Cluster_97 (  110) LALRI  1 
tr|A0A0K9P1C1|Cluster_97 (  107) LLLRI  1 
tr|V4LPU4|Cluster_97     (  113) VVLRV  1 
tr|A0A200R5V4|Cluster_97 (  121) LALRV  1 
tr|A0A0K9QA46|Cluster_97 (  116) FVMRL  1 
tr|A9NZ99|Cluster_97     (   94) LVLRA  1 
tr|D8RMA0|Cluster_97     (   44) FALRL  1 
//

--------------------------------------------------------------------------------

--------------------------------------------------------------------------------
	Motif FVLRI MEME-22 position-specific scoring matrix
--------------------------------------------------------------------------------
log-odds matrix: alength= 20 w= 5 n= 6434 bayes= 8.17403 E= 1.3e-002 
  -535   -534   -740   -665    320   -717   -526   -174   -682    231   -114   -666   -688   -469   -691   -713   -475    -31   -393   -300 
    41   -326   -413   -371   -339   -466   -353    -42   -412    -67    174   -409   -468   -337   -457   -427   -217    324   -412   -333 
  -407   -428   -499   -410    -36   -541   -376   -126   -430    330    112   -455   -495   -284   -458   -489   -339   -221   -339   -273 
  -470   -457   -477   -482   -583   -491   -267   -486   -216   -485   -450   -393   -492   -250    362   -499   -439   -574   -383   -416 
  -143   -405   -417   -404   -335   -503   -431    353   -406     13   -104   -392   -540   -352   -510   -442   -277    172   -407   -279 
--------------------------------------------------------------------------------

--------------------------------------------------------------------------------
	Motif FVLRI MEME-22 position-specific probability matrix
--------------------------------------------------------------------------------
letter-probability matrix: alength= 20 w= 5 nsites= 19 E= 1.3e-002 
 0.000000  0.000000  0.000000  0.000000  0.526316  0.000000  0.000000  0.000000  0.000000  0.421053  0.000000  0.000000  0.000000  0.000000  0.000000  0.000000  0.000000  0.052632  0.000000  0.000000 
 0.157895  0.000000  0.000000  0.000000  0.000000  0.000000  0.000000  0.000000  0.000000  0.052632  0.105263  0.000000  0.000000  0.000000  0.000000  0.000000  0.000000  0.684211  0.000000  0.000000 
 0.000000  0.000000  0.000000  0.000000  0.052632  0.000000  0.000000  0.000000  0.000000  0.894737  0.052632  0.000000  0.000000  0.000000  0.000000  0.000000  0.000000  0.000000  0.000000  0.000000 
 0.000000  0.000000  0.000000  0.000000  0.000000  0.000000  0.000000  0.000000  0.000000  0.000000  0.000000  0.000000  0.000000  0.000000  1.000000  0.000000  0.000000  0.000000  0.000000  0.000000 
 0.052632  0.000000  0.000000  0.000000  0.000000  0.000000  0.000000  0.526316  0.000000  0.105263  0.000000  0.000000  0.000000  0.000000  0.000000  0.000000  0.000000  0.315789  0.000000  0.000000 
--------------------------------------------------------------------------------

--------------------------------------------------------------------------------
	Motif FVLRI MEME-22 regular expression
--------------------------------------------------------------------------------
[FL]VLR[IV]
--------------------------------------------------------------------------------


Time 13.28 secs.

********************************************************************************


********************************************************************************
MOTIF NNNNTQJANQ MEME-23	width =  10  sites =   3  llr = 79  E-value = 1.7e+000
********************************************************************************
--------------------------------------------------------------------------------
	Motif NNNNTQJANQ MEME-23 Description
--------------------------------------------------------------------------------
Simplified        A  ::::::33::
pos.-specific     C  ::::::::::
probability       D  ::::::::::
matrix            E  ::::::::3:
                  F  :3::::::::
                  G  ::::::::::
                  H  :::::3::::
                  I  ::::::3:::
                  K  :::::::3::
                  L  ::::::33::
                  M  ::::::::::
                  N  a7aa3:::7:
                  P  :::::::::3
                  Q  :::::7:::7
                  R  ::::::::::
                  S  ::::::::::
                  T  ::::7:::::
                  V  ::::::::::
                  W  ::::::::::
                  Y  ::::::::::

         bits    6.3           
                 5.6           
                 5.0           
                 4.4 * ** *    
Relative         3.8 ******  **
Entropy          3.1 ******  **
(38.0 bits)      2.5 ******* **
                 1.9 **********
                 1.3 **********
                 0.6 **********
                 0.0 ----------

Multilevel           NNNNTQAANQ
consensus             F  NHIKEP
sequence                   LL  
                               
                               
--------------------------------------------------------------------------------

--------------------------------------------------------------------------------
	Motif NNNNTQJANQ MEME-23 sites sorted by position p-value
--------------------------------------------------------------------------------
Sequence name             Start   P-value               Site 
-------------             ----- ---------            ----------
tr|A0A022RHE0|Cluster_97     26  5.20e-13 VNRIITHHNL NFNNTQIKNQ PFSSVPTCGF
tr|V4LPU4|Cluster_97        286  1.29e-12 SRFNFMMKLL NNNNTQALEQ FR        
tr|A0A200R5V4|Cluster_97     28  1.49e-10 NSNNSTTTTN NNNNNHLANP ISFHAKKFSL
--------------------------------------------------------------------------------

--------------------------------------------------------------------------------
	Motif NNNNTQJANQ MEME-23 block diagrams
--------------------------------------------------------------------------------
SEQUENCE NAME            POSITION P-VALUE  MOTIF DIAGRAM
-------------            ----------------  -------------
tr|A0A022RHE0|Cluster_97          5.2e-13  25_[23]_240
tr|V4LPU4|Cluster_97              1.3e-12  285_[23]_2
tr|A0A200R5V4|Cluster_97          1.5e-10  27_[23]_263
--------------------------------------------------------------------------------

--------------------------------------------------------------------------------
	Motif NNNNTQJANQ MEME-23 in BLOCKS format
--------------------------------------------------------------------------------
BL   MOTIF NNNNTQJANQ width=10 seqs=3
tr|A0A022RHE0|Cluster_97 (   26) NFNNTQIKNQ  1 
tr|V4LPU4|Cluster_97     (  286) NNNNTQALEQ  1 
tr|A0A200R5V4|Cluster_97 (   28) NNNNNHLANP  1 
//

--------------------------------------------------------------------------------

--------------------------------------------------------------------------------
	Motif NNNNTQJANQ MEME-23 position-specific scoring matrix
--------------------------------------------------------------------------------
log-odds matrix: alength= 20 w= 10 n= 6319 bayes= 10.6986 E= 1.7e+000 
  -348   -381   -130   -281   -384   -310    -52   -293   -257   -380   -294    447   -398   -154   -363   -196   -202   -360   -302   -235 
  -283   -347   -107   -214     46   -279    -31   -231   -210   -274   -217    423   -362   -116   -314   -184   -168   -277   -199    -17 
  -348   -381   -130   -281   -384   -310    -52   -293   -257   -380   -294    447   -398   -154   -363   -196   -202   -360   -302   -235 
  -348   -381   -130   -281   -384   -310    -52   -293   -257   -380   -294    447   -398   -154   -363   -196   -202   -360   -302   -235 
  -164   -255    -92   -125   -315   -230   -126   -188   -136   -269   -143    186   -305    -64   -240      4    352   -184   -285   -184 
  -249   -361   -232    -38   -379   -365    192   -309   -176   -241   -123   -154   -330    498   -211   -278   -219   -324   -259   -198 
    79   -212   -279   -217   -135   -289   -195    260   -231    154     27   -229   -332   -139   -304   -231   -101     66   -196    -86 
   123   -224    -79     -1   -185   -176    -48    -63    193     99    -37    -63   -205     55    -83   -110    -46    -69   -180    -50 
  -198   -365     43    185   -353   -183    -35   -279    -89   -307   -226    386   -293     -4   -221   -134   -119   -291   -300   -168 
  -201   -350   -170    -16   -371   -309     11   -283   -133   -235   -130   -143     78    480   -200   -235   -179   -288   -270   -221 
--------------------------------------------------------------------------------

--------------------------------------------------------------------------------
	Motif NNNNTQJANQ MEME-23 position-specific probability matrix
--------------------------------------------------------------------------------
letter-probability matrix: alength= 20 w= 10 nsites= 3 E= 1.7e+000 
 0.000000  0.000000  0.000000  0.000000  0.000000  0.000000  0.000000  0.000000  0.000000  0.000000  0.000000  1.000000  0.000000  0.000000  0.000000  0.000000  0.000000  0.000000  0.000000  0.000000 
 0.000000  0.000000  0.000000  0.000000  0.333333  0.000000  0.000000  0.000000  0.000000  0.000000  0.000000  0.666667  0.000000  0.000000  0.000000  0.000000  0.000000  0.000000  0.000000  0.000000 
 0.000000  0.000000  0.000000  0.000000  0.000000  0.000000  0.000000  0.000000  0.000000  0.000000  0.000000  1.000000  0.000000  0.000000  0.000000  0.000000  0.000000  0.000000  0.000000  0.000000 
 0.000000  0.000000  0.000000  0.000000  0.000000  0.000000  0.000000  0.000000  0.000000  0.000000  0.000000  1.000000  0.000000  0.000000  0.000000  0.000000  0.000000  0.000000  0.000000  0.000000 
 0.000000  0.000000  0.000000  0.000000  0.000000  0.000000  0.000000  0.000000  0.000000  0.000000  0.000000  0.333333  0.000000  0.000000  0.000000  0.000000  0.666667  0.000000  0.000000  0.000000 
 0.000000  0.000000  0.000000  0.000000  0.000000  0.000000  0.333333  0.000000  0.000000  0.000000  0.000000  0.000000  0.000000  0.666667  0.000000  0.000000  0.000000  0.000000  0.000000  0.000000 
 0.333333  0.000000  0.000000  0.000000  0.000000  0.000000  0.000000  0.333333  0.000000  0.333333  0.000000  0.000000  0.000000  0.000000  0.000000  0.000000  0.000000  0.000000  0.000000  0.000000 
 0.333333  0.000000  0.000000  0.000000  0.000000  0.000000  0.000000  0.000000  0.333333  0.333333  0.000000  0.000000  0.000000  0.000000  0.000000  0.000000  0.000000  0.000000  0.000000  0.000000 
 0.000000  0.000000  0.000000  0.333333  0.000000  0.000000  0.000000  0.000000  0.000000  0.000000  0.000000  0.666667  0.000000  0.000000  0.000000  0.000000  0.000000  0.000000  0.000000  0.000000 
 0.000000  0.000000  0.000000  0.000000  0.000000  0.000000  0.000000  0.000000  0.000000  0.000000  0.000000  0.000000  0.333333  0.666667  0.000000  0.000000  0.000000  0.000000  0.000000  0.000000 
--------------------------------------------------------------------------------

--------------------------------------------------------------------------------
	Motif NNNNTQJANQ MEME-23 regular expression
--------------------------------------------------------------------------------
N[NF]NN[TN][QH][AIL][AKL][NE][QP]
--------------------------------------------------------------------------------


Time 13.93 secs.

********************************************************************************


********************************************************************************
MOTIF WNKWQ MEME-24	width =   5  sites =   2  llr = 32  E-value = 6.0e+001
********************************************************************************
--------------------------------------------------------------------------------
	Motif WNKWQ MEME-24 Description
--------------------------------------------------------------------------------
Simplified        A  :::::
pos.-specific     C  :::::
probability       D  :::::
matrix            E  :::::
                  F  :::::
                  G  :::::
                  H  ::::5
                  I  :::::
                  K  ::5::
                  L  :55::
                  M  :::::
                  N  :5:::
                  P  :::::
                  Q  ::::5
                  R  :::::
                  S  :::::
                  T  :::::
                  V  :::::
                  W  a::a:
                  Y  :::::

         bits    6.3 *  * 
                 5.6 *  * 
                 5.0 *  * 
                 4.4 *  **
Relative         3.8 *  **
Entropy          3.1 *****
(23.1 bits)      2.5 *****
                 1.9 *****
                 1.3 *****
                 0.6 *****
                 0.0 -----

Multilevel           WLKWH
consensus             NL Q
sequence                  
                          
                          
--------------------------------------------------------------------------------

--------------------------------------------------------------------------------
	Motif WNKWQ MEME-24 sites sorted by position p-value
--------------------------------------------------------------------------------
Sequence name             Start   P-value            Site 
-------------             ----- ---------            -----
tr|A0A1Y1HUW6|Cluster_97     10  4.51e-08  MQTAAARVR WLKWQ LGVLDMAPRK
tr|A9NZ99|Cluster_97         34  5.61e-08 PLAHKSPWNT WNLWH QSAIEGRRKS
--------------------------------------------------------------------------------

--------------------------------------------------------------------------------
	Motif WNKWQ MEME-24 block diagrams
--------------------------------------------------------------------------------
SEQUENCE NAME            POSITION P-VALUE  MOTIF DIAGRAM
-------------            ----------------  -------------
tr|A0A1Y1HUW6|Cluster_97          4.5e-08  9_[24]_306
tr|A9NZ99|Cluster_97              5.6e-08  33_[24]_232
--------------------------------------------------------------------------------

--------------------------------------------------------------------------------
	Motif WNKWQ MEME-24 in BLOCKS format
--------------------------------------------------------------------------------
BL   MOTIF WNKWQ width=5 seqs=2
tr|A0A1Y1HUW6|Cluster_97 (   10) WLKWQ  1 
tr|A9NZ99|Cluster_97     (   34) WNLWH  1 
//

--------------------------------------------------------------------------------

--------------------------------------------------------------------------------
	Motif WNKWQ MEME-24 position-specific scoring matrix
--------------------------------------------------------------------------------
log-odds matrix: alength= 20 w= 5 n= 6434 bayes= 11.6511 E= 6.0e+001 
  -400   -394   -344   -341   -149   -400   -296   -357   -359   -230   -247   -337   -469   -255   -391   -425   -345   -347    609    -52 
  -150   -248    -18    -79   -142   -201     -5    -19    -87    141    -31    321   -252      8   -178   -143    -76    -93   -108    -52 
  -154   -277   -138    -64   -177   -242    -86    -43    288    147    -39   -109   -248     23    -46   -192   -106   -112   -139    -82 
  -400   -394   -344   -341   -149   -400   -296   -357   -359   -230   -247   -337   -469   -255   -391   -425   -345   -347    609    -52 
  -223   -328   -142    -40   -277   -294    372   -277   -120   -225   -126    -56   -296    434   -148   -221   -166   -277   -208    -32 
--------------------------------------------------------------------------------

--------------------------------------------------------------------------------
	Motif WNKWQ MEME-24 position-specific probability matrix
--------------------------------------------------------------------------------
letter-probability matrix: alength= 20 w= 5 nsites= 2 E= 6.0e+001 
 0.000000  0.000000  0.000000  0.000000  0.000000  0.000000  0.000000  0.000000  0.000000  0.000000  0.000000  0.000000  0.000000  0.000000  0.000000  0.000000  0.000000  0.000000  1.000000  0.000000 
 0.000000  0.000000  0.000000  0.000000  0.000000  0.000000  0.000000  0.000000  0.000000  0.500000  0.000000  0.500000  0.000000  0.000000  0.000000  0.000000  0.000000  0.000000  0.000000  0.000000 
 0.000000  0.000000  0.000000  0.000000  0.000000  0.000000  0.000000  0.000000  0.500000  0.500000  0.000000  0.000000  0.000000  0.000000  0.000000  0.000000  0.000000  0.000000  0.000000  0.000000 
 0.000000  0.000000  0.000000  0.000000  0.000000  0.000000  0.000000  0.000000  0.000000  0.000000  0.000000  0.000000  0.000000  0.000000  0.000000  0.000000  0.000000  0.000000  1.000000  0.000000 
 0.000000  0.000000  0.000000  0.000000  0.000000  0.000000  0.500000  0.000000  0.000000  0.000000  0.000000  0.000000  0.000000  0.500000  0.000000  0.000000  0.000000  0.000000  0.000000  0.000000 
--------------------------------------------------------------------------------

--------------------------------------------------------------------------------
	Motif WNKWQ MEME-24 regular expression
--------------------------------------------------------------------------------
W[LN][KL]W[HQ]
--------------------------------------------------------------------------------


Time 14.57 secs.

********************************************************************************


********************************************************************************
MOTIF HHHSN MEME-25	width =   5  sites =   2  llr = 32  E-value = 1.7e+002
********************************************************************************
--------------------------------------------------------------------------------
	Motif HHHSN MEME-25 Description
--------------------------------------------------------------------------------
Simplified        A  :::::
pos.-specific     C  :::::
probability       D  :::::
matrix            E  :::::
                  F  :::::
                  G  :::::
                  H  aa5::
                  I  :::::
                  K  :::::
                  L  :::::
                  M  :::::
                  N  ::::a
                  P  :::::
                  Q  :::::
                  R  :::::
                  S  ::5a:
                  T  :::::
                  V  :::::
                  W  :::::
                  Y  :::::

         bits    6.3      
                 5.6 **   
                 5.0 **   
                 4.4 **  *
Relative         3.8 *****
Entropy          3.1 *****
(23.0 bits)      2.5 *****
                 1.9 *****
                 1.3 *****
                 0.6 *****
                 0.0 -----

Multilevel           HHHSN
consensus              S  
sequence                  
                          
                          
--------------------------------------------------------------------------------

--------------------------------------------------------------------------------
	Motif HHHSN MEME-25 sites sorted by position p-value
--------------------------------------------------------------------------------
Sequence name             Start   P-value            Site 
-------------             ----- ---------            -----
tr|A0A0K9P1C1|Cluster_97     34  2.78e-08 FCSPLPYPNI HHHSN IAPPRFCSAR
tr|D8RMA0|Cluster_97        215  1.70e-07 KLLIKHPVPS HHSSN G         
--------------------------------------------------------------------------------

--------------------------------------------------------------------------------
	Motif HHHSN MEME-25 block diagrams
--------------------------------------------------------------------------------
SEQUENCE NAME            POSITION P-VALUE  MOTIF DIAGRAM
-------------            ----------------  -------------
tr|A0A0K9P1C1|Cluster_97          2.8e-08  33_[25]_218
tr|D8RMA0|Cluster_97              1.7e-07  214_[25]_1
--------------------------------------------------------------------------------

--------------------------------------------------------------------------------
	Motif HHHSN MEME-25 in BLOCKS format
--------------------------------------------------------------------------------
BL   MOTIF HHHSN width=5 seqs=2
tr|A0A0K9P1C1|Cluster_97 (   34) HHHSN  1 
tr|D8RMA0|Cluster_97     (  215) HHSSN  1 
//

--------------------------------------------------------------------------------

--------------------------------------------------------------------------------
	Motif HHHSN MEME-25 position-specific scoring matrix
--------------------------------------------------------------------------------
log-odds matrix: alength= 20 w= 5 n= 6434 bayes= 11.6511 E= 1.7e+002 
  -279   -317   -141   -164   -197   -285    517   -302   -208   -248   -177    -24   -323     68   -176   -227   -182   -292   -175     67 
  -279   -317   -141   -164   -197   -285    517   -302   -208   -248   -177    -24   -323     68   -176   -227   -182   -292   -175     67 
  -105   -247    -26    -37   -182   -151    393   -198    -59   -200   -124     66   -213     95   -123    120     11   -189   -168     56 
   -97   -217   -161   -176   -307   -198   -180   -259   -183   -284   -198    -78   -271   -125   -265    287    119   -259   -285   -170 
  -318   -369    -93   -233   -367   -277    -40   -279   -225   -359   -277    442   -374   -130   -333   -181   -180   -339   -290   -215 
--------------------------------------------------------------------------------

--------------------------------------------------------------------------------
	Motif HHHSN MEME-25 position-specific probability matrix
--------------------------------------------------------------------------------
letter-probability matrix: alength= 20 w= 5 nsites= 2 E= 1.7e+002 
 0.000000  0.000000  0.000000  0.000000  0.000000  0.000000  1.000000  0.000000  0.000000  0.000000  0.000000  0.000000  0.000000  0.000000  0.000000  0.000000  0.000000  0.000000  0.000000  0.000000 
 0.000000  0.000000  0.000000  0.000000  0.000000  0.000000  1.000000  0.000000  0.000000  0.000000  0.000000  0.000000  0.000000  0.000000  0.000000  0.000000  0.000000  0.000000  0.000000  0.000000 
 0.000000  0.000000  0.000000  0.000000  0.000000  0.000000  0.500000  0.000000  0.000000  0.000000  0.000000  0.000000  0.000000  0.000000  0.000000  0.500000  0.000000  0.000000  0.000000  0.000000 
 0.000000  0.000000  0.000000  0.000000  0.000000  0.000000  0.000000  0.000000  0.000000  0.000000  0.000000  0.000000  0.000000  0.000000  0.000000  1.000000  0.000000  0.000000  0.000000  0.000000 
 0.000000  0.000000  0.000000  0.000000  0.000000  0.000000  0.000000  0.000000  0.000000  0.000000  0.000000  1.000000  0.000000  0.000000  0.000000  0.000000  0.000000  0.000000  0.000000  0.000000 
--------------------------------------------------------------------------------

--------------------------------------------------------------------------------
	Motif HHHSN MEME-25 regular expression
--------------------------------------------------------------------------------
HH[HS]SN
--------------------------------------------------------------------------------


Time 15.21 secs.

********************************************************************************


********************************************************************************
SUMMARY OF MOTIFS
********************************************************************************

--------------------------------------------------------------------------------
	Combined block diagrams: non-overlapping sites with p-value < 0.0001
--------------------------------------------------------------------------------
SEQUENCE NAME            COMBINED P-VALUE  MOTIF DIAGRAM
-------------            ----------------  -------------
tr|W9SEL7|Cluster_97            6.24e-137  55_[14(1.73e-11)]_5_[11(8.34e-13)]_\
    [1(5.68e-15)]_2_[7(1.53e-13)]_[22(3.63e-06)]_[13(4.49e-12)]_4_\
    [10(1.58e-12)]_8_[19(2.18e-09)]_[16(9.13e-10)]_[12(1.09e-12)]_\
    [8(5.22e-13)]_1_[18(2.83e-09)]_[2(4.65e-13)]_4_[9(6.20e-12)]_\
    [15(3.46e-11)]_[3(5.01e-14)]_[17(1.54e-08)]_[5(9.38e-12)]_1_[4(6.06e-14)]_\
    [20(8.01e-06)]_[6(5.74e-13)]_19
tr|W1PMH2|Cluster_97            6.11e-114  [21(2.59e-06)]_38_[14(9.76e-11)]_5_\
    [11(2.87e-10)]_[1(5.68e-15)]_2_[7(2.08e-12)]_[22(6.29e-06)]_[13(2.71e-11)]_\
    4_[10(1.19e-09)]_18_[16(1.24e-09)]_[12(2.44e-10)]_[8(1.90e-12)]_6_\
    [2(4.65e-13)]_4_[9(6.20e-12)]_[15(1.30e-09)]_[3(3.56e-13)]_[17(1.98e-07)]_\
    [5(6.16e-14)]_1_[4(2.90e-11)]_5_[6(2.19e-12)]_13
tr|V4LPU4|Cluster_97            9.89e-148  [21(1.61e-09)]_56_[14(2.30e-11)]_5_\
    [11(8.34e-13)]_[1(5.68e-15)]_2_[7(1.14e-12)]_[22(4.30e-05)]_[13(3.03e-11)]_\
    4_[10(1.82e-12)]_8_[19(3.31e-11)]_[16(2.49e-08)]_[12(4.40e-13)]_\
    [8(7.12e-13)]_1_[18(2.83e-09)]_[2(4.65e-13)]_4_[9(1.70e-12)]_\
    [15(1.23e-08)]_[3(4.38e-13)]_[17(3.10e-10)]_[5(6.97e-13)]_1_[4(5.98e-12)]_\
    [20(5.85e-07)]_[6(1.48e-12)]_[23(1.29e-12)]_2
tr|M0S4M2|Cluster_97            4.10e-136  [21(6.50e-07)]_63_[14(2.92e-12)]_5_\
    [11(3.13e-10)]_[1(1.42e-14)]_2_[7(4.43e-12)]_[22(3.26e-06)]_[13(2.39e-10)]_\
    4_[10(2.24e-13)]_8_[19(2.80e-10)]_[16(5.83e-12)]_[12(4.35e-11)]_\
    [8(5.22e-13)]_1_[18(3.44e-08)]_[2(4.65e-13)]_4_[9(6.85e-12)]_\
    [15(1.97e-10)]_[3(1.46e-13)]_[17(6.20e-09)]_[5(4.62e-13)]_1_[4(7.82e-12)]_\
    [20(2.22e-06)]_[6(3.11e-14)]_6
tr|I3SHA2|Cluster_97            6.11e-114  [21(4.58e-08)]_46_[14(1.45e-11)]_5_\
    [11(5.79e-12)]_[1(1.02e-13)]_2_[7(1.22e-12)]_[22(1.25e-06)]_5_\
    [13(1.74e-05)]_4_[10(3.97e-09)]_6_[16(9.26e-09)]_[12(4.40e-13)]_\
    [8(3.21e-09)]_1_[18(6.79e-07)]_[2(4.65e-13)]_4_[9(3.79e-11)]_\
    [15(3.94e-09)]_[3(4.38e-13)]_[17(6.30e-08)]_[5(6.24e-13)]_1_[4(6.43e-13)]_\
    5_[6(2.00e-13)]_6
tr|D8RMA0|Cluster_97             2.82e-64  11_[11(4.64e-08)]_[1(3.86e-11)]_12_\
    [22(7.27e-05)]_6_[10(3.61e-08)]_27_[12(7.11e-08)]_[8(1.19e-10)]_1_\
    [18(1.27e-05)]_[2(1.25e-12)]_4_[9(3.15e-10)]_9_[3(1.03e-13)]_\
    [17(1.61e-06)]_[5(1.22e-10)]_1_[4(8.92e-12)]_5_[6(1.95e-07)]_7_\
    [25(1.70e-07)]_1
tr|B9HLL0|Cluster_97            1.41e-151  11_[23(2.60e-05)]_23_[21(1.52e-10)]_\
    10_[23(4.80e-05)]_31_[14(4.04e-10)]_5_[11(8.34e-13)]_[1(5.68e-15)]_2_\
    [7(1.53e-13)]_[22(5.37e-06)]_[13(2.71e-11)]_4_[10(1.58e-12)]_8_\
    [19(1.28e-10)]_[16(5.73e-13)]_[12(6.10e-12)]_[8(5.22e-13)]_1_\
    [18(2.83e-09)]_[2(4.65e-13)]_4_[9(1.70e-12)]_[15(3.46e-11)]_[3(1.03e-13)]_\
    [17(1.02e-11)]_[5(6.16e-14)]_1_[4(1.55e-12)]_[20(5.85e-07)]_[6(2.00e-13)]_\
    6
tr|A9NZ99|Cluster_97             1.97e-96  33_[24(5.61e-08)]_23_[11(2.14e-10)]_\
    [1(8.95e-15)]_2_[7(1.59e-10)]_[22(6.13e-05)]_[13(8.04e-11)]_4_\
    [10(3.73e-09)]_27_[12(5.78e-09)]_[8(8.74e-11)]_1_[18(4.47e-07)]_\
    [2(4.65e-13)]_4_[9(4.81e-09)]_[15(1.72e-08)]_[3(1.03e-13)]_[17(1.82e-08)]_\
    [5(4.65e-12)]_1_[4(2.67e-12)]_5_[6(1.07e-11)]_5
tr|A0A200R5V4|Cluster_97        4.27e-147  [21(1.65e-08)]_18_[23(1.49e-10)]_36_\
    [14(3.77e-11)]_5_[11(8.34e-13)]_[1(6.27e-14)]_2_[7(5.14e-13)]_\
    [22(5.28e-05)]_[13(1.16e-10)]_4_[10(1.58e-12)]_9_[19(1.12e-08)]_\
    [16(1.94e-12)]_[12(9.40e-12)]_[8(5.22e-13)]_1_[18(2.83e-09)]_[2(4.65e-13)]_\
    4_[9(1.70e-12)]_[15(2.72e-10)]_[3(2.16e-13)]_[17(3.23e-08)]_[5(6.16e-14)]_\
    1_[4(9.07e-13)]_[20(1.17e-06)]_[6(3.11e-14)]_6
tr|A0A1Y1HUW6|Cluster_97         2.84e-50  9_[24(4.51e-08)]_66_[11(8.98e-09)]_\
    [1(1.37e-12)]_2_[7(5.48e-05)]_19_[10(3.69e-07)]_57_[8(1.05e-08)]_8_\
    [2(6.05e-13)]_4_[9(4.12e-08)]_[15(5.46e-07)]_[3(4.03e-10)]_9_[5(6.00e-09)]_\
    1_[4(1.84e-11)]_5_[6(4.06e-08)]_16
tr|A0A1U7WPS1|Cluster_97        1.13e-134  [21(1.03e-08)]_6_[23(8.35e-05)]_30_\
    [14(1.05e-11)]_5_[11(4.03e-10)]_[1(5.68e-15)]_2_[7(2.71e-12)]_\
    [22(1.25e-06)]_[13(3.43e-12)]_4_[10(7.75e-13)]_8_[19(3.78e-08)]_\
    [16(1.95e-10)]_[12(1.64e-12)]_[8(5.22e-13)]_1_[18(7.46e-09)]_[2(4.65e-13)]_\
    4_[9(3.84e-12)]_[15(5.86e-10)]_[3(5.01e-14)]_[17(5.87e-08)]_[5(1.64e-09)]_\
    1_[4(6.06e-14)]_[20(1.17e-06)]_[6(1.88e-10)]_2
tr|A0A1S3C3C1|Cluster_97        2.32e-139  [21(1.37e-08)]_57_[14(4.06e-11)]_5_\
    [11(1.28e-11)]_[1(5.68e-15)]_2_[7(1.53e-13)]_[22(5.37e-06)]_[13(1.79e-10)]_\
    4_[10(8.16e-12)]_8_[19(3.68e-10)]_[16(8.13e-12)]_[12(4.40e-13)]_\
    [8(5.22e-13)]_1_[18(4.32e-09)]_[2(4.65e-13)]_4_[9(3.84e-12)]_\
    [15(4.15e-08)]_[3(5.01e-14)]_[17(2.73e-11)]_[5(6.28e-11)]_1_[4(6.06e-14)]_\
    [20(5.85e-07)]_[6(1.40e-10)]_6
tr|A0A1D1YYB9|Cluster_97        1.24e-130  15_[21(6.24e-08)]_51_[14(1.73e-09)]_\
    5_[11(5.82e-11)]_[1(5.68e-15)]_2_[7(8.30e-13)]_[22(9.09e-06)]_\
    [13(3.03e-11)]_4_[10(3.67e-12)]_8_[19(6.95e-09)]_[16(4.82e-11)]_\
    [12(1.07e-11)]_[8(7.12e-13)]_1_[18(5.63e-07)]_[2(4.65e-13)]_4_\
    [9(3.84e-12)]_[15(1.97e-10)]_[3(1.03e-13)]_[17(1.16e-07)]_[5(2.35e-12)]_1_\
    [4(5.08e-13)]_[20(3.53e-06)]_[6(1.68e-12)]_5
tr|A0A1D1Y3R0|Cluster_97         5.60e-53  75_[2(4.65e-13)]_4_[9(3.84e-12)]_\
    [15(1.97e-10)]_[3(1.03e-13)]_[17(1.16e-07)]_[5(2.35e-12)]_1_[4(5.08e-13)]_\
    [20(3.53e-06)]_[6(1.68e-12)]_5
tr|A0A199VJN9|Cluster_97        2.33e-130  62_[14(1.49e-10)]_5_[11(2.87e-10)]_\
    [1(1.42e-14)]_2_[7(4.43e-12)]_[22(1.96e-05)]_[13(1.40e-10)]_4_\
    [10(2.39e-12)]_8_[19(1.09e-09)]_[16(2.62e-10)]_[12(1.07e-11)]_\
    [8(5.22e-13)]_1_[18(2.83e-09)]_[2(4.65e-13)]_4_[9(2.17e-12)]_\
    [15(8.00e-09)]_[3(2.89e-13)]_[17(5.01e-09)]_[5(6.16e-14)]_1_[4(3.24e-13)]_\
    [20(2.22e-06)]_[6(4.36e-13)]_3
tr|A0A176VZY0|Cluster_97         4.69e-58  165_[11(3.92e-05)]_[1(1.67e-12)]_2_\
    [7(6.23e-10)]_5_[13(2.44e-07)]_4_[10(4.79e-08)]_33_[12(7.13e-05)]_\
    [8(2.86e-10)]_1_[18(1.87e-06)]_[2(1.25e-12)]_4_[9(1.61e-09)]_9_\
    [3(4.73e-12)]_[17(4.37e-08)]_[5(3.78e-08)]_1_[4(1.46e-11)]_5_[6(8.74e-08)]_\
    2
tr|A0A0S3TAA5|Cluster_97        2.55e-114  33_[20(5.85e-06)]_14_[14(1.58e-08)]_\
    5_[11(3.26e-12)]_[1(8.95e-15)]_2_[7(1.55e-12)]_[22(1.25e-06)]_5_\
    [13(9.72e-07)]_8_[10(3.75e-10)]_8_[19(9.54e-09)]_[16(1.31e-10)]_\
    [12(6.10e-12)]_[8(1.52e-11)]_1_[18(8.87e-08)]_[2(4.65e-13)]_4_\
    [9(3.39e-10)]_[15(5.51e-08)]_[3(5.83e-13)]_[17(1.16e-06)]_[5(8.33e-12)]_1_\
    [4(1.43e-13)]_5_[6(1.18e-11)]_7
tr|A0A0K9QA46|Cluster_97        5.72e-139  [21(8.60e-09)]_59_[14(8.61e-12)]_5_\
    [11(1.75e-11)]_[1(6.52e-13)]_2_[7(1.53e-13)]_[22(5.34e-05)]_[13(1.56e-11)]_\
    4_[10(4.07e-12)]_7_[19(1.48e-07)]_[16(4.72e-12)]_[12(1.46e-11)]_\
    [8(5.22e-13)]_1_[18(2.83e-09)]_[2(4.65e-13)]_4_[9(2.09e-10)]_\
    [15(3.81e-11)]_[3(5.83e-13)]_[17(8.74e-11)]_[5(1.76e-13)]_1_[4(6.06e-14)]_\
    [20(5.85e-07)]_[6(4.36e-13)]_6
tr|A0A0K9P1C1|Cluster_97         7.84e-90  33_[25(2.78e-08)]_18_[14(3.36e-11)]_\
    18_[1(8.95e-15)]_2_[7(2.53e-11)]_[22(3.56e-05)]_[13(1.93e-08)]_4_\
    [10(1.86e-07)]_4_[12(2.23e-07)]_[8(5.22e-13)]_1_[18(8.87e-08)]_\
    [2(4.65e-13)]_4_[9(1.70e-12)]_[15(4.51e-07)]_[3(1.03e-13)]_[17(9.42e-07)]_\
    [5(1.92e-09)]_1_[4(4.94e-11)]_5_[6(2.14e-09)]_1
tr|A0A0D3FBT5|Cluster_97        3.34e-104  48_[14(9.86e-08)]_5_[11(8.26e-10)]_\
    [1(1.42e-14)]_2_[7(7.22e-13)]_[22(3.26e-06)]_[13(1.25e-10)]_4_\
    [10(2.24e-13)]_28_[12(2.40e-09)]_[8(3.89e-12)]_1_[18(2.00e-08)]_\
    [2(1.69e-12)]_4_[9(6.85e-12)]_[15(8.67e-09)]_[3(1.46e-13)]_[17(2.36e-08)]_\
    [5(4.09e-11)]_1_[4(1.71e-11)]_5_[6(2.85e-11)]_44
tr|A0A0D2VR42|Cluster_97        1.37e-130  [21(1.24e-08)]_46_[14(2.12e-12)]_5_\
    [11(8.34e-13)]_[1(5.68e-15)]_2_[7(1.53e-13)]_[22(5.37e-06)]_[13(6.53e-12)]_\
    4_[10(1.58e-12)]_8_[19(3.05e-11)]_[16(5.73e-13)]_3_[2(4.65e-13)]_4_\
    [9(1.70e-12)]_[15(1.40e-11)]_[3(2.16e-13)]_[17(1.02e-11)]_[5(6.97e-13)]_1_\
    [4(6.06e-14)]_[20(6.40e-06)]_[6(5.74e-13)]_7
tr|A0A022RI20|Cluster_97        1.60e-105  50_[14(1.44e-06)]_5_[11(6.37e-09)]_\
    [1(5.68e-15)]_2_[7(1.14e-12)]_5_[13(1.25e-10)]_4_[10(7.75e-13)]_7_\
    [19(3.02e-08)]_6_[12(5.31e-11)]_[8(1.66e-11)]_1_[18(1.59e-07)]_\
    [2(4.65e-13)]_4_[9(1.69e-09)]_[15(2.72e-10)]_[3(5.01e-14)]_[17(1.17e-08)]_\
    [5(2.03e-08)]_1_[4(6.26e-12)]_5_[6(8.40e-13)]
tr|A0A022RHE0|Cluster_97        1.80e-147  [21(6.50e-07)]_16_[23(5.20e-13)]_20_\
    [14(1.91e-12)]_5_[11(1.34e-12)]_[1(5.68e-15)]_2_[7(1.53e-13)]_\
    [22(1.62e-05)]_[13(6.53e-12)]_4_[10(7.75e-13)]_8_[19(1.30e-08)]_\
    [16(1.95e-10)]_[12(1.23e-10)]_[8(5.22e-13)]_1_[18(5.51e-08)]_[2(4.65e-13)]_\
    4_[9(1.15e-11)]_[15(8.67e-09)]_[3(2.16e-13)]_[17(1.71e-10)]_[5(1.78e-12)]_\
    1_[4(5.08e-13)]_[20(5.85e-06)]_[6(8.40e-13)]
--------------------------------------------------------------------------------

********************************************************************************


********************************************************************************
Stopped because requested number of motifs (25) found.
********************************************************************************

CPU: 

********************************************************************************
