# Supplementary material for: Classification and phylogeny for the annotation of novel eukaryotic GNAT acetyltransferases
Source: PLoS Comput Biol. 2020 Dec 23;16(12):e1007988. doi: 10.1371/journal.pcbi.1007988 (PMC7790372; doi:10.1371/journal.pcbi.1007988)
Supplement: S4 File — (TXT) [file pcbi.1007988.s015.txt]

********************************************************************************
MAST - Motif Alignment and Search Tool
********************************************************************************
	MAST version 5.0.4 (Release date: Wed Jan 23 14:05:40 2019 -0800)

	For further information on how to interpret these results please access http://meme-suite.org/.
	To get a copy of the MAST software please access http://meme-suite.org.
********************************************************************************


********************************************************************************
REFERENCE
********************************************************************************
	If you use this program in your research, please cite:

	Timothy L. Bailey and Michael Gribskov,
	"Combining evidence using p-values: application to sequence homology
	searches", Bioinformatics, 14(48-54), 1998.
********************************************************************************


********************************************************************************
DATABASE AND MOTIFS
********************************************************************************
	DATABASE Seqeunce_Q9ZV08 (peptide)
	Last updated on Mon Apr 13 13:10:42 2020
	Database contains 1 sequences, 291 residues

	MOTIFS meme.txt (peptide)
	MOTIF ID         ALT ID  WIDTH BEST POSSIBLE MATCH
	----- ---------- ------- ----- -------------------
	    1 DCWEVAETHC MEME-1     10 DCWEVAETHC
	    2 GIAYISNVAV MEME-2     10 GIAYISNVAV
	    3 WGCRAIALHC MEME-3     10 WGCRAIALHC
	    4 VPEGANWPQP MEME-4     10 VPEGANWPQP
	    5 LYKGQGFKCI MEME-5     10 LYKGQGYKCI
	    6 IQFNFMMKLL MEME-6     10 MQFNFMMKLL
	    7 FFPEYSFPLD MEME-7     10 FFPEYSFPLD
	    8 DTVADFLPRK MEME-8     10 DTVADFLPRK
	    9 RRKGIAKRLI MEME-9     10 RRKGIAKRLI
	   10 GCRRTCLVAV MEME-10    10 GCMRTCLVAV
	   11 EIVVREARLE MEME-11    10 EIVVREARLE
	   12 KGYVAGILTV MEME-12    10 KGYVAGILTV
	   13 DRLMAMLSGF MEME-13    10 DRLMAMLSGF
	   14 CRASQVVDLF MEME-14    10 CRASQVVDLF
	   15 AKAEAQARS  MEME-15     9 AKAEAQAKS
	   16 GGFDGKFSLN MEME-16    10 GGFDGKFSLN
	   17 DLNNPGATK  MEME-17     9 DMNNPGATK
	   18 PLRQRRT    MEME-18     7 PLRQRRT
	   19 FYIGSEDFKI MEME-19    10 FYIGSEDFKI
	   20 KTSPD      MEME-20     5 KTSPD
	   21 MRSIPLGLS  MEME-21     9 MRSIPLGTS
	   22 FVLRI      MEME-22     5 FVLRI
	   23 NNNNTQJANQ MEME-23    10 NNNNTQIKNQ
	   24 WNKWQ      MEME-24     5 WNKWQ
	   25 HHHSN      MEME-25     5 HHHSN

	PAIRWISE MOTIF CORRELATIONS:
	MOTIF     1     2     3     4     5     6     7     8     9    10    11    12    13    14    15    16    17    18    19    20    21    22    23    24
	----- ----- ----- ----- ----- ----- ----- ----- ----- ----- ----- ----- ----- ----- ----- ----- ----- ----- ----- ----- ----- ----- ----- ----- -----
	   2   0.19
	   3   0.20  0.18
	   4   0.14  0.17  0.13
	   5   0.13  0.17  0.28  0.18
	   6   0.12  0.14  0.17  0.07  0.20
	   7   0.11  0.20  0.20  0.21  0.25  0.24
	   8   0.22  0.19  0.18  0.17  0.16  0.19  0.22
	   9   0.15  0.22  0.23  0.09  0.28  0.26  0.06  0.21
	  10   0.18  0.36  0.37  0.09  0.22  0.18  0.07  0.15  0.23
	  11   0.19  0.20  0.16  0.22  0.14  0.15  0.11  0.23  0.17  0.15
	  12   0.16  0.37  0.23  0.09  0.16  0.20  0.10  0.30  0.31  0.25  0.22
	  13   0.08  0.31  0.32  0.12  0.16  0.30  0.20  0.23  0.25  0.26  0.16  0.31
	  14   0.32  0.23  0.24  0.12  0.21  0.25  0.15  0.34  0.25  0.31  0.18  0.29  0.29
	  15   0.27  0.12  0.24  0.14  0.11  0.15  0.06  0.22  0.23  0.11  0.24  0.13  0.08  0.19
	  16   0.10  0.20  0.17  0.10  0.17  0.22  0.25  0.14  0.22  0.12  0.16  0.34  0.21  0.17  0.13
	  17   0.30  0.28  0.25  0.19  0.16  0.24  0.21  0.19  0.20  0.17  0.24  0.24  0.25  0.26  0.17  0.29
	  18   0.09  0.05  0.20  0.15  0.26  0.13  0.22  0.25  0.33  0.41  0.26  0.11  0.10  0.20  0.19  0.15  0.17
	  19   0.17  0.20  0.23  0.18  0.39  0.18  0.26  0.11  0.11  0.15  0.19  0.18  0.21  0.25  0.11  0.28  0.19  0.15
	  20   0.25  0.17  0.25  0.27  0.22  0.21  0.27  0.28  0.16  0.24  0.22  0.13  0.16  0.33  0.23  0.58  0.17  0.28  0.25
	  21   0.12  0.19  0.39  0.27  0.21  0.24  0.25  0.14  0.16  0.28  0.19  0.21  0.28  0.21  0.25  0.21  0.24  0.22  0.27  0.35
	  22   0.18  0.31  0.45  0.18  0.22  0.66  0.27  0.35  0.41  0.37  0.53  0.42  0.39  0.35  0.16  0.34  0.36  0.30  0.32  0.20  0.36
	  23   0.24  0.17  0.13  0.16  0.20  0.20  0.12  0.18  0.21  0.13  0.16  0.15  0.15  0.33  0.22  0.17  0.34  0.19  0.20  0.21  0.09  0.17
	  24   0.30  0.03  0.21  0.19  0.31  0.35  0.18  0.20  0.14  0.04  0.09  0.14  0.19  0.23  0.16  0.15  0.18  0.20  0.16  0.10  0.12  0.18  0.35
	  25   0.19  0.36  0.17  0.35  0.28  0.27  0.29  0.18  0.14  0.09  0.15  0.19  0.12  0.25  0.22  0.20  0.32  0.31  0.28  0.22  0.20  0.00  0.55  0.22
	Correlations above 0.60 may cause some combined p-values and
	E-values to be underestimates.
	Removing motif 22 from the query may be advisable.

	Random model letter frequencies (from non-redundant database):
	A 0.073 C 0.018 D 0.052 E 0.062 F 0.040 G 0.069 H 0.022 I 0.056 K 0.058 
	L 0.092 M 0.023 N 0.046 P 0.051 Q 0.041 R 0.052 S 0.074 T 0.059 V 0.064 
	W 0.013 Y 0.033 
********************************************************************************


********************************************************************************
SECTION I: HIGH-SCORING SEQUENCES
********************************************************************************
	- Each of the following 1 sequences has E-value less than 10.
	- The E-value of a sequence is the expected number of sequences
	  in a random database of the same size that would match the motifs as
	  well as the sequence does and is equal to the combined p-value of the
	  sequence times the number of sequences in the database.
	- The combined p-value of a sequence measures the strength of the
	  match of the sequence to all the motifs and is calculated by
	    o finding the score of the single best match of each motif
	      to the sequence (best matches may overlap),
	    o calculating the sequence p-value of each score,
	    o forming the product of the p-values,
	    o taking the p-value of the product.
	- The sequence p-value of a score is defined as the
	  probability of a random sequence of the same length containing
	  some match with as good or better a score.
	- The score for the match of a position in a sequence to a motif
	  is computed by by summing the appropriate entry from each column of
	  the position-dependent scoring matrix that represents the motif.
	- Sequences shorter than one or more of the motifs are skipped.
	- The table is sorted by increasing E-value.
********************************************************************************

SEQUENCE NAME                      DESCRIPTION                   E-VALUE  LENGTH
-------------                      -----------                   -------- ------
tr|Q9ZV08|Q9ZV08_ARATH             Acyl-CoA N-acyltransferase... 2.6e-143    291

********************************************************************************


********************************************************************************
SECTION II: MOTIF DIAGRAMS
********************************************************************************
	- The ordering and spacing of all non-overlapping motif occurrences
	  are shown for each high-scoring sequence listed in Section I.
	- A motif occurrence is defined as a position in the sequence whose
	  match to the motif has POSITION p-value less than 0.0001.
	- The POSITION p-value of a match is the probability of
	  a single random subsequence of the length of the motif
	  scoring at least as well as the observed match.
	- For each sequence, all motif occurrences are shown unless there
	  are overlaps.  In that case, a motif occurrence is shown only if its
	  p-value is less than the product of the p-values of the other
	  (lower-numbered) motif occurrences that it overlaps.
	- The table also shows the E-value of each sequence.
	- Spacers and motif occurences are indicated by
	   o -d-    `d' residues separate the end of the preceding motif 
		    occurrence and the start of the following motif occurrence
	   o [n]  occurrence of motif `n' with p-value less than 0.0001.
********************************************************************************

SEQUENCE NAME                      E-VALUE   MOTIF DIAGRAM
-------------                      --------  -------------
tr|Q9ZV08|Q9ZV08_ARATH             2.6e-143  [21]-50-[14]-5-[11]-[1]-2-[7]-[22]-[13]-4-[10]-8-[19]-[16]-[12]-[8]-1-[18]-[2]-4-[9]-[15]-[3]-[17]-[5]-1-[4]-[20]-[6]-[23]-2

********************************************************************************


********************************************************************************
SECTION III: ANNOTATED SEQUENCES
********************************************************************************
	- The positions and p-values of the non-overlapping motif occurrences
	  are shown above the actual sequence for each of the high-scoring
	  sequences from Section I.
	- A motif occurrence is defined as a position in the sequence whose
	  match to the motif has POSITION p-value less than 0.0001 as 
	  defined in Section II.
	- For each sequence, the first line specifies the name of the sequence.
	- The second (and possibly more) lines give a description of the 
	  sequence.
	- Following the description line(s) is a line giving the length, 
	  combined p-value, and E-value of the sequence as defined in Section I.
	- The next line reproduces the motif diagram from Section II.
	- The entire sequence is printed on the following lines.
	- Motif occurrences are indicated directly above their positions in the
	  sequence on lines showing
	   o the motif number of the occurrence,
	   o the position p-value of the occurrence,
	   o the best possible match to the motif, and
	   o columns whose match to the motif has a positive score (indicated 
	     by a plus sign).
********************************************************************************


tr|Q9ZV08|Q9ZV08_ARATH
  Acyl-CoA N-acyltransferases (NAT) superfamily protein OS=Arabidopsis thaliana 
  OX=3702 GN=At2g39000 PE=2 SV=1
  LENGTH = 291  COMBINED P-VALUE = 2.60e-143  E-VALUE = 2.6e-143
  DIAGRAM: [21]-50-[14]-5-[11]-[1]-2-[7]-[22]-[13]-4-[10]-8-[19]-[16]-[12]-[8]-1-[18]-[2]-4-[9]-[15]-[3]-[17]-[5]-1-[4]-[20]-[6]-[23]-2

     [21]                                                       [14]           [
     9.7e-10                                                    1.2e-11        1
     MRSIPLGTS                                                  CRASQVVDLF     E
     +++++++++                                                  ++++++++++     +
1    MRSTPLGTTAVSPASIKHNSYGYGRFVSSSGVSNFSIHRRRRHSSFSISQAPSQINSGACNASQIVDLFPAVSPE

     11]      [1]         [7]       [22] [13]          [10]              [19]
     .0e-12   5.5e-15     8.4e-13   2.8e-051.9e-11     3.4e-13           8.5e-10
     IVVREARLEDCWEVAETHC  FFPEYSFPLDFVLRIDRLMAMLSGF    GCMRTCLVAV        FYIGSED
     +++++++++++++++++++  ++++++++++ ++++++++++++++    ++++++++++        +++++++
76   IVVREARLEDCWEVAETHCSSFFPGYSFPLDVVLRVDRLMAMVMGFSIPPGCQRTCLVAVIGSSVDETICFGSDD

        [16]      [12]      [8]        [18]   [2]           [9]       [15]     [
        2.3e-09   8.5e-13   7.6e-13    1.6e-091.3e-12       7.0e-13   1.1e-08  9
     FKIGGFDGKFSLNKGYVAGILTVDTVADFLPRK PLRQRRTGIAYISNVAV    RRKGIAKRLIAKAEAQAKSW
     ++++ ++ +++++++++++++++++++++++++ +++++++++++++++++    +++++++++++++++ ++++
151  FKIGAFDAKISLNKGYVAGILTVDTVADYLPRKGPLRQRRTGIAYVSNVAVRENFRRKGIAKRLIWKAEALAKNW

     3]       [17]     [5]        [4]       [20] [6]       [23]
     .0e-14   7.4e-10  7.4e-11    2.6e-11   6.7e-076.9e-10 1.3e-11
     GCRAIALHCDMNNPGATKLYKGQGYKCI VPEGANWPQPKTSPDMQFNFMMKLLNNNNTQIKNQ
     +++++ +++++++ ++++++++++++ + +++++ ++++++++++++ ++++++++++++++++
226  GCRAIGLHCDLNNLGATKLYKDQGFRSIKIPEGATWPQPKTSPDTRFTFMMKLVNNNNTQALEQFR

********************************************************************************


CPU: 
Time 0.078 secs.

mast -o output ./Group_5_seqeunce_motifs.txt /Seqeunce_Q9ZV08
