# Supplementary material for: Classification and phylogeny for the annotation of novel eukaryotic GNAT acetyltransferases
Source: PLoS Comput Biol. 2020 Dec 23;16(12):e1007988. doi: 10.1371/journal.pcbi.1007988 (PMC7790372; doi:10.1371/journal.pcbi.1007988)
Supplement: S5 File — This is the table of all proteins from our SSN. The table contains accession numbers, Uniprot annotation status (SwissProt/TrEMBL), description and a corresponding cluster number for each of the proteins. (XLS) [file pcbi.1007988.s016.xls]

## Sheet: Sheet1
Accession number	UniProt Annotation Status	Description	Cluster numbers
A0A0P5R854	TrEMBL	Putative Histone acetyltransferase KAT2A	1
A0A0K0FUU5	TrEMBL	Histone acetyltransferase KAT2B (inferred by orthology to a human protein)	1
S7RRQ8	TrEMBL	Histone acetyltransferase GCN5	1
A0A1R4AAY0	TrEMBL	Histone acetyltransferase	1
K6UCN5	TrEMBL	Histone acetyltransferase Gcn5	1
A0A139A9N1	TrEMBL	Acyl-CoA N-acyltransferase	1
K7EPC4	TrEMBL	Histone acetyltransferase KAT2A	1
A0A139HTL7	TrEMBL	Uncharacterized protein	1
A0A1R2AMQ9	TrEMBL	Uncharacterized protein	1
A0A1R1XTE6	TrEMBL	Histone acetyltransferase GCN5	1
K8E8Y3	TrEMBL	Histone acetyltransferase GCN5	1
A0A0J9X9T4	TrEMBL	Similar to Saccharomyces cerevisiae YGR252W GCN5 Acetyltransferase	1
L0AYJ3	TrEMBL	Uncharacterized protein	1
L1JYZ4	TrEMBL	Uncharacterized protein	1
A0A0J9TG26	TrEMBL	Histone acetyltransferase Gcn5	1
W5N4C5	TrEMBL	Histone acetyltransferase	1
A0A146INW0	TrEMBL	Histone GCN5 superfamily	1
A0A0J8RZ80	TrEMBL	Histone acetyltransferase GCN5	1
A0A061B1S1	TrEMBL	RHTO0S06e03048g1_1	1
A0A146K995	TrEMBL	Histone acetyltransferase GCN5	1
A0A146KV88	TrEMBL	Histone acetyltransferase KAT2A	1
A0DAS0	TrEMBL	Uncharacterized protein	1
A0A1Q3EAK7	TrEMBL	Histone gcn5 superfamily	1
A2DQE6	TrEMBL	Acetyltransferase	1
L2GR71	TrEMBL	Uncharacterized protein	1
A2DTQ0	TrEMBL	Acetyltransferase	1
L2GXS0	TrEMBL	Uncharacterized protein	1
L5L144	TrEMBL	Histone acetyltransferase	1
A0A1Q2YLQ9	TrEMBL	Histone acetyltransferase	1
A2EGN2	TrEMBL	Acetyltransferase	1
A0A284QM43	TrEMBL	Related to putative histone acetylase	1
A0A0J0XSE4	TrEMBL	Uncharacterized protein	1
A0A0K2UGY0	TrEMBL	Histone acetyltransferase KAT2Alike [Bombyx mori]	1
A0A0K3CBS3	TrEMBL	FGENESH: predicted gene_3.307 protein	1
A0A1S8WXD3	TrEMBL	Bromodomain protein	1
A0A226NRV5	TrEMBL	Uncharacterized protein	1
A0A0L0FCV7	TrEMBL	Uncharacterized protein	1
A0A131XYH7	TrEMBL	Putative histone acetyltransferase saga/ada catalytic subunit pcaf/gcn5	1
A0A0A9YXB3	TrEMBL	Histone acetyltransferase GCN5	1
A0A1S8VK09	TrEMBL	Uncharacterized protein	1
A0A0L0D5Q4	TrEMBL	Uncharacterized protein	1
A0A0L0CXE1	TrEMBL	Histone acetyltransferase	1
A0A1S8A702	TrEMBL	Putative histone acetyltransferase GCN5	1
G4TAH4	TrEMBL	Related to putative histone acetylase	1
A0A132AG78	TrEMBL	Histone acetyltransferase KAT2B-like protein	1
A0A238C0R8	TrEMBL	Bromodomain protein	1
A0A238FD10	TrEMBL	BQ2448_1395 protein	1
W4G526	TrEMBL	Uncharacterized protein	1
A0A250XD24	TrEMBL	Uncharacterized protein	1
A0A0K9RKF0	TrEMBL	Uncharacterized protein	1
A0A1S3ZJC0	TrEMBL	histone acetyltransferase GCN5-like isoform X1	1
G3JT24	TrEMBL	Histone acetyltransferase GCN5	1
A0A261Y6B5	TrEMBL	Uncharacterized protein	1
S8AHZ8	TrEMBL	Uncharacterized protein	1
A0A1S3J1M1	TrEMBL	histone acetyltransferase KAT2B	1
A0A0B7AGV5	TrEMBL	Uncharacterized protein	1
K5W5U8	TrEMBL	Uncharacterized protein	1
W4KH95	TrEMBL	Uncharacterized protein	1
A0A137PGI1	TrEMBL	Histone acetyltransferase GCN5	1
A0A024UBC1	TrEMBL	Uncharacterized protein	1
W4XAH6	TrEMBL	Uncharacterized protein	1
S7W733	TrEMBL	Bromodomain protein	1
A0A267H755	TrEMBL	Uncharacterized protein	1
K5WYU6	TrEMBL	Uncharacterized protein	1
A2EGV5	TrEMBL	Acetyltransferase	1
A0A150GDM3	TrEMBL	Uncharacterized protein	1
W6MT33	TrEMBL	Uncharacterized protein	1
A7RXH0	TrEMBL	Predicted protein	1
A0A1K9ZTL6	TrEMBL	Histone acetyltransferase GCN5	1
A0A1J8QBT6	TrEMBL	Uncharacterized protein	1
A0A0G4FPG0	TrEMBL	Uncharacterized protein	1
A0A1J5XDB2	TrEMBL	Histone acetyltransferase GCN5	1
A7TK61	TrEMBL	Uncharacterized protein	1
A0A0G4ESQ7	TrEMBL	Uncharacterized protein	1
A0A0G4ERX9	TrEMBL	Uncharacterized protein	1
A0A1J4MJA6	TrEMBL	GCN5 like acetylase	1
A0A0G4ED99	TrEMBL	Uncharacterized protein	1
M1VIN4	TrEMBL	Probable histone acetyltransferase GCN5	1
A0A1J4KZS6	TrEMBL	Histone acetyltransferase gcn5	1
A0A0G2H7L4	TrEMBL	Putative histone acetyltransferase	1
A0A1J4KVU0	TrEMBL	Histone acetyltransferase GCN5	1
W9CQ10	TrEMBL	Histone acetyltransferase GCN5	1
A0A163JP90	TrEMBL	Uncharacterized protein	1
A0A1J4KQ00	TrEMBL	Acetyltransferase	1
R7Z5J5	TrEMBL	Uncharacterized protein	1
A0A1J4KNU9	TrEMBL	Acetyltransferase	1
W9JCA7	TrEMBL	Histone acetyltransferase	1
A0A165C636	TrEMBL	Bromodomain-domain-containing protein	1
A0A0F9YUG9	TrEMBL	Transcriptional activator	1
A8HY46	TrEMBL	Histone acetyltransferase	1
A0A1J4JU49	TrEMBL	Acetyltransferase	1
A8N782	TrEMBL	Histone acetyltransferase NGF-1	1
W9QM60	TrEMBL	Histone acetyltransferase GCN5	1
A0A060Y2S7	TrEMBL	Uncharacterized protein	1
A0A1J4J7Q9	TrEMBL	Histone acetyltransferase gcn5	1
A0A1J3FI79	TrEMBL	Histone acetyltransferase GCN5	1
A0A158R020	TrEMBL	Uncharacterized protein	1
A0A158QMS9	TrEMBL	Uncharacterized protein	1
A6ZUR0	TrEMBL	Uncharacterized protein	1
A0A1L7TBF7	TrEMBL	Probable histone acetyltransferase	1
A2EQ31	TrEMBL	Acetyltransferase	1
A2ERK7	TrEMBL	Acetyltransferase	1
A0A0H5RPA1	TrEMBL	Uncharacterized protein	1
A0A1M2W7G6	TrEMBL	Histone acetyltransferase GCN5	1
A0A0H5R9S3	TrEMBL	Uncharacterized protein	1
A2FYQ3	TrEMBL	Acetyltransferase	1
W6UTF7	TrEMBL	Histone acetyltransferase KAT2B	1
A2G027	TrEMBL	Acetyltransferase	1
L7J846	TrEMBL	Histone acetyltransferase GCN5	1
A0A086J4J9	TrEMBL	Uncharacterized protein	1
A0A0H2RZD6	TrEMBL	Histone acetyltransferase GCN5	1
A0A151HS00	TrEMBL	Histone lysine acetyltransferase GCN5-B	1
A0A151LNR5	TrEMBL	Histone acetyltransferase GCN5	1
A4S1D1	TrEMBL	Uncharacterized protein	1
K3WUL4	TrEMBL	Uncharacterized protein	1
A0A151PCM0	TrEMBL	Putative ATP-dependent RNA helicase DHX58 isoform E	1
A5AI94	TrEMBL	Uncharacterized protein	1
L8GG22	TrEMBL	Bromodomain containing protein	1
A0A151SIY1	TrEMBL	Histone acetyltransferase GCN5	1
L8GSZ1	TrEMBL	Bromodomain domain containing protein	1
W7HUX0	TrEMBL	Uncharacterized protein	1
S2JXF0	TrEMBL	Uncharacterized protein	1
A0A0G4IXJ8	TrEMBL	Uncharacterized protein	1
A0A151ZGQ8	TrEMBL	Bromodomain-containing protein	1
L8WJS8	TrEMBL	MFS amino acid permease	1
A0A1L8DX13	TrEMBL	Putative histone acetyltransferase saga/ada catalytic subunit pcaf/gcn5	1
R9AGS9	TrEMBL	Histone acetyltransferase GCN5	1
I0YSL9	TrEMBL	Uncharacterized protein	1
W7TL82	TrEMBL	Histone acetyltransferase	1
A0A1L7WQ18	TrEMBL	Probable histone acetyltransferase	1
W7ADE5	TrEMBL	Histone acetyltransferase	1
A0A226EU50	TrEMBL	Histone acetyltransferase KAT2B	1
A0A1U7LUC6	TrEMBL	Histone acetyltransferase GCN5	1
A0A1U8L6N7	TrEMBL	histone acetyltransferase GCN5-like	1
A0A1X6PF85	TrEMBL	Uncharacterized protein	1
A0A0P7B4V9	TrEMBL	Histone acetyltransferase GCN5	1
H3F970	TrEMBL	Uncharacterized protein	1
A0A1X2ID35	TrEMBL	Uncharacterized protein	1
A0A1X2I0T7	TrEMBL	Uncharacterized protein	1
A0A0B4G3D4	TrEMBL	Histone acetyltransferase GCN5	1
V6LEM8	TrEMBL	Histone acetyltransferase GCN5	1
A0A1Y2FR23	TrEMBL	Histone acetyltransferase GCN5	1
A0A1Y2FZS0	TrEMBL	Uncharacterized protein	1
U4UHX1	TrEMBL	Uncharacterized protein	1
A0A1X2GYP5	TrEMBL	Uncharacterized protein	1
V6TUC5	TrEMBL	Histone acetyltransferase	1
A0A061H9Z7	TrEMBL	Uncharacterized protein	1
A0A075AMI4	TrEMBL	Acyl-CoA N-acyltransferase domain-containing protein	1
A0A0B4GTH0	TrEMBL	Histone acetyltransferase GCN5-like protein	1
A0A0R0LWB0	TrEMBL	Histone acetyltransferase SAGA/ADA	1
A0A0M4EZW8	TrEMBL	Pcaf	1
V8N8Q3	TrEMBL	Alpha-N-acetylglucosaminidase	1
A0A0R3PDM2	TrEMBL	Uncharacterized protein	1
A0A0B1T0E0	TrEMBL	Bromodomain protein	1
A0A0R3QP26	TrEMBL	Uncharacterized protein	1
A0A0R3RVB4	TrEMBL	Uncharacterized protein	1
H2Z2H4	TrEMBL	Uncharacterized protein	1
H2Z2H2	TrEMBL	Uncharacterized protein	1
H2Z2H0	TrEMBL	Uncharacterized protein	1
A0A1Y2HWB9	TrEMBL	Bromodomain-containing protein	1
A0A0R3SD11	TrEMBL	Uncharacterized protein	1
H2PBC4	TrEMBL	Lysine acetyltransferase 2B	1
A0A0R3U110	TrEMBL	Uncharacterized protein	1
A0A1X7VMI4	TrEMBL	Uncharacterized protein	1
U5H8J2	TrEMBL	Uncharacterized protein	1
A0A0N1HDI2	TrEMBL	Histone acetyltransferase GCN5	1
A0A0B2UKL9	TrEMBL	Chromatin remodeling transcription factor	1
I1BRY6	TrEMBL	Uncharacterized protein	1
A0A1Y1W7U2	TrEMBL	Putative histone acetyltransferase	1
A0A061RH03	TrEMBL	Histone acetyltransferase	1
A0A1Y1XM35	TrEMBL	Putative histone acetyltransferase	1
A0A0N4YP28	TrEMBL	Uncharacterized protein	1
V2YXV9	TrEMBL	Histone gcn5 superfamily	1
A0A0N5D4F2	TrEMBL	Uncharacterized protein	1
A0A0B2VZX1	TrEMBL	Histone acetyltransferase KAT2B	1
A0A0N4X1V5	TrEMBL	Uncharacterized protein	1
A0A1Y1UGI9	TrEMBL	Uncharacterized protein	1
A0A0N4VDB0	TrEMBL	Uncharacterized protein	1
A0A0N8EMW9	TrEMBL	Histone acetyltransferase KAT2A	1
A0A1Y1SAB0	TrEMBL	Transcriptional activator	1
I2FRS6	TrEMBL	Probable histone acetylase	1
A0A0M0JF68	TrEMBL	Histone acetyltransferase	1
A0A024GMF7	TrEMBL	Uncharacterized protein	1
A0A0P1BKE9	TrEMBL	Histone acetyltransferase gcn5	1
A0A1Y2BGX6	TrEMBL	Uncharacterized protein	1
A0A0B2UU45	TrEMBL	Histone acetyltransferase KAT2B	1
A0A1Y1JFY7	TrEMBL	Histone acetyltransferase GCN5	1
U6M1R1	TrEMBL	Histone acetyltransferase GCN5	1
A0A1Y2CX40	TrEMBL	Acyl-CoA N-acyltransferase	1
A0A1Y2D5I1	TrEMBL	Uncharacterized protein	1
A0A1Y2D8J7	TrEMBL	Acyl-CoA N-acyltransferase	1
U6LTG3	TrEMBL	Histone acetyltransferase GCN5	1
I2H252	TrEMBL	Uncharacterized protein	1
A0A0N4U3Q8	TrEMBL	Uncharacterized protein	1
U6GIU0	TrEMBL	Histone acetyltransferase GCN5	1
A0A0N1ISX5	TrEMBL	Histone acetyltransferase KAT2A	1
U6G9G5	TrEMBL	Histone acetyltransferase GCN5	1
A0A1Y1KV68	TrEMBL	Uncharacterized protein	1
A8PYS2	TrEMBL	Uncharacterized protein	1
A0A077KQW1	TrEMBL	Histone acetyltransferase gcn5	1
H2LFT9	TrEMBL	Histone acetyltransferase	1
G8YFS7	TrEMBL	Piso0_002719 protein	1
A0A0V1M5E9	TrEMBL	Histone acetyltransferase KAT2A	1
A0A0W0CE61	TrEMBL	Histone acetyltransferase GCN5	1
J9IT18	TrEMBL	Histone acetyltransferase gcn5	1
T0LJP7	TrEMBL	Uncharacterized protein	1
A0A0L0RWR7	TrEMBL	Uncharacterized protein	1
A0A0W0FH79	TrEMBL	Uncharacterized protein	1
A0A212D764	TrEMBL	Uncharacterized protein	1
A0A023B6M5	TrEMBL	Putative histone acetyltransferase GCN5	1
A0A212EJJ7	TrEMBL	Histone acetyltransferase KAT2A like protein	1
J9JWJ9	TrEMBL	Uncharacterized protein	1
A0A1V9XT55	TrEMBL	Histone acetyltransferase KAT2B-like	1
A0A0L0P5A2	TrEMBL	Histone acetyltransferase gcn5	1
S9XHZ8	TrEMBL	Histone acetyltransferase KAT2A	1
G8BX22	TrEMBL	Uncharacterized protein	1
A0A078K5F1	TrEMBL	Histone acetyltransferase GCN5	1
A0A066VIB4	TrEMBL	Bromodomain-domain-containing protein	1
A0A0W4ZUQ0	TrEMBL	Uncharacterized protein	1
A0A081A5J5	TrEMBL	Uncharacterized protein	1
A0A1V6YSB2	TrEMBL	Uncharacterized protein	1
G7LEM3	TrEMBL	Histone acetyltransferase GCN5	1
K0RT38	TrEMBL	Uncharacterized protein	1
A0A0L0HSJ6	TrEMBL	Uncharacterized protein	1
S9R376	TrEMBL	SAGA complex histone acetyltransferase subunit Gcn5	1
A0A081IB31	TrEMBL	Histone acetyltransferase	1
S8GIK3	TrEMBL	Histone lysine acetyltransferase GCN5-A	1
G7DXW7	TrEMBL	Uncharacterized protein	1
A0A0X3PG60	TrEMBL	Uncharacterized protein	1
A0A100IIM1	TrEMBL	Histone acetyltransferase Gcn5	1
A0A0V1JAV1	TrEMBL	Histone acetyltransferase KAT2A	1
T0S2M0	TrEMBL	Uncharacterized protein	1
A0A0V1BJB4	TrEMBL	Histone acetyltransferase KAT2A	1
J8ZPT4	TrEMBL	Uncharacterized protein	1
A0A0L9T3I8	TrEMBL	Uncharacterized protein	1
A0A1X0QTY6	TrEMBL	Uncharacterized protein	1
A0A1X0QG70	TrEMBL	GCN5	1
A0A1W5CS46	TrEMBL	Histone acetyltransferase	1
J4G4G4	TrEMBL	Uncharacterized protein	1
T2M7Q0	TrEMBL	Histone acetyltransferase KAT2B	1
A0A0L8HFF6	TrEMBL	Uncharacterized protein	1
W1P3C7	TrEMBL	Uncharacterized protein	1
A0A1Y2VVS5	TrEMBL	Uncharacterized protein	1
A0A0L7M245	TrEMBL	Uncharacterized protein	1
A0A074S049	TrEMBL	Histone acetyltransferase GCN5	1
T1JT99	TrEMBL	Uncharacterized protein	1
A0A0B1S0Y1	TrEMBL	Bromodomain protein	1
A0A0L6WBH5	TrEMBL	Histone acetyltransferase gcn5	1
A0A1X1BQA0	TrEMBL	Histone acetyltransferase GCN5	1
A0A023F2G0	TrEMBL	Putative histone acetyltransferase saga/ada catalytic subunit pcaf/gcn5	1
A0A1Y3BSJ4	TrEMBL	Uncharacterized protein	1
A0A1Y3DUT0	TrEMBL	Putative Histone acetyltransferase GCN5	1
A0A1W2WAH1	TrEMBL	histone acetyltransferase KAT2A	1
T1IEL5	TrEMBL	Histone acetyltransferase	1
A0A077Z479	TrEMBL	Histone acetyltransferase KAT2A	1
A0A0U9I6X7	TrEMBL	Histone acetyltransferase	1
A0A1Z5KNF0	TrEMBL	Histone acetyltransferase	1
A0A1W0E609	TrEMBL	GCN5	1
J5R014	TrEMBL	Transcriptional activator Gcn5	1
T1GT86	TrEMBL	Uncharacterized protein	1
A0A078AIP6	TrEMBL	Histone acetyltransferase gcn5-like	1
T1G2W3	TrEMBL	Uncharacterized protein	1
A0A200Q4G2	TrEMBL	GNAT domain	1
A0A0V0R0T9	TrEMBL	Bromodomain	1
A0A1Y3BKK4	TrEMBL	Histone acetyltransferase KAT2B-like protein	1
R7UUL5	TrEMBL	Uncharacterized protein	1
L9JWK3	TrEMBL	Histone acetyltransferase KAT2A	1
A0A0N5AJE3	TrEMBL	Uncharacterized protein	1
M7UCV2	TrEMBL	Putative histone acetyltransferase gcn5 protein	1
A0A194UZM8	TrEMBL	Histone acetyltransferase GCN5	1
A0A0D6LFZ8	TrEMBL	Bromodomain protein	1
A0A059LFY4	TrEMBL	Uncharacterized protein	1
M7WB00	TrEMBL	Acetyltransferase	1
B6K151	TrEMBL	SAGA complex histone acetyltransferase subunit Gcn5	1
Q92831	SwissProt	Histone acetyltransferase KAT2B	1
A0A1B7TGK4	TrEMBL	Uncharacterized protein	1
F0Y7Z0	TrEMBL	Putative histone acetyltransferase	1
Q92830	SwissProt	Histone acetyltransferase KAT2A	1
zzz5135		tr|A0A254U839|A0A254U839_ASPNG Bromodomain family protein OS=Aspergillus niger GN=CAN33_21085 PE=4 SV=1	1
A0A194PXZ4	TrEMBL	Histone acetyltransferase KAT2A	1
Q8WZM0	SwissProt	Histone acetyltransferase GCN5	1
C7ZBJ0	TrEMBL	GCN5-related N-acetyltransferase	1
A0A1E3PLZ4	TrEMBL	Uncharacterized protein	1
B7PUT4	TrEMBL	Histone acetyltransferase	1
B7XJ12	TrEMBL	Transcription factor	1
Q8SR12	TrEMBL	TRANSCRIPTIONAL ACTIVATOR	1
A0A1B9HAM6	TrEMBL	Histone acetyltransferase	1
A0A178F5J3	TrEMBL	Histone acetyltransferase	1
A0A014MTV5	TrEMBL	Bromodomain and acetyltransferase domain protein	1
Q9AR19	SwissProt	Histone acetyltransferase GCN5 ShortAtGCN5	1
A0A0D3HDN8	TrEMBL	Uncharacterized protein	1
A0A067RD75	TrEMBL	Histone acetyltransferase KAT2A	1
A0A098VXE9	TrEMBL	Histone acetyltransferase Gcn5	1
A0A0D7BVC3	TrEMBL	Uncharacterized protein	1
F4RF45	TrEMBL	Uncharacterized protein	1
A0A195C6P0	TrEMBL	Histone acetyltransferase KAT2A	1
B4L5X3	TrEMBL	Uncharacterized protein	1
A0A099P7B8	TrEMBL	Histone acetyltransferase GCN5	1
zzz5886		tr|A0A1C1XRT3|A0A1C1XRT3_9PEZI Histone acetyltransferase GCN5 OS=Diaporthe helianthi GN=DHEL01_05268 PE=4 SV=1	1
F4PT47	TrEMBL	WD40 repeat-containing protein	1
A0A177EID6	TrEMBL	Histone acetyltransferase	1
A0A177T9X2	TrEMBL	Uncharacterized protein	1
D2VBF3	TrEMBL	Histone acetyltransferase gcn5	1
A0A0C4EVV6	TrEMBL	Uncharacterized protein	1
F4P5R7	TrEMBL	Uncharacterized protein	1
A0A0C2WVW6	TrEMBL	Uncharacterized protein	1
A0A0C7BJX8	TrEMBL	Uncharacterized protein	1
Q9JHD1	SwissProt	Histone acetyltransferase KAT2B	1
A0A0D7AGT9	TrEMBL	Bromodomain-domain-containing protein	1
B4N335	TrEMBL	Uncharacterized protein	1
A0A0C9MR09	TrEMBL	Uncharacterized protein	1
Q54R05	TrEMBL	Histone acetyl transferase	1
A0A1E3Q4G5	TrEMBL	Uncharacterized protein	1
M7U6Z1	TrEMBL	Putative histone acetyltransferase gcn5 protein	1
B6AFZ8	TrEMBL	Histone acetyltransferase protein	1
A0A0C9YPJ6	TrEMBL	Unplaced genomic scaffold K443scaffold_2	1
E4V5F5	TrEMBL	Histone acetyltransferase GCN5	1
B8LPU6	TrEMBL	Uncharacterized protein	1
A0A182RT15	TrEMBL	Histone acetyltransferase	1
A0A1D3D3B7	TrEMBL	Histone acetyltransferase	1
A0A1D2VKM0	TrEMBL	Putative subunit of histone acetyltransferase complex	1
A0A183AMJ0	TrEMBL	Uncharacterized protein	1
zzz2058		tr|U1M6J0|U1M6J0_ASCSU Histone acetyltransferase kat2b OS=Ascaris suum GN=ASU_04832 PE=4 SV=1	1
A0A183BHU2	TrEMBL	Uncharacterized protein	1
A0A183NF74	TrEMBL	Uncharacterized protein	1
Q6FTW5	SwissProt	Histone acetyltransferase GCN5	1
A0A1D1ZRV0	TrEMBL	Uncharacterized protein	1
zzz2118		tr|A0A1S4EAD5|A0A1S4EAD5_DIACI LOW QUALITY PROTEIN: antichymotrypsin-2-like OS=Diaphorina citri GN=LOC103508342 PE=3 SV=1	1
C3XQF6	TrEMBL	Uncharacterized protein	1
A0A015IEK5	TrEMBL	Gcn5p	1
A0A067Q2T8	TrEMBL	Uncharacterized protein	1
A0A183DIX9	TrEMBL	Uncharacterized protein	1
Q6CXW4	SwissProt	Histone acetyltransferase GCN5	1
Q6BGW1	SwissProt	Histone acetyltransferase GCN5	1
A0A1D2MJQ5	TrEMBL	Histone acetyltransferase KAT2B	1
A0A1D2N899	TrEMBL	Histone acetyltransferase KAT2A	1
A0A183I9G5	TrEMBL	Uncharacterized protein	1
A0A015J4R4	TrEMBL	Gcn5p	1
A0A183H1Y2	TrEMBL	Uncharacterized protein	1
A0A0D2L248	TrEMBL	Uncharacterized protein	1
A0A1D1XFN7	TrEMBL	Histone acetyltransferase GCN5	1
A0A1D3D9K0	TrEMBL	Histone acetyltransferase gcn5 related protein	1
C1E430	TrEMBL	Histone acetyltransferase	1
A0A1B9IYS5	TrEMBL	Histone acetyltransferase	1
A0A095C117	TrEMBL	Histone acetyltransferase	1
A0A1E3I0H8	TrEMBL	Uncharacterized protein	1
C5LC44	TrEMBL	Histone acetyltransferase gcn5	1
A0A0D0DUY2	TrEMBL	Unplaced genomic scaffold scaffold_74	1
F0VE83	TrEMBL	Bromodomain containing protein	1
Q7YXI4	TrEMBL	General control nonrepressed 5	1
A0A0F7USK8	TrEMBL	Histone acetyltransferase GCN5	1
F0V9J0	TrEMBL	Histone acetyltransferase GCN5	1
B8LXJ5	TrEMBL	Histone acetyltransferase (Gcn5)	1
A0A196SC11	TrEMBL	Histone acetyltransferase	1
A0A1D9Q0V6	TrEMBL	Uncharacterized protein	1
A0A1C7NAZ4	TrEMBL	Histone acetyltransferase GCN5	1
F0UFI8	TrEMBL	Histone acetyltransferase	1
Q03330	SwissProt	Histone acetyltransferase GCN5	1
A0A182KZQ5	TrEMBL	Histone acetyltransferase	1
Q756G9	SwissProt	Histone acetyltransferase GCN5	1
A0A1D3S6X9	TrEMBL	Alpha/beta hydrolase	1
A0A1D3KXT3	TrEMBL	Histone acetyltransferase GCN5	1
A0A1D3JL91	TrEMBL	Histone acetyltransferase GCN5	1
E9H234	TrEMBL	Uncharacterized protein	1
C5KHK5	TrEMBL	Histone acetyltransferase GCN5	1
zzz3710		tr|A0A151W7Y6|A0A151W7Y6_HYPMA Histone acetyltransferase gcn5 OS=Hypsizygus marmoreus GN=gcn5 PE=4 SV=1	1
A0A1B6DZV6	TrEMBL	Uncharacterized protein	1
Q9JHD2	SwissProt	Histone acetyltransferase KAT2A	1
C4JQH4	TrEMBL	Histone acetyltransferase GCN5	1
A0A1A6A4T4	TrEMBL	Histone acetyltransferase	1
A0A067N1K4	TrEMBL	Uncharacterized protein	1
A0A1I7S2W7	TrEMBL	Uncharacterized protein	1
A0A167I985	TrEMBL	Histone acetyltransferase GCN5	1
A9URQ8	TrEMBL	Predicted protein	1
A0A1J1GMA0	TrEMBL	Histone acetyltransferase GCN5	1
R1C438	TrEMBL	Uncharacterized protein	1
A0A1A8YKS1	TrEMBL	Histone acetyltransferase GCN5	1
A0A060XU07	TrEMBL	Uncharacterized protein	1
A0A0E9NBN6	TrEMBL	Uncharacterized protein	1
zzz7926		tr|U6PCI4|U6PCI4_HAECO PCAF and GCN5-related N-acetyltransferase and Bromodomain domain containing protein OS=Haemonchus contortus GN=HCOI_01420300 PE=4 SV=1	1
A0A0C3M4A7	TrEMBL	Uncharacterized protein	1
A0A167LDG6	TrEMBL	Uncharacterized protein	1
A0A165TGW6	TrEMBL	Histone acetyltransferase GCN5	1
A0A0F2MMA4	TrEMBL	Histone acetyltransferase	1
R0MKR5	TrEMBL	Histone acetyltransferase gcn5	1
M4B2H9	TrEMBL	Uncharacterized protein	1
A0A0C3GKB9	TrEMBL	Uncharacterized protein	1
A0A0C3CM82	TrEMBL	Uncharacterized protein	1
D8QBY6	TrEMBL	Uncharacterized protein	1
A0A087TH22	TrEMBL	Histone acetyltransferase KAT2B	1
D8LTY1	TrEMBL	Uncharacterized protein	1
A0A1I8CM94	TrEMBL	Uncharacterized protein	1
R7Q4P5	TrEMBL	Probable histone acetyltransferase GCN5	1
A0A166H893	TrEMBL	Uncharacterized protein	1
E0S9S8	TrEMBL	Bromodomain-containing transcriptional activator	1
A0A166JCL7	TrEMBL	Bromodomain-domain-containing protein	1
D8LX52	TrEMBL	Uncharacterized protein	1
A0A0F2LXI6	TrEMBL	Histone acetyltransferase	1
E0VBR8	TrEMBL	Histone acetyltransferase	1
zzz8927		tr|A0A068XAB1|A0A068XAB1_HYMMI Histone acetyltransferase KAT2B OS=Hymenolepis microstoma GN=HmN_000853300 PE=4 SV=2	1
A0A199VKJ8	TrEMBL	Histone acetyltransferase GCN5	1
M2XZD4	TrEMBL	Histone acetyltransferase	1
A0A1I8AY76	TrEMBL	Uncharacterized protein	1
D8THL6	TrEMBL	Histone acetyltransferase	1
A0A167DM78	TrEMBL	Histone acetyltransferase GCN5	1
A0A1I7XZK4	TrEMBL	Uncharacterized protein	1
Q338B9	SwissProt	Histone acetyltransferase GCN5	1
A0A060T9F4	TrEMBL	ARAD1C37620p	1
B3RQS1	TrEMBL	Uncharacterized protein	1
F7A3N9	TrEMBL	Uncharacterized protein	1
X0JE45	TrEMBL	Uncharacterized protein	1
A0A1B5KSB2	TrEMBL	Uncharacterized protein	1
A0A0B7MW12	TrEMBL	Uncharacterized protein	1
X6P1B3	TrEMBL	Histone acetyltransferase Gcn5	1
Q9UUK2	SwissProt	Histone acetyltransferase gcn5	1
A0A1E4TTL3	TrEMBL	Uncharacterized protein	1
A0A1J1HVK5	TrEMBL	CLUMA_CG005240	1
D8R8P6	TrEMBL	Uncharacterized protein HAG1-2	1
A0A176VZ12	TrEMBL	Uncharacterized protein	1
A0A0D9QS18	TrEMBL	Uncharacterized protein	1
Q245K9	TrEMBL	Histone acetyltransferase GCN5	1
B4JMY6	TrEMBL	GH24713	1
A0A059ETP5	TrEMBL	Uncharacterized protein	1
A0A0D8Y212	TrEMBL	Bromodomain protein	1
A0A177BB33	TrEMBL	Uncharacterized protein	1
A0A1E4TEP3	TrEMBL	Uncharacterized protein	1
A0A058Z2B2	TrEMBL	Uncharacterized protein	1
A0A0F7U843	TrEMBL	Bromodomain containing protein	1
A0A1J1H2T0	TrEMBL	Histone acetyltransferase GCN5	1
A0A1E5RGS3	TrEMBL	Histone acetyltransferase GCN5	1
A8XL19	TrEMBL	Protein CBR-PCAF-1	1
M4IV98	TrEMBL	Histone acetyltransferase 1	1
A0A0F7SH27	TrEMBL	Histone acetyltransferase	1
X0L3R1	TrEMBL	Histone acetyltransferase	1
A0A1B1DVP8	TrEMBL	Histone acetyltransferase gcn5	1
A9BK97	TrEMBL	Hat	1
A0A197JPF4	TrEMBL	Uncharacterized protein	1
A0A1J1HUA9	TrEMBL	CLUMA_CG005241	1
A0A167XWG9	TrEMBL	Histone acetyltransferase GCN5	1
A0A168G201	TrEMBL	Histone acetyltransferase GCN5	1
A0A1E7FHJ9	TrEMBL	Acyl-CoA N-acyltransferase	1
B2ASA3	TrEMBL	Podospora anserina S mat+ genomic DNA chromosome 1	1
A0A1B2JFP3	TrEMBL	BA75_03386T0	1
E1ZTG5	TrEMBL	Uncharacterized protein	1
D4DHX7	TrEMBL	Uncharacterized protein	1
E3LM03	TrEMBL	CRE-PCAF-1 protein	1
A0A1D1VUQ9	TrEMBL	Uncharacterized protein	2
A0A183TGB3	TrEMBL	Uncharacterized protein	2
A0A1W4WHB8	TrEMBL	N-alpha-acetyltransferase 30	2
A0A183ITI5	TrEMBL	Uncharacterized protein	2
A0A0N5CNM3	TrEMBL	Uncharacterized protein	2
A0A1A0HGD0	TrEMBL	Acyl-CoA N-acyltransferase	2
A0A1Y1UC04	TrEMBL	Acyl-CoA N-acyltransferase	2
A0A1W4W646	TrEMBL	N-alpha-acetyltransferase 30	2
A0A1A6AE49	TrEMBL	Uncharacterized protein	2
Q00VP8	TrEMBL	Acyl-CoA N-acyltransferase	2
A0A1Y1W3D7	TrEMBL	Uncharacterized protein	2
T1IML4	TrEMBL	Uncharacterized protein	2
A0A1Y1V1P5	TrEMBL	Acyl-CoA N-acyltransferase	2
A0A183QAY9	TrEMBL	Uncharacterized protein	2
A0A183KPG8	TrEMBL	Uncharacterized protein	2
T1KSB5	TrEMBL	Uncharacterized protein	2
A0A1X6P248	TrEMBL	Uncharacterized protein	2
Q03503	SwissProt	N-alpha-acetyltransferase 30	2
A0A1B0GPM5	TrEMBL	Uncharacterized protein	2
A0A1B7TD93	TrEMBL	Acyl-CoA N-acyltransferase	2
U4LCD1	TrEMBL	Similar to N-alpha-acetyltransferase 30 acc. no. O74311	2
J3KNC2	TrEMBL	N-alpha-acetyltransferase 30	2
A0A1B2J9U6	TrEMBL	BA75_00243T0	2
A0A1Y1IKU3	TrEMBL	Peptide alpha-N-acetyltransferase	2
A0A1B6I824	TrEMBL	Uncharacterized protein	2
A0A0P9EJ80	TrEMBL	Uncharacterized protein	2
Q0IHH1	SwissProt	N-alpha-acetyltransferase 30	2
A0A075ACZ9	TrEMBL	Uncharacterized protein	2
Q29FG4	TrEMBL	Uncharacterized protein	2
Q54MP9	SwissProt	N-alpha-acetyltransferase 30	2
A0A1B6DB49	TrEMBL	Uncharacterized protein	2
U5H1W4	TrEMBL	Uncharacterized protein	2
A0A1X7UB46	TrEMBL	Uncharacterized protein	2
A0A0P6BVM4	TrEMBL	N-alpha-acetyltransferase	2
A0A196SLJ5	TrEMBL	Uncharacterized protein	2
A0A0P6HGV6	TrEMBL	N-alpha-acetyltransferase	2
A0A0P7UR58	TrEMBL	Uncharacterized protein	2
A0A0N7ZAU5	TrEMBL	Uncharacterized protein	2
A0A0R1E9K3	TrEMBL	Uncharacterized protein	2
A0A1A9ZEQ4	TrEMBL	Uncharacterized protein	2
T2MCQ8	TrEMBL	N-alpha-acetyltransferase 30	2
A0A0S6XCE7	TrEMBL	Uncharacterized protein	2
A0A183UI27	TrEMBL	Uncharacterized protein	2
J3NVA3	TrEMBL	N-terminal acetyltransferase C complex catalytic subunit MAK3	2
Q5D8G3	TrEMBL	SJCHGC03286 protein	2
A0A077R0V9	TrEMBL	Related to MAK3 N-acetyltransferase	2
A0A1A6FTG6	TrEMBL	Uncharacterized protein	2
I2G332	TrEMBL	Related to MAK3 N-acetyltransferase	2
Q147X3	SwissProt	N-alpha-acetyltransferase 30	2
A0A1Y1LTY8	TrEMBL	Uncharacterized protein	2
A0A061H7P5	TrEMBL	Uncharacterized protein	2
A0A075AQM9	TrEMBL	GNAT domain-containing protein	2
A0A059BDJ7	TrEMBL	Uncharacterized protein	2
I2GY97	TrEMBL	Uncharacterized protein	2
A0A0R3SAH6	TrEMBL	Uncharacterized protein	2
A0A1B9H6N4	TrEMBL	Uncharacterized protein	2
A0A197KIV6	TrEMBL	Acyl-CoA N-acyltransferase	2
A0A059LGL8	TrEMBL	Uncharacterized protein	2
A0A0P1BE48	TrEMBL	N-acetyltransferase	2
A0A1B9IX68	TrEMBL	Peptide alpha-N-acetyltransferase	2
R7U8L3	TrEMBL	Uncharacterized protein	2
A0A183FZC7	TrEMBL	Uncharacterized protein	2
A0A151Z770	TrEMBL	Putative acetyltransferase	2
R1BM09	TrEMBL	Uncharacterized protein	2
A0A1L9TNL9	TrEMBL	Uncharacterized protein	2
A0A1G4J4P1	TrEMBL	LADA_0D02014g1_1	2
A0A1F8AE52	TrEMBL	Acetyltransferase	2
A0A151GUF2	TrEMBL	WD40 repeat-like-containing domain protein	2
A0A1L9WSN8	TrEMBL	Uncharacterized protein	2
A0A1E7F905	TrEMBL	Putative N-acetyltransferase	2
R0FYS0	TrEMBL	Uncharacterized protein	2
M5G9T9	TrEMBL	Acyl-CoA N-acyltransferase	2
A0A1E5UVZ0	TrEMBL	Uncharacterized protein	2
A0A1M8A8A4	TrEMBL	Similar to S.cerevisiae protein MAK3 (Catalytic subunit of the NatC type N-terminal acetyltransferase)	2
A0A090LLB1	TrEMBL	N-alpha-acetyltransferase 30	2
A0A1E5RE08	TrEMBL	N-alpha-acetyltransferase 30	2
A0A176WQX7	TrEMBL	Uncharacterized protein	2
A0A177B8A2	TrEMBL	N-alpha-acetyltransferase 30	2
A0A146TRR6	TrEMBL	N-alpha-acetyltransferase 30	2
A0A1Q3E3B5	TrEMBL	Acyl-N-acyltransferase	2
A0A1E4T428	TrEMBL	Uncharacterized protein	2
A0A085LTZ1	TrEMBL	Uncharacterized protein	2
A0A1Q3F566	TrEMBL	Putative n-acetyltransferase mak3	2
M7SX68	TrEMBL	Putative n-terminal acetyltransferase c complex catalytic subunit mak3 protein	2
A0A146K5Y3	TrEMBL	Acetyltransferase (GNAT) domain-containing protein	2
A0A099P7Q8	TrEMBL	N-alpha-acetyltransferase 30	2
A0A146ILQ1	TrEMBL	N-acetyltransferase MAK3	2
S4PG19	TrEMBL	N-terminal acetyltransferase C complex catalytic subunit Mak3	2
A0A1E4TNT2	TrEMBL	Uncharacterized protein	2
A0A026VXR9	TrEMBL	N-alpha-acetyltransferase 30	2
L8HFL2	TrEMBL	LA virus GAG protein N-acetyltransferase	2
A0A1I7RNV1	TrEMBL	Uncharacterized protein	2
A0A165G717	TrEMBL	Putative GNAT family acetyltransferase	2
A0A1J1IEK1	TrEMBL	CLUMA_CG010819	2
A0A1J4JDT6	TrEMBL	Acetyltransferase	2
A0A165NB96	TrEMBL	Acyl-CoA N-acyltransferase	2
A0A165CZ36	TrEMBL	Acyl-CoA N-acyltransferase	2
A0A087SI78	TrEMBL	N-alpha-acetyltransferase 30	2
A0A163Z0B9	TrEMBL	Uncharacterized protein	2
A0A162VC67	TrEMBL	N-acetyltransferase	2
A0A1I8P3P9	TrEMBL	Uncharacterized protein	2
A0A1I8NDY4	TrEMBL	Uncharacterized protein	2
A0A166B6S5	TrEMBL	Acyl-CoA N-acyltransferase	2
M1VM71	TrEMBL	Probable N-acetyltransferase MAK3	2
A0A087UK59	TrEMBL	N-alpha-acetyltransferase 30	2
A0A1I8HGB1	TrEMBL	Uncharacterized protein	2
R7QUF6	TrEMBL	Uncharacterized protein	2
A0A1I8D5H0	TrEMBL	Uncharacterized protein	2
A0A1J9SAX7	TrEMBL	Acyl-n-acyltransferase	2
M2X584	TrEMBL	N-acetyltransferase MAK3	2
A0A166N1D7	TrEMBL	Acetyltransferase	2
A0A1L0B5S1	TrEMBL	Related to N-alpha-acetyltransferase 30	2
A0A1L0GDC7	TrEMBL	CIC11C00000004333	2
A0A1I8A5J8	TrEMBL	Fanconi-associated nuclease	2
R9AFZ5	TrEMBL	N-alpha-acetyltransferase 30	2
M3BWQ4	TrEMBL	Acyl-CoA N-acyltransferase	2
A0A1L8DAR1	TrEMBL	Uncharacterized protein	2
R9P4Z6	TrEMBL	Potential peptide N-acetyl transferase	2
A0A158NA43	TrEMBL	Uncharacterized protein	2
K8EXH4	TrEMBL	Uncharacterized protein	2
A0A177TRB3	TrEMBL	Uncharacterized protein	2
A0A1R2BAT6	TrEMBL	Uncharacterized protein	2
A0A139I6M5	TrEMBL	Uncharacterized protein	2
A0A1V6P4T6	TrEMBL	Uncharacterized protein	2
A0A182GC15	TrEMBL	Uncharacterized protein	2
A0A1D8NAP7	TrEMBL	Acyl-CoA N-acyltransferase	2
A0A182IKW2	TrEMBL	Uncharacterized protein	2
S9PWW0	TrEMBL	NatC N-acetyltransferase complex catalytic subunit	2
K0SS61	TrEMBL	Uncharacterized protein	2
A0A1D6QIS1	TrEMBL	Putative acyl-CoA N-acyltransferase (NAT) family protein	2
A0A1D6QIS0	TrEMBL	Putative acyl-CoA N-acyltransferase (NAT) family protein	2
S9VEI1	TrEMBL	Peptide alpha-N-acetyltransferase	2
A0A1V8SQ15	TrEMBL	Uncharacterized protein	2
A0A182PK53	TrEMBL	Uncharacterized protein	2
N6T5N0	TrEMBL	Uncharacterized protein	2
A0A182QDN3	TrEMBL	Uncharacterized protein	2
A0A0W4ZRR8	TrEMBL	Uncharacterized protein	2
A0A182RY83	TrEMBL	Uncharacterized protein	2
A0A0W0FHH1	TrEMBL	Uncharacterized protein	2
J9JK86	TrEMBL	Uncharacterized protein	2
A0A0W0CYA4	TrEMBL	N-alpha-acetyltransferase 30	2
A0A1D2VKF0	TrEMBL	GAG protein N-acetyltransferase	2
A0A1V9XZD9	TrEMBL	Acyltransfersase-like	2
A0A183BUJ9	TrEMBL	Uncharacterized protein	2
J9EDN0	TrEMBL	Uncharacterized protein	2
A0A1W0A0Y5	TrEMBL	Uncharacterized protein	2
O74311	SwissProt	N-alpha-acetyltransferase 30	2
A0A0V0QM00	TrEMBL	Acyl-CoA N-acyltransferase	2
O80438	SwissProt	N-alpha-acetyltransferase MAK3	2
A0A183FEJ0	TrEMBL	Uncharacterized protein	2
A0A1E3HTL3	TrEMBL	Uncharacterized protein	2
A0A1W0XCB4	TrEMBL	Putative N-alpha-acetyltransferase 30	2
A0A1U7LHQ5	TrEMBL	N-alpha-acetyltransferase 30	2
A0A131XHD8	TrEMBL	Uncharacterized protein	2
A0A1E4S461	TrEMBL	Acyl-CoA N-acyltransferase	2
A0A139AAW2	TrEMBL	Putative acyltransfersase	2
A0A1E4RG80	TrEMBL	GAG protein N-acetyltransferase	2
A0A1E3QXF3	TrEMBL	Uncharacterized protein	2
A0A1E3Q569	TrEMBL	Uncharacterized protein	2
M7UH74	TrEMBL	Putative n-terminal acetyltransferase c complex catalytic subunit mak3 protein	2
A0A137PI95	TrEMBL	Putative acyltransfersase	2
A0A060T4B6	TrEMBL	ARAD1A15598p	2
Q95RC0	SwissProt	N-alpha-acetyltransferase 30A	2
A0A1S3HJ17	TrEMBL	N-alpha-acetyltransferase 30-like	2
A0A0A9W870	TrEMBL	N-alpha-acetyltransferase 30	2
A0A135UZ83	TrEMBL	Acetyltransferase	2
A0A1S3SA86	TrEMBL	N-alpha-acetyltransferase 30-like	2
A0A1S3SPP5	TrEMBL	N-alpha-acetyltransferase 30-like	2
K5URW0	TrEMBL	Uncharacterized protein	2
A0A132NWT0	TrEMBL	Acetyltransferase/ GNAT family	2
K3ZJM7	TrEMBL	Uncharacterized protein	2
M9MFY0	TrEMBL	Uncharacterized protein	2
A0A132AH55	TrEMBL	Acyltransferase-like protein 5	2
A0A061BAW7	TrEMBL	RHTO0S13e05556g1_1	2
N1J864	TrEMBL	Acetyltransferase	2
A0A1E3PEG6	TrEMBL	Acyl-CoA N-acyltransferase	2
A0A1E3P273	TrEMBL	Uncharacterized protein	2
N1PM40	TrEMBL	GNAT family acetyltransferase like protein	2
Q8CES0	SwissProt	N-alpha-acetyltransferase 30	2
A0A1S8VSL0	TrEMBL	Uncharacterized protein	2
A0A1E3ILF5	TrEMBL	Uncharacterized protein	2
A0A118JCY7	TrEMBL	Uncharacterized protein	2
A0A109FJW3	TrEMBL	Acyl-CoA N-acyltransferase	2
D8SQ85	TrEMBL	Uncharacterized protein	2
A0A232EZL2	TrEMBL	Uncharacterized protein	2
A0A0D0Z564	TrEMBL	Unplaced genomic scaffold supercont2.1	2
A5E401	TrEMBL	L-A virus GAG protein N-acetyltransferase	2
B4MLF3	TrEMBL	Uncharacterized protein	2
A0A0D1XS28	TrEMBL	Uncharacterized protein	2
A0A210QX77	TrEMBL	N-alpha-acetyltransferase 30	2
A0A0D1Y7M1	TrEMBL	Uncharacterized protein	2
C5KDL0	TrEMBL	N-acetyltransferase	2
A0A0G4J1S1	TrEMBL	Uncharacterized protein	2
A5DPN8	TrEMBL	Uncharacterized protein	2
B4N1T3	TrEMBL	Uncharacterized protein	2
F2U892	TrEMBL	N-alpha-acetyltransferase 30	2
B4PD91	TrEMBL	Uncharacterized protein	2
G8Y3U3	TrEMBL	Piso0_004951 protein	2
A0A0G4LX65	TrEMBL	Uncharacterized protein	2
G1TGE7	TrEMBL	Uncharacterized protein	2
G8JWR1	TrEMBL	Uncharacterized protein	2
A0A0L0S8N4	TrEMBL	Uncharacterized protein	2
G1X672	TrEMBL	Uncharacterized protein	2
E4ZS69	TrEMBL	Uncharacterized protein	2
C4Y1P5	TrEMBL	Uncharacterized protein	2
A0A0L0P5J0	TrEMBL	Uncharacterized protein	2
A0A0H2RYG5	TrEMBL	Acyl-CoA N-acyltransferase	2
W2T0Y3	TrEMBL	Acetyltransferase	2
A0A0G4IA05	TrEMBL	Uncharacterized protein	2
A0A0L0UQF8	TrEMBL	Uncharacterized protein	2
A0A1Z5TG05	TrEMBL	Uncharacterized protein	2
G0W4E7	TrEMBL	Uncharacterized protein	2
A0A067MNE1	TrEMBL	Uncharacterized protein	2
B4IXI8	TrEMBL	GH15207	2
B4JLA9	TrEMBL	GH12823	2
G0SAZ9	TrEMBL	N-terminal acetyltransferase C complex catalytic subunit mak3-like protein	2
W8CA96	TrEMBL	N-alpha-acetyltransferase 30	2
A0A0L7KTT7	TrEMBL	Putative acetyltransferase C complex catalytic subunit Mak3	2
W1PET0	TrEMBL	Uncharacterized protein	2
A0A0D8XUQ5	TrEMBL	Acetyltransferase	2
A0A1Y3B9I2	TrEMBL	Acyltransferase-like protein	2
G0TY36	TrEMBL	Putative N-acetyltransferase	2
A0A0G4H6V7	TrEMBL	Uncharacterized protein	2
F1RAT9	TrEMBL	N(alpha)-acetyltransferase 30	2
W7XG48	TrEMBL	GNAT family acetyltransferase	2
B4L3W2	TrEMBL	Uncharacterized protein	2
A0A061RD40	TrEMBL	Peptide alpha-N-acetyltransferase	2
W4XKS4	TrEMBL	Uncharacterized protein	2
A0A0L6V0X6	TrEMBL	Ribosomal-protein-alanine N-acetyltransferase	2
A0A1Z5JQB9	TrEMBL	N-alpha-acetyltransferase 30	2
A0A0L1KQD4	TrEMBL	Uncharacterized protein	2
A0A015M4D4	TrEMBL	Mak3p	2
W7TKD8	TrEMBL	N-alpha-acetyltransferase catalytic subunit	2
B4M3J9	TrEMBL	Uncharacterized protein	2
E4WV11	TrEMBL	Uncharacterized protein	2
A6R762	TrEMBL	Uncharacterized protein	2
F4RK41	TrEMBL	Uncharacterized protein	2
A0A067PIC9	TrEMBL	Uncharacterized protein	2
A0A0C2WPV7	TrEMBL	Uncharacterized protein	2
B5RTK5	TrEMBL	DEHA2D17820p	2
A0A0D2N7R0	TrEMBL	Uncharacterized protein	2
A0A0D2Q511	TrEMBL	Uncharacterized protein	2
B9WFM7	TrEMBL	N-acetyltransferase catalytic subunit	2
A0A0D6EGI2	TrEMBL	SPOSA6832_00523-mRNA-1:cds	2
A0A0J8R615	TrEMBL	L-A virus GAG protein N-acetyltransferase	2
A0C0C7	TrEMBL	Uncharacterized protein	2
G4TTL7	TrEMBL	Related to MAK3 N-acetyltransferase	2
W5MZ73	TrEMBL	Uncharacterized protein	2
B2WNW8	TrEMBL	N-terminal acetyltransferase C complex catalytic subunit MAK3	2
A0A0L0CP23	TrEMBL	N-alpha-acetyltransferase 30	2
A0A0B6ZXG7	TrEMBL	Uncharacterized protein	2
A0A226MP63	TrEMBL	Uncharacterized protein	2
B8BX56	TrEMBL	N-acetyl transferase	2
F0WHH9	TrEMBL	Acetyltransferase (GNAT) family protein putative	2
W5JNT5	TrEMBL	N-acetyltransferase mak3	2
A0A0J9XKB7	TrEMBL	Similar to Saccharomyces cerevisiae YPR051W MAK3 Catalytic subunit of N-terminal acetyltransferase of the NatC type	2
A0A261Y8D1	TrEMBL	N-alpha-acetyltransferase 30	2
G3J3V9	TrEMBL	Acyl-CoA N-acyltransferase	2
A0A0D2WKP0	TrEMBL	N-acetyltransferase 12	2
A0A0K8VK34	TrEMBL	N-alpha-acetyltransferase 30	2
G3BCB3	TrEMBL	Acyl-CoA N-acyltransferase	2
A0A0K8TKF1	TrEMBL	Putative n-alpha-acetyltransferase 30-like isoform x1	2
A0A284RI63	TrEMBL	Related to N-alpha-acetyltransferase 30	2
A0A0K2UV40	TrEMBL	N(Alpha)acetyltransferase 30	2
A0A250XB55	TrEMBL	Uncharacterized protein	2
A7TL56	TrEMBL	Uncharacterized protein	2
A0A0L0G982	TrEMBL	Uncharacterized protein	2
G4UVK8	TrEMBL	GAG protein N-acetyltransferase	2
F1LC39	TrEMBL	N-alpha-acetyltransferase 30	2
A0A067RC99	TrEMBL	N-acetyltransferase MAK3-like protein	2
G8BNH3	TrEMBL	Uncharacterized protein	2
F0ZY41	TrEMBL	Uncharacterized protein	2
A0A218W637	TrEMBL	Uncharacterized protein	2
A0A224XT35	TrEMBL	Putative n-alpha-acetyltransferase 30	2
A0A066VVP1	TrEMBL	Acyl-CoA N-acyltransferase	2
G7E9Y5	TrEMBL	Uncharacterized protein	2
A0A0J0XM49	TrEMBL	Acyl-CoA N-acyltransferase	2
A0A225ACB3	TrEMBL	N-alpha-acetyltransferase 30	2
E5SDV2	TrEMBL	N-alpha-acetyltransferase 30	2
zz13355		tr|W5K1D1|W5K1D1_ASTMX N(alpha)-acetyltransferase 30	2
zzz2119		tr|A0A1S3CY48|A0A1S3CY48_DIACI N-alpha-acetyltransferase 30-like OS=Diaphorina citri GN=LOC103506785 PE=4 SV=1	2
A0A226BAW9	TrEMBL	Peptide alpha-N-acetyltransferase	2
B7FNT0	TrEMBL	N-acetyl transferase	2
W6MGU8	TrEMBL	Uncharacterized protein	2
G5A5V8	TrEMBL	Uncharacterized protein	2
W6LEV6	TrEMBL	Uncharacterized protein	2
zzz2068		tr|U1NNG1|U1NNG1_ASCSU N-alpha-acetyltransferase 30 OS=Ascaris suum GN=ASU_06581 PE=4 SV=1	2
C1N6U0	TrEMBL	Predicted protein	2
A0A226DCM8	TrEMBL	N-alpha-acetyltransferase 30	2
C1EGD9	TrEMBL	Uncharacterized protein	2
A0A0D2MX00	TrEMBL	Uncharacterized protein	2
A0A0J5PUK6	TrEMBL	GNAT family acetyltransferase	2
B6K606	TrEMBL	NatC N-acetyltransferase complex catalytic subunit	2
A0A0L8I9X5	TrEMBL	Uncharacterized protein	2
W1QIN3	TrEMBL	Peptide alpha-N-acetyltransferase	2
A9RTC7	TrEMBL	Predicted protein	2
zzz7897		tr|U6P673|U6P673_HAECO GCN5-related N-acetyltransferase domain containing protein OS=Haemonchus contortus GN=HCOI_00989500 PE=4 SV=1	2
B3MRE9	TrEMBL	Uncharacterized protein	2
A0A0N4U104	TrEMBL	Uncharacterized protein	2
F7BJC7	TrEMBL	Uncharacterized protein	2
A0A0N4TUX6	TrEMBL	Uncharacterized protein	2
A9VAQ2	TrEMBL	Predicted protein	2
B3RK77	TrEMBL	Uncharacterized protein	2
A0A0F4ZDN9	TrEMBL	Uncharacterized protein	2
A0A0C3QKE5	TrEMBL	Uncharacterized protein	2
B4I9C2	TrEMBL	GM19126	2
D5A859	TrEMBL	Uncharacterized protein	2
A0A0N1H531	TrEMBL	N-alpha-acetyltransferase 30	2
V5GEG5	TrEMBL	N-alpha-acetyltransferase 30	2
A0A0F7S614	TrEMBL	Uncharacterized protein	2
A0A0C3TMU8	TrEMBL	Uncharacterized protein	2
D3BIX7	TrEMBL	Uncharacterized protein	2
A8X319	TrEMBL	Protein CBG06776	2
A0A0M9G9U5	TrEMBL	Uncharacterized protein	2
F6WJZ0	TrEMBL	N-alpha-acetyltransferase 30	2
A0A0F7SYK9	TrEMBL	N-acetyltransferase	2
A8Q391	TrEMBL	Uncharacterized protein	2
B4DK34	TrEMBL	N-acetyltransferase 12	2
A0A1Y2F7D1	TrEMBL	Acyl-CoA N-acyltransferase	2
H3F4D5	TrEMBL	Uncharacterized protein	2
D5G551	TrEMBL	Uncharacterized protein	2
B0EUZ1	TrEMBL	N-terminal acetyltransferase C complex catalytic subunit MAK3	2
I0YKQ6	TrEMBL	Putative acyltransfersase	2
A0A0N5A9I9	TrEMBL	Uncharacterized protein	2
A0A0C3BX04	TrEMBL	Uncharacterized protein	2
A0A0C3CXF4	TrEMBL	Uncharacterized protein	2
B3KS28	TrEMBL	cDNA FLJ35355 fis	2
D8U166	TrEMBL	Uncharacterized protein	2
D8LTF7	TrEMBL	Uncharacterized protein	2
H9JG47	TrEMBL	Uncharacterized protein	2
A0A074WPS7	TrEMBL	Acyl-CoA N-acyltransferase	2
H9G450	TrEMBL	Uncharacterized protein	2
A0A1Y2CG27	TrEMBL	Acyl-CoA N-acyltransferase	2
A0A0E9NE74	TrEMBL	Uncharacterized protein	2
V4U7U7	TrEMBL	Uncharacterized protein	2
E0VIN5	TrEMBL	N-terminal acetyltransferase C complex catalytic subunit Mak3	2
B3M8G6	TrEMBL	Uncharacterized protein	2
A0A0N4V884	TrEMBL	Uncharacterized protein	2
V4W2N4	TrEMBL	Uncharacterized protein	2
A0A1Y2AY16	TrEMBL	Acyl-CoA N-acyltransferase	2
V5CKM9	TrEMBL	Uncharacterized protein	2
A0A016UDS6	TrEMBL	Uncharacterized protein	2
V5EB25	TrEMBL	Uncharacterized protein	2
A0A0F4GVC3	TrEMBL	Uncharacterized protein	2
A0A0C3B6F9	TrEMBL	Uncharacterized protein	2
F6UW04	TrEMBL	N(alpha)-acetyltransferase 30	2
A0A0K6G399	TrEMBL	Uncharacterized protein	2
A0A0G2E5Y0	TrEMBL	Putative l-a virus gag protein n-acetyltransferase	2
V8PIT6	TrEMBL	N-alpha-acetyltransferase 30	2
A0A0M4EGV4	TrEMBL	CG32319	2
A0A068Y829	TrEMBL	N acetyltransferase mak3	2
A0A0M4EHU2	TrEMBL	CG11412	2
C9ZRK1	TrEMBL	N-acetyltransferase	2
B4GTN2	TrEMBL	GL14242	2
A0A1Y2HN16	TrEMBL	Acyl-CoA N-acyltransferase	2
W0TGI6	TrEMBL	N-alpha-acetyltransferase 30	2
A0A0M8MNU2	TrEMBL	Mak3 n-acetyltransferase	2
H2TWK2	TrEMBL	Uncharacterized protein	2
H2AYV9	TrEMBL	Uncharacterized protein	2
V9KFE5	TrEMBL	N-alpha-acetyltransferase 30	2
G0QZ49	TrEMBL	Uncharacterized protein	2
A8NJN8	TrEMBL	Uncharacterized protein	2
B4E2G1	TrEMBL	cDNA FLJ55379	2
H2MJU6	TrEMBL	Uncharacterized protein	2
D1ZZY8	TrEMBL	N-alpha-acetyltransferase 30-like Protein	2
H3BI42	TrEMBL	Uncharacterized protein	2
V6LQP5	TrEMBL	Acetyltransferase	2
A0A1Y2LZQ4	TrEMBL	Uncharacterized protein	2
A0A0C9Q4R6	TrEMBL	NAA30 protein	2
A0A0C9U153	TrEMBL	Unplaced genomic scaffold SPHSTscaffold_788	2
A0A1Y2G6Y0	TrEMBL	Acyl-CoA N-acyltransferase	2
A0A0D9XSJ6	TrEMBL	Uncharacterized protein	2
X6NRK5	TrEMBL	Uncharacterized protein	2
A0A163JSP1	TrEMBL	Glucosamine 6-phosphate N-acetyltransferase	3
A0A1R0H1I3	TrEMBL	Glucosamine 6-phosphate N-acetyltransferase	3
A0A164R287	TrEMBL	Glucosamine 6-phosphate N-acetyltransferase	3
R4XGJ1	TrEMBL	Glucosamine 6-phosphate N-acetyltransferase	3
F4S337	TrEMBL	Glucosamine 6-phosphate N-acetyltransferase	3
W9Y205	TrEMBL	Glucosamine 6-phosphate N-acetyltransferase	3
A0A0B7ND64	TrEMBL	Glucosamine 6-phosphate N-acetyltransferase	3
M2T3W4	TrEMBL	Uncharacterized protein	3
A0A1E3PIV3	TrEMBL	Glucosamine 6-phosphate N-acetyltransferase	3
A0A167E3L7	TrEMBL	Glucosamine 6-phosphate N-acetyltransferase	3
A0A0J9WJB2	TrEMBL	Glucosamine 6-phosphate N-acetyltransferase	3
A0A177VV29	TrEMBL	Glucosamine 6-phosphate N-acetyltransferase	3
A0A0A1TC25	TrEMBL	Glucosamine 6-phosphate N-acetyltransferase	3
A0A060TJB9	TrEMBL	Glucosamine 6-phosphate N-acetyltransferase	3
A0A0B7K820	TrEMBL	Glucosamine 6-phosphate N-acetyltransferase	3
A0A1E4TG90	TrEMBL	Glucosamine 6-phosphate N-acetyltransferase	3
A0A1E3HE52	TrEMBL	Uncharacterized protein	3
M1VZ51	TrEMBL	Glucosamine 6-phosphate N-acetyltransferase	3
A0A072PF67	TrEMBL	Glucosamine 6-phosphate N-acetyltransferase	3
A0A139AJZ3	TrEMBL	Glucosamine 6-phosphate N-acetyltransferase	3
A0A173G8M8	TrEMBL	Glucosamine 6-phosphate N-acetyltransferase	3
A0A093X479	TrEMBL	Uncharacterized protein	3
A0A139HJY4	TrEMBL	Uncharacterized protein	3
A0A0G2EFQ3	TrEMBL	Glucosamine 6-phosphate N-acetyltransferase	3
A0A0D2XIW7	TrEMBL	Glucosamine 6-phosphate N-acetyltransferase	3
A0A179GDU3	TrEMBL	Glucosamine 6-phosphate N-acetyltransferase	3
A0A1E3IPZ9	TrEMBL	Glucosamine 6-phosphate N-acetyltransferase	3
A0A1E3JST5	TrEMBL	Uncharacterized protein	3
A0A0A2VIB0	TrEMBL	Glucosamine 6-phosphate N-acetyltransferase	3
A0A0J9XGA8	TrEMBL	Glucosamine 6-phosphate N-acetyltransferase	3
A0A0E9NNM3	TrEMBL	Glucosamine 6-phosphate N-acetyltransferase	3
A0A067SSV8	TrEMBL	Glucosamine 6-phosphate N-acetyltransferase	3
A0A1R1PJW0	TrEMBL	Glucosamine 6-phosphate N-acetyltransferase	3
A0A1R1XQW8	TrEMBL	Glucosamine 6-phosphate N-acetyltransferase	3
A0A1E3PNP0	TrEMBL	Glucosamine 6-phosphate N-acetyltransferase	3
S3DFF4	TrEMBL	Glucosamine 6-phosphate N-acetyltransferase	3
A0A165RCP1	TrEMBL	Glucosamine 6-phosphate N-acetyltransferase	3
A0A0F8ULW5	TrEMBL	Glucosamine 6-phosphate N-acetyltransferase	3
M7UBR2	TrEMBL	Glucosamine 6-phosphate N-acetyltransferase	3
A0A177EII8	TrEMBL	Glucosamine 6-phosphate N-acetyltransferase	3
A0A151GYN2	TrEMBL	Glucosamine 6-phosphate N-acetyltransferase	3
A0A165NI71	TrEMBL	Glucosamine 6-phosphate N-acetyltransferase	3
A0A0F7SLP8	TrEMBL	Glucosamine-phosphate N-acetyltransferase	3
L8X3N3	TrEMBL	Glucosamine 6-phosphate N-acetyltransferase	3
A0A066WQ61	TrEMBL	Glucosamine 6-phosphate N-acetyltransferase	3
M7T782	TrEMBL	Glucosamine 6-phosphate N-acetyltransferase	3
A0A0F7ZZ20	TrEMBL	Glucosamine 6-phosphate N-acetyltransferase	3
A0A168F9M4	TrEMBL	Glucosamine 6-phosphate N-acetyltransferase	3
A0A0A2J5V0	TrEMBL	Fumarate lyase	3
A8NLN2	TrEMBL	Glucosamine 6-phosphate N-acetyltransferase	3
A0A177WTR5	TrEMBL	Glucosamine 6-phosphate N-acetyltransferase	3
A0A168CCB6	TrEMBL	Glucosamine 6-phosphate N-acetyltransferase	3
G1WZC7	TrEMBL	Glucosamine 6-phosphate N-acetyltransferase	3
A0A151GIT2	TrEMBL	Glucosamine 6-phosphate N-acetyltransferase	3
A0A165XZ74	TrEMBL	Glucosamine 6-phosphate N-acetyltransferase	3
R9P011	TrEMBL	Glucosamine 6-phosphate N-acetyltransferase	3
A0A093V0Z3	TrEMBL	Glucosamine 6-phosphate N-acetyltransferase	3
A0A167KUX8	TrEMBL	Glucosamine 6-phosphate N-acetyltransferase	3
A0A0D6EMA5	TrEMBL	Glucosamine 6-phosphate N-acetyltransferase	3
M5G754	TrEMBL	Glucosamine 6-phosphate N-acetyltransferase	3
A0A166GFA4	TrEMBL	Glucosamine 6-phosphate N-acetyltransferase	3
A0A1E3PTT8	TrEMBL	Glucosamine 6-phosphate N-acetyltransferase	3
A0A0E9NC10	TrEMBL	Glucosamine 6-phosphate N-acetyltransferase	3
R7S2X9	TrEMBL	Glucosamine 6-phosphate N-acetyltransferase	3
A0A0A1TGJ5	TrEMBL	Glucosamine 6-phosphate N-acetyltransferase	3
A0A1L7WF72	TrEMBL	Glucosamine 6-phosphate N-acetyltransferase	3
A0A1L7XC24	TrEMBL	Glucosamine 6-phosphate N-acetyltransferase	3
A0A0J1AWQ9	TrEMBL	Glucosamine 6-phosphate N-acetyltransferase	3
A0A0G2DVV2	TrEMBL	Non-specific serine/threonine protein kinase	3
A0A098VPD3	TrEMBL	Glucosamine 6-phosphate N-acetyltransferase	3
L7IRN1	TrEMBL	Glucosamine 6-phosphate N-acetyltransferase	3
R9AP93	TrEMBL	Glucosamine 6-phosphate N-acetyltransferase	3
A0A0J0XIS5	TrEMBL	RhoGAP-domain-containing protein	3
A0A167KD64	TrEMBL	Glucosamine 6-phosphate N-acetyltransferase	3
A0A0G2HJ63	TrEMBL	Glucosamine 6-phosphate N-acetyltransferase	3
A0A1Y1W8D5	TrEMBL	Glucosamine 6-phosphate N-acetyltransferase	3
A0A1E1MAH7	TrEMBL	Glucosamine 6-phosphate N-acetyltransferase	3
A0A077X1V2	TrEMBL	Glucosamine 6-phosphate N-acetyltransferase	3
A0A077WZJ1	TrEMBL	Glucosamine 6-phosphate N-acetyltransferase	3
A0A1B9HAD0	TrEMBL	Uncharacterized protein	3
A0A0U1LUH4	TrEMBL	Glucosamine 6-phosphate N-acetyltransferase	3
A0A0U1LK95	TrEMBL	Glucosamine 6-phosphate N-acetyltransferase 1	3
A0A063BVA1	TrEMBL	Glucosamine 6-phosphate N-acetyltransferase	3
A0A067MIY3	TrEMBL	Glucosamine 6-phosphate N-acetyltransferase	3
Q5ASM4	TrEMBL	Glucosamine 6-phosphate N-acetyltransferase	3
A0A1Y2U6X0	TrEMBL	Glucosamine 6-phosphate N-acetyltransferase	3
T5A9F6	TrEMBL	Glucosamine 6-phosphate N-acetyltransferase	3
A0A1Y2TKY5	TrEMBL	Glucosamine 6-phosphate N-acetyltransferase	3
A0A074VIR2	TrEMBL	Glucosamine 6-phosphate N-acetyltransferase	3
A0A1X0RHU3	TrEMBL	Uncharacterized protein	3
J3NU30	TrEMBL	Glucosamine 6-phosphate N-acetyltransferase	3
A0A075B060	TrEMBL	Glucosamine 6-phosphate N-acetyltransferase	3
A0A0L6WKJ3	TrEMBL	Glucosamine 6-phosphate N-acetyltransferase	3
J4HWR4	TrEMBL	Glucosamine 6-phosphate N-acetyltransferase	3
H0EKE9	TrEMBL	Glucosamine 6-phosphate N-acetyltransferase	3
A0A1B9HZ91	TrEMBL	Uncharacterized protein	3
A0A0D1YVK1	TrEMBL	Glucosamine 6-phosphate N-acetyltransferase	3
A0A0L0T0J0	TrEMBL	Glucosamine 6-phosphate N-acetyltransferase	3
A0A0B4HUE4	TrEMBL	Glucosamine 6-phosphate N-acetyltransferase	3
A0A0D1XH76	TrEMBL	Glucosamine 6-phosphate N-acetyltransferase	3
Q5KF71	TrEMBL	Glucosamine 6-phosphate N-acetyltransferase	3
A0A1C7MNL7	TrEMBL	Glucosamine 6-phosphate N-acetyltransferase	3
A0A1C1D2J4	TrEMBL	Glucosamine 6-phosphate N-acetyltransferase	3
A0A1X2GHM3	TrEMBL	Glucosamine 6-phosphate N-acetyltransferase	3
W2RY63	TrEMBL	Glucosamine 6-phosphate N-acetyltransferase	3
A0A1Z5T9I4	TrEMBL	Formamidase	3
A0A0D0CJ27	TrEMBL	Glucosamine 6-phosphate N-acetyltransferase	3
A0A137QFB7	TrEMBL	Glucosamine 6-phosphate N-acetyltransferase	3
J5RF13	TrEMBL	Uncharacterized protein	3
A0A1Z5T3B7	TrEMBL	Formamidase	3
A0A0C9ZSF8	TrEMBL	Unplaced genomic scaffold scaffold_26	3
A0A1B9IGG8	TrEMBL	Glucosamine 6-phosphate N-acetyltransferase	3
A0A094CIP8	TrEMBL	Uncharacterized protein	3
A0A1X2GN39	TrEMBL	Glucosamine 6-phosphate N-acetyltransferase	3
A0A1Y2I4X4	TrEMBL	Glucosamine 6-phosphate N-acetyltransferase	3
A0A0C9MWE9	TrEMBL	Glucosamine 6-phosphate N-acetyltransferase	3
D4DF57	TrEMBL	Glucosamine 6-phosphate N-acetyltransferase	3
A0A0C3MFV3	TrEMBL	Glucosamine 6-phosphate N-acetyltransferase	3
D5G7T9	TrEMBL	Glucosamine 6-phosphate N-acetyltransferase	3
A0A0P1BRK5	TrEMBL	Glucosamine 6-phosphate N-acetyltransferase	3
V5EPK4	TrEMBL	Uncharacterized protein	3
U9T0Z5	TrEMBL	Glucosamine 6-phosphate N-acetyltransferase	3
U9TVM0	TrEMBL	Glucosamine 6-phosphate N-acetyltransferase	3
A0A0N1HWS6	TrEMBL	Glucosamine 6-phosphate N-acetyltransferase	3
A0A1Y2AWE4	TrEMBL	Uncharacterized protein	3
A0A1Y2AUJ9	TrEMBL	Glucosamine 6-phosphate N-acetyltransferase	3
A0A074XMS3	TrEMBL	Glucosamine 6-phosphate N-acetyltransferase	3
A0A1Y1YSP7	TrEMBL	Glucosamine 6-phosphate N-acetyltransferase	3
A0A1Y1ULS4	TrEMBL	Glucosamine 6-phosphate N-acetyltransferase	3
A0A1Y1UM35	TrEMBL	Uncharacterized protein	3
A0A1Y1V563	TrEMBL	Glucosamine 6-phosphate N-acetyltransferase	3
A0A1Y1WSX0	TrEMBL	Glucosamine 6-phosphate N-acetyltransferase	3
I2FZX1	TrEMBL	Glucosamine 6-phosphate N-acetyltransferase	3
A0A1D1YM72	TrEMBL	Glucosamine 6-phosphate N-acetyltransferase	3
A0A074Y8F8	TrEMBL	Glucosamine 6-phosphate N-acetyltransferase	3
A0A1Y2EY71	TrEMBL	Glucosamine 6-phosphate N-acetyltransferase	3
U4KV74	TrEMBL	Glucosamine 6-phosphate N-acetyltransferase	3
A0A194VA55	TrEMBL	Glucosamine 6-phosphate N-acetyltransferase	3
A0A1Y2H6I5	TrEMBL	Glucosamine 6-phosphate N-acetyltransferase	3
A0A075AMP7	TrEMBL	Acyl-CoA N-acyltransferase domain-containing protein	3
A0A0M8MRY7	TrEMBL	Glucosamine 6-phosphate N-acetyltransferase	3
A0A1Y2GU35	TrEMBL	Glucosamine 6-phosphate N-acetyltransferase	3
A0A1Y2G0F8	TrEMBL	Glucosamine 6-phosphate N-acetyltransferase	3
U5HJ81	TrEMBL	Glucosamine 6-phosphate N-acetyltransferase	3
A0A1X2HQ57	TrEMBL	Glucosamine 6-phosphate N-acetyltransferase	3
A0A0C4EJ20	TrEMBL	Glucosamine 6-phosphate N-acetyltransferase	3
I4YJQ9	TrEMBL	Glucosamine 6-phosphate N-acetyltransferase	3
A0A0C4ED05	TrEMBL	Glucosamine 6-phosphate N-acetyltransferase	3
A0A0N0NJQ3	TrEMBL	Glucosamine 6-phosphate N-acetyltransferase	3
A0A197JKR5	TrEMBL	Glucosamine 6-phosphate N-acetyltransferase	3
A0A197JP87	TrEMBL	Glucosamine 6-phosphate N-acetyltransferase	3
V5G7C9	TrEMBL	Glucosamine 6-phosphate N-acetyltransferase	3
zzz5898		tr|A0A1C1WUJ3|A0A1C1WUJ3_9PEZI Acetyltransferase OS=Diaporthe helianthi GN=DHEL01_08431 PE=4 SV=1	3
C5GAK9	TrEMBL	Glucosamine 6-phosphate N-acetyltransferase	3
J6EVF9	TrEMBL	Uncharacterized protein	3
E9E7N2	TrEMBL	Glucosamine 6-phosphate N-acetyltransferase	3
A0A136J2H8	TrEMBL	Glucosamine 6-phosphate N-acetyltransferase	3
A0A0L0N1P7	TrEMBL	Glucosamine 6-phosphate N-acetyltransferase	3
A0A261Y5P8	TrEMBL	Uncharacterized protein	3
A0A135T6T4	TrEMBL	Glucosamine 6-phosphate N-acetyltransferase	3
C4JP97	TrEMBL	Fumarate hydratase	3
B8M7W4	TrEMBL	Glucosamine 6-phosphate N-acetyltransferase	3
A0A081CET3	TrEMBL	RAI1-domain-containing protein	3
A0A0L0HL54	TrEMBL	Glucosamine 6-phosphate N-acetyltransferase	3
G7DT44	TrEMBL	Glucosamine 6-phosphate N-acetyltransferase	3
A0A0C2WNQ6	TrEMBL	Glucosamine 6-phosphate N-acetyltransferase	3
A0A0D2W094	TrEMBL	Glucosamine 6-phosphate N-acetyltransferase	3
A0A132B897	TrEMBL	Glucosamine 6-phosphate N-acetyltransferase	3
A0A0L0H925	TrEMBL	Glucosamine 6-phosphate N-acetyltransferase	3
A0A109FM39	TrEMBL	Glucosamine 6-phosphate N-acetyltransferase	3
A0A232M1Y0	TrEMBL	Glucosamine 6-phosphate N-acetyltransferase	3
A0A1U7LIP6	TrEMBL	Glucosamine 6-phosphate N-acetyltransferase	3
A0A1T3CTY1	TrEMBL	Glucosamine 6-phosphate N-acetyltransferase	3
zzz1511		tr|A0A1U7KJK9|A0A1U7KJK9_9APHY DNA polymerase epsilon catalytic subunit A OS=Phlebia centrifuga GN=PHLCEN_4311 PE=4 SV=1	3
A0A0L0DBE6	TrEMBL	Glucosamine 6-phosphate N-acetyltransferase	3
A0A1S8VMF0	TrEMBL	Glucosamine 6-phosphate N-acetyltransferase	3
A0A1V1TK93	TrEMBL	Glucosamine 6-phosphate N-acetyltransferase	3
A0A1D8NFD8	TrEMBL	Glucosamine 6-phosphate N-acetyltransferase	3
A0A072PNT3	TrEMBL	Glucosamine 6-phosphate N-acetyltransferase	3
A0A093YB02	TrEMBL	Uncharacterized protein	3
W2S797	TrEMBL	Glucosamine 6-phosphate N-acetyltransferase	3
A0A093Z5K3	TrEMBL	Glucosamine 6-phosphate N-acetyltransferase	3
A0A0D2DW54	TrEMBL	Glucosamine 6-phosphate N-acetyltransferase	3
J9IGZ0	TrEMBL	Glucosamine 6-phosphate N-acetyltransferase	3
A0A0W0FTK6	TrEMBL	Putative glucosamine 6-phosphate N-acetyltransferase	3
A0A137NRP4	TrEMBL	Glucosamine 6-phosphate N-acetyltransferase	3
A0A0L0SQI8	TrEMBL	Glucosamine 6-phosphate N-acetyltransferase	3
A0A261Y8R3	TrEMBL	Uncharacterized protein	3
G3J3H4	TrEMBL	Glucosamine 6-phosphate N-acetyltransferase	3
A0A1G4K3T5	TrEMBL	Amino-acid acetyltransferase	4
Q1K8F6	SwissProt	Amino-acid acetyltransferase	4
A0A0C4DYV9	TrEMBL	Amino-acid acetyltransferase	4
A0A1G4JFN0	TrEMBL	Amino-acid acetyltransferase	4
N1PL02	TrEMBL	Amino-acid acetyltransferase	4
A0A179G1T0	TrEMBL	Acetylglutamate synthase	4
A0A1E3P1X7	TrEMBL	Amino-acid acetyltransferase	4
Q4X122	SwissProt	Amino-acid acetyltransferase	4
A0A060SYR1	TrEMBL	Amino-acid acetyltransferase	4
A0A0C9LXI3	TrEMBL	Amino-acid acetyltransferase	4
W9YDA5	TrEMBL	Amino-acid acetyltransferase	4
A0A1E1LCK1	TrEMBL	Amino-acid acetyltransferase	4
Q1DNE1	SwissProt	Amino-acid acetyltransferase	4
A0A1G4MKN6	TrEMBL	Amino-acid acetyltransferase	4
B8NG97	SwissProt	Amino-acid acetyltransferase	4
zz13941		tr|A0A1C1XIU2|A0A1C1XIU2_9PEZI Amino-acid acetyltransferase	4
A0A1D8N822	TrEMBL	Amino-acid acetyltransferase	4
N1QEG6	TrEMBL	N-acetylglutamate synthase	4
A0A0C3HJM0	TrEMBL	Amino-acid acetyltransferase	4
A0A094F690	TrEMBL	Amino-acid acetyltransferase	4
B8M3T8	SwissProt	Amino-acid acetyltransferase	4
A0A168AQG0	TrEMBL	Amino-acid acetyltransferase	4
Q2UES9	SwissProt	Amino-acid acetyltransferase	4
A0A179HYU8	TrEMBL	Amino-acid acetyltransferase	4
A0A167F8E2	TrEMBL	Acetyl-CoA:L-glutamate N-acetyltransferase	4
A0A1G4KHA3	TrEMBL	Amino-acid acetyltransferase	4
B3LQ40	SwissProt	Amino-acid acetyltransferase	4
zz14137		tr|A0A0L1I065|A0A0L1I065_9PLEO Acetylglutamate synthase OS=Stemphylium lycopersici GN=TW65_00398 PE=4 SV=1	4
A0A1G4K8F8	TrEMBL	Amino-acid acetyltransferase	4
zz14157		tr|A0A0W7VAX8|A0A0W7VAX8_9HYPO Amino-acid acetyltransferase	4
Q75A07	SwissProt	Amino-acid acetyltransferase	4
zz13859		tr|A0A1E4RVV8|A0A1E4RVV8_CYBJA Amino-acid acetyltransferase	4
zz13850		tr|E7QGJ0|E7QGJ0_YEASZ Amino-acid acetyltransferase	4
A0A0E9NLH0	TrEMBL	Amino-acid acetyltransferase	4
A0A0D1YZK9	TrEMBL	Amino-acid acetyltransferase	4
A0A0A1SQI8	TrEMBL	Amino-acid acetyltransferase	4
C6H370	TrEMBL	Amino-acid acetyltransferase	4
A0A177C987	TrEMBL	Amino-acid acetyltransferase	4
A0A0D2E118	TrEMBL	Amino-acid acetyltransferase	4
B6H6F3	SwissProt	Amino-acid acetyltransferase	4
Q6CRT7	SwissProt	Amino-acid acetyltransferase	4
Q6CEE1	SwissProt	Amino-acid acetyltransferase	4
Q6BZ43	SwissProt	Amino-acid acetyltransferase	4
O94330	SwissProt	Amino-acid acetyltransferase	4
A0A178B1Y1	TrEMBL	Amino-acid acetyltransferase	4
Q0CY06	SwissProt	Amino-acid acetyltransferase	4
A0A1E3Q9X5	TrEMBL	Amino-acid acetyltransferase	4
C4XX54	TrEMBL	Amino-acid acetyltransferase	4
A0A1E3QZ16	TrEMBL	Amino-acid acetyltransferase	4
A0A0D1ZUD4	TrEMBL	Amino-acid acetyltransferase	4
A0A0D1XA47	TrEMBL	Amino-acid acetyltransferase	4
C5FFI5	TrEMBL	Amino-acid acetyltransferase	4
A0A1E4SY07	TrEMBL	Amino-acid acetyltransferase	4
E4ZIF4	TrEMBL	Amino-acid acetyltransferase	4
A0A1E4SND9	TrEMBL	Amino-acid acetyltransferase	4
P40360	SwissProt	Amino-acid acetyltransferase	4
F2QLN3	TrEMBL	Amino-acid acetyltransferase	4
Q5B0R3	SwissProt	Amino-acid acetyltransferase	4
A0A1E4TAF3	TrEMBL	Uncharacterized protein	4
A0A178DYH9	TrEMBL	Amino-acid acetyltransferase	4
B9W7S3	SwissProt	Amino-acid acetyltransferase	4
A0A178EUT7	TrEMBL	Protein kinase subdomain-containing protein	4
A0A194V8X5	TrEMBL	Amino-acid acetyltransferase	4
A0A1E4RN00	TrEMBL	Amino-acid acetyltransferase	4
F0XI04	TrEMBL	Amino-acid acetyltransferase	4
Q0U6Q5	SwissProt	Amino-acid acetyltransferase	4
A0A1E5RZE8	TrEMBL	Amino-acid acetyltransferase	4
A0A1E3PKR2	TrEMBL	Amino-acid acetyltransferase	4
Q595W7	SwissProt	Amino-acid acetyltransferase	4
C1GYW1	TrEMBL	Amino-acid acetyltransferase	4
A0A0D2FFY4	TrEMBL	Amino-acid acetyltransferase	4
A0A1E4U3G5	TrEMBL	Amino-acid acetyltransferase	4
Q59MB6	SwissProt	Amino-acid acetyltransferase	4
Q6FS75	SwissProt	Amino-acid acetyltransferase	4
A0A175W6K7	TrEMBL	Amino-acid acetyltransferase	4
B6QS64	SwissProt	Amino-acid acetyltransferase	4
A0A1B8DCX5	TrEMBL	Uncharacterized protein	4
A0A1D2V8D0	TrEMBL	Amino-acid acetyltransferase	4
C4JFU7	TrEMBL	Amino-acid acetyltransferase	4
A0A0D9PAX0	TrEMBL	DNA helicase	4
B6JWC1	SwissProt	Amino-acid acetyltransferase	4
N4VSG5	TrEMBL	Acetylglutamate synthase	4
R1GMZ0	TrEMBL	Amino-acid acetyltransferase	4
A6ZPQ2	SwissProt	Amino-acid acetyltransferase	4
A0A166NN89	TrEMBL	Amino-acid acetyltransferase	4
A0A292Q6S1	TrEMBL	Amino-acid acetyltransferase	4
G3B5L1	TrEMBL	Amino-acid acetyltransferase	4
A0A0A8L5V0	TrEMBL	Amino-acid acetyltransferase	4
A0A136J5C9	TrEMBL	Amino-acid acetyltransferase	4
S8AQF3	TrEMBL	Amino-acid acetyltransferase	4
A0A084RBP5	TrEMBL	Amino-acid acetyltransferase	4
A0A232LN53	TrEMBL	Amino-acid acetyltransferase	4
S8BZL8	TrEMBL	Amino-acid acetyltransferase	4
A0A229XXD2	TrEMBL	Amino-acid acetyltransferase	4
W3XB09	TrEMBL	Amino-acid acetyltransferase	4
A0A1T3CR39	TrEMBL	Uncharacterized protein	4
A0A109UY42	TrEMBL	Amino-acid acetyltransferase	4
A0A1U7LVZ5	TrEMBL	Amino-acid acetyltransferase	4
K1XS40	TrEMBL	Amino-acid acetyltransferase	4
A0A1V1TCN9	TrEMBL	Amino-acid acetyltransferase	4
A0A1V2LT19	TrEMBL	ATP synthase subunit beta	4
A0A1V6PSS7	TrEMBL	Uncharacterized protein	4
A0A2A9PP87	TrEMBL	Amino-acid acetyltransferase	4
A0A139H949	TrEMBL	Uncharacterized protein	4
G3AFT9	TrEMBL	Amino-acid acetyltransferase	4
A0A2B7WNC8	TrEMBL	Amino-acid acetyltransferase	4
A0A1L9WZ04	TrEMBL	Amino-acid acetyltransferase	4
A3GG03	SwissProt	Amino-acid acetyltransferase	4
A2QGF0	SwissProt	Amino-acid acetyltransferase	4
A0A150VGW3	TrEMBL	Amino-acid acetyltransferase	4
S3CLP7	TrEMBL	Amino-acid acetyltransferase	4
A0A1Q2YDH2	TrEMBL	Amino-acid acetyltransferase	4
W6MM95	TrEMBL	Amino-acid acetyltransferase	4
A0A1Q3AKZ0	TrEMBL	Amino-acid acetyltransferase	4
A0A084G0V8	TrEMBL	Amino-acid N-acetyltransferase	4
A1DH62	SwissProt	Amino-acid acetyltransferase	4
A0A0B7JQE4	TrEMBL	Amino-acid acetyltransferase	4
A0A0J6YFX8	TrEMBL	Amino-acid acetyltransferase	4
A0A061B2J8	TrEMBL	Amino-acid acetyltransferase	4
A0A2C5YU46	TrEMBL	Amino-acid acetyltransferase	4
A0A0J9XBH0	TrEMBL	Amino-acid acetyltransferase	4
A0A2C5XTQ2	TrEMBL	Amino-acid acetyltransferase	4
A0A139ILR4	TrEMBL	Amino-acid acetyltransferase	4
A0A2C5WYB9	TrEMBL	Amino-acid acetyltransferase	4
A1C6J2	SwissProt	Amino-acid acetyltransferase	4
A0A225AG89	TrEMBL	Amino-acid acetyltransferase	4
A0A0L0MYA2	TrEMBL	Amino-acid acetyltransferase	4
K0KWU5	TrEMBL	Amino-acid acetyltransferase	4
A0A1Y2LX21	TrEMBL	Amino-acid acetyltransferase	4
U1HKN5	TrEMBL	Amino-acid acetyltransferase	4
U4LDA3	TrEMBL	Amino-acid acetyltransferase	4
A0A061HG84	TrEMBL	Amino-acid acetyltransferase	4
A0A074YEV6	TrEMBL	Amino-acid acetyltransferase	4
A0A1Y2FFA9	TrEMBL	Uncharacterized protein	4
A0A1X7R7U0	TrEMBL	Amino-acid acetyltransferase	4
A0A0N0NQM1	TrEMBL	Amino-acid acetyltransferase	4
W0T778	TrEMBL	Amino-acid acetyltransferase	4
I2K1R4	TrEMBL	Acetylglutamate synthase	4
I2H126	TrEMBL	Amino-acid acetyltransferase	4
V5FBB2	TrEMBL	Amino-acid acetyltransferase	4
A0A0P1KNV9	TrEMBL	Amino-acid acetyltransferase	4
A0A0N8H5H7	TrEMBL	Amino-acid acetyltransferase	4
H8X0B1	TrEMBL	Amino-acid acetyltransferase	4
A0A1Y1ZMW7	TrEMBL	Amino-acid acetyltransferase	4
I1RE63	TrEMBL	Amino-acid acetyltransferase	4
A0A0B2WP99	TrEMBL	Acetylglutamate synthase	4
A0A1Y2E044	TrEMBL	Amino-acid acetyltransferase	4
S3CEV0	TrEMBL	Amino-acid acetyltransferase	4
A0A1W5DCQ8	TrEMBL	Amino-acid acetyltransferase	4
A0A1Y2VNV0	TrEMBL	Amino-acid acetyltransferase	4
A0A1V8TYJ3	TrEMBL	Amino-acid acetyltransferase	4
S9X6G2	TrEMBL	Amino-acid acetyltransferase	4
G8BXJ2	TrEMBL	Amino-acid acetyltransferase	4
W2SGG8	TrEMBL	Amino-acid acetyltransferase	4
G8JUB0	TrEMBL	Amino-acid acetyltransferase	4
A0A0L0P857	TrEMBL	Uncharacterized protein	4
A0A0W0EQ97	TrEMBL	Amino-acid acetyltransferase	4
A0A0V1PTB9	TrEMBL	Amino-acid acetyltransferase	4
H2AMK2	TrEMBL	Amino-acid acetyltransferase	4
G8YPX7	TrEMBL	Amino-acid acetyltransferase	4
J7S3Y5	TrEMBL	Amino-acid acetyltransferase	4
J7REK7	TrEMBL	Amino-acid acetyltransferase	4
A0A063C354	TrEMBL	Acetylglutamate synthase	4
A0A1Z5SUH8	TrEMBL	Uncharacterized protein	4
H0EFF7	TrEMBL	Putative Amino-acid acetyltransferase	4
W1QG79	TrEMBL	Amino-acid acetyltransferase	4
A0A0B1PGH0	TrEMBL	Amino-acid acetyltransferase	4
A0A0U1LW45	TrEMBL	Amino-acid acetyltransferase	4
G8ZT08	TrEMBL	Amino-acid acetyltransferase	4
A0A151GRL9	TrEMBL	Amino-acid acetyltransferase	4
A0A1A0H9I8	TrEMBL	Amino-acid acetyltransferase	4
A0A1J9SAB2	TrEMBL	Amino-acid acetyltransferase	4
A0A161WMG4	TrEMBL	Uncharacterized protein	4
A0A0F2M0X2	TrEMBL	Amino-acid acetyltransferase	4
B0XSH8	SwissProt	Amino-acid acetyltransferase	4
A5DWN5	SwissProt	Amino-acid acetyltransferase	4
R9XHD9	TrEMBL	Amino-acid acetyltransferase	4
A0A1J7JGB2	TrEMBL	Amino-acid acetyltransferase	4
A0A0F4GYF8	TrEMBL	Amino-acid acetyltransferase	4
A0A0G4IKD1	TrEMBL	DNA helicase	4
A6RBX7	SwissProt	Amino-acid acetyltransferase	4
A6SG85	SwissProt	Amino-acid acetyltransferase	4
A0A0G2E499	TrEMBL	Amino-acid acetyltransferase	4
G0S5H4	TrEMBL	Amino-acid acetyltransferase	4
R4X8B8	TrEMBL	Amino-acid acetyltransferase	4
A0A1L0DZU7	TrEMBL	Amino-acid acetyltransferase	4
F8MJ18	TrEMBL	Amino-acid acetyltransferase	4
A0A0F4Z6B6	TrEMBL	Amino-acid acetyltransferase	4
A0A0F4Z743	TrEMBL	Amino-acid acetyltransferase	4
A0A0G2FSH3	TrEMBL	Amino-acid acetyltransferase	4
M1W7Z9	TrEMBL	Amino-acid acetyltransferase	4
R7YWY0	TrEMBL	Amino-acid acetyltransferase	4
B2WME0	SwissProt	Amino-acid acetyltransferase	4
A7TQL5	SwissProt	Amino-acid acetyltransferase	4
A4RKF7	SwissProt	Amino-acid acetyltransferase	4
A0A165JVZ8	TrEMBL	Amino-acid acetyltransferase	4
W9CG11	TrEMBL	Amino-acid acetyltransferase	4
A0A0F7ZKV1	TrEMBL	Amino-acid acetyltransferase	4
L7JLM8	TrEMBL	Amino-acid acetyltransferase	4
A0A1L9VEK6	TrEMBL	Amino-acid acetyltransferase	4
A0A162JHG6	TrEMBL	Amino-acid acetyltransferase	4
A0A1L0B5V7	TrEMBL	Amino-acid acetyltransferase	4
A0A1L9SHU0	TrEMBL	Amino-acid acetyltransferase	4
A0A1L9NEG1	TrEMBL	Uncharacterized protein	4
A0A0G4LUS8	TrEMBL	Uncharacterized protein	4
B2B2C5	SwissProt	Amino-acid acetyltransferase	4
A5DA88	SwissProt	Amino-acid acetyltransferase	4
M2N3Q5	TrEMBL	Amino-acid acetyltransferase	4
A0A162J1S8	TrEMBL	Amino-acid acetyltransferase	4
A0A086T5E7	TrEMBL	Amino-acid acetyltransferase	4
A0A1L9PHY4	TrEMBL	Amino-acid acetyltransferase	4
A7F8R0	SwissProt	Amino-acid acetyltransferase	4
A0A1W5A2A7	TrEMBL	Alpha-tubulin N-acetyltransferase 1	5
A4I1F7	SwissProt	Alpha-tubulin N-acetyltransferase	5
D0NK82	SwissProt	Alpha-tubulin N-acetyltransferase	5
B3MQK4	TrEMBL	Alpha-tubulin N-acetyltransferase	5
A0A1I8HE23	TrEMBL	Alpha-tubulin N-acetyltransferase	5
A0A1X0NLY3	TrEMBL	Alpha-tubulin N-acetyltransferase	5
H2M3X4	TrEMBL	Alpha-tubulin N-acetyltransferase 1	5
A9SG65	TrEMBL	Predicted protein	5
A0A1W4WVL4	TrEMBL	Alpha-tubulin N-acetyltransferase	5
A0A1V9ZNN6	TrEMBL	Uncharacterized protein	5
E4X309	TrEMBL	Alpha-tubulin N-acetyltransferase	5
A0A078AZ81	TrEMBL	Alpha-tubulin N-acetyltransferase	5
A0A078AMG1	TrEMBL	Alpha-tubulin N-acetyltransferase	5
A0A078AKD6	TrEMBL	Alpha-tubulin N-acetyltransferase	5
B3SFE9	TrEMBL	Uncharacterized protein	5
A0A1J1IL90	TrEMBL	Alpha-tubulin N-acetyltransferase	5
A8XKM2	SwissProt	Alpha-tubulin N-acetyltransferase 2	5
C5LLY6	TrEMBL	Alpha-tubulin N-acetyltransferase	5
A8XRF5	SwissProt	Alpha-tubulin N-acetyltransferase 1	5
B3RNE8	SwissProt	Alpha-tubulin N-acetyltransferase	5
A0A1W3JJH9	TrEMBL	Alpha-tubulin N-acetyltransferase	5
H3A0C8	TrEMBL	Alpha-tubulin N-acetyltransferase 1	5
A0A1W4UDH2	TrEMBL	Alpha-tubulin N-acetyltransferase	5
A0A090LQZ0	TrEMBL	Alpha-tubulin N-acetyltransferase	5
C9ZK12	TrEMBL	Alpha-tubulin N-acetyltransferase	5
A0A1B6KCU7	TrEMBL	Alpha-tubulin N-acetyltransferase	5
H3FQJ2	TrEMBL	Uncharacterized protein	5
A0A1I8FUH9	TrEMBL	Uncharacterized protein	5
E0W219	TrEMBL	Alpha-tubulin N-acetyltransferase	5
A0A1A9V3N8	TrEMBL	Alpha-tubulin N-acetyltransferase	5
Q16Y34	SwissProt	Alpha-tubulin N-acetyltransferase	5
B2RZF9	SwissProt	Alpha-tubulin N-acetyltransferase 1	5
A0A1A6H8G5	TrEMBL	Alpha-tubulin N-acetyltransferase 1	5
A0A1I8CD14	TrEMBL	Alpha-tubulin N-acetyltransferase	5
A0A1I7ZQX9	TrEMBL	Alpha-tubulin N-acetyltransferase	5
A0A1B0CFN9	TrEMBL	Alpha-tubulin N-acetyltransferase	5
H9IXT4	TrEMBL	Alpha-tubulin N-acetyltransferase	5
A0A1Y1X0V8	TrEMBL	DUF738-domain-containing protein	5
Q22XZ3	SwissProt	Alpha-tubulin N-acetyltransferase	5
Q23192	SwissProt	Alpha-tubulin N-acetyltransferase 2	5
D8TVF9	TrEMBL	Uncharacterized protein	5
A0A1Y1VLC5	TrEMBL	DUF738-domain-containing protein	5
A0A061J859	TrEMBL	Alpha-tubulin N-acetyltransferase	5
D8SBC8	TrEMBL	Alpha-tubulin N-acetyltransferase	5
A0A1I8AJ37	TrEMBL	Uncharacterized protein	5
A0A1Y2HQS7	TrEMBL	Alpha-tubulin N-acetyltransferase	5
A0A1Y1KTL1	TrEMBL	Alpha-tubulin N-acetyltransferase	5
H3H3V1	TrEMBL	Alpha-tubulin N-acetyltransferase	5
A0A1Y2H047	TrEMBL	Alpha-tubulin N-acetyltransferase	5
H3EPN1	TrEMBL	Uncharacterized protein	5
D2VLA3	TrEMBL	Alpha-tubulin N-acetyltransferase	5
A0A1B6F6F1	TrEMBL	Alpha-tubulin N-acetyltransferase	5
B0W3R7	SwissProt	Alpha-tubulin N-acetyltransferase	5
A0A1Y2FQL2	TrEMBL	Uncharacterized protein	5
A0A1J1ILH2	TrEMBL	Alpha-tubulin N-acetyltransferase	5
A0A1Y2CPI1	TrEMBL	Alpha-tubulin N-acetyltransferase	5
A0A087UW26	TrEMBL	Alpha-tubulin N-acetyltransferase	5
A0A1X7TI66	TrEMBL	Uncharacterized protein	5
A0A1X7TYL7	TrEMBL	Alpha-tubulin N-acetyltransferase	5
A0A1B6D665	TrEMBL	Alpha-tubulin N-acetyltransferase	5
A0A1Y1HV56	TrEMBL	Alpha-tubulin N-acetyltransferase	5
A0A1I7SEU8	TrEMBL	Uncharacterized protein	5
A0A1I7XA46	TrEMBL	Alpha-tubulin N-acetyltransferase	5
A0A087YEA8	TrEMBL	Alpha-tubulin N-acetyltransferase 1	5
A0A1I8CWR6	TrEMBL	Alpha-tubulin N-acetyltransferase	5
A0A078BAN2	TrEMBL	Alpha-tubulin N-acetyltransferase	5
J9JTR8	TrEMBL	Alpha-tubulin N-acetyltransferase	5
A0A1V9YXL6	TrEMBL	Alpha-tubulin N-acetyltransferase	5
B4L4R1	TrEMBL	Alpha-tubulin N-acetyltransferase	5
G0UJT7	TrEMBL	Alpha-tubulin N-acetyltransferase	5
A0A1R2BMB3	TrEMBL	Alpha-tubulin N-acetyltransferase	5
A0A1R2C6K0	TrEMBL	Alpha-tubulin N-acetyltransferase	5
F0VA98	TrEMBL	Alpha-tubulin N-acetyltransferase	5
G0TSF9	TrEMBL	Alpha-tubulin N-acetyltransferase	5
A0A1S3DEM9	TrEMBL	Alpha-tubulin N-acetyltransferase	5
A0A267F5J8	TrEMBL	Alpha-tubulin N-acetyltransferase	5
A0A1S3GF95	TrEMBL	Alpha-tubulin N-acetyltransferase 1	5
A0A1I8BIH7	TrEMBL	Uncharacterized protein	5
A0A1S3Q2S9	TrEMBL	Alpha-tubulin N-acetyltransferase 1	5
A7SKG6	TrEMBL	Alpha-tubulin N-acetyltransferase	5
A0A261CQ87	TrEMBL	Uncharacterized protein	5
A0A261BHJ1	TrEMBL	Uncharacterized protein	5
G3N5P2	TrEMBL	Alpha-tubulin N-acetyltransferase 1	5
F0WEW6	TrEMBL	Uncharacterized protein AlNc14C78G5164	5
A0A250XE99	TrEMBL	Alpha-tubulin N-acetyltransferase	5
B4MKL6	TrEMBL	Alpha-tubulin N-acetyltransferase	5
A0A084VDA3	TrEMBL	Alpha-tubulin N-acetyltransferase	5
A4HE59	SwissProt	Alpha-tubulin N-acetyltransferase	5
F1LDK5	TrEMBL	Alpha-tubulin N-acetyltransferase 1	5
B4PYY7	TrEMBL	Alpha-tubulin N-acetyltransferase	5
A0A086LPW8	TrEMBL	Alpha-tubulin N-acetyltransferase	5
A2F3W7	TrEMBL	Alpha-tubulin N-acetyltransferase	5
A2E2P2	TrEMBL	Alpha-tubulin N-acetyltransferase	5
A0A1L8F8K8	TrEMBL	Alpha-tubulin N-acetyltransferase 1	5
G1KKM6	TrEMBL	Alpha-tubulin N-acetyltransferase 1	5
B4N1M9	TrEMBL	Alpha-tubulin N-acetyltransferase	5
A0CF38	TrEMBL	Alpha-tubulin N-acetyltransferase	5
A0C6C2	TrEMBL	Alpha-tubulin N-acetyltransferase	5
A0A1Q9CHW4	TrEMBL	Alpha-tubulin N-acetyltransferase	5
L1J6A4	TrEMBL	Uncharacterized protein	5
B7Z4Q7	TrEMBL	Alpha-tubulin N-acetyltransferase 1	5
B7Z5C8	TrEMBL	Alpha-tubulin N-acetyltransferase 1	5
A0A067R5N1	TrEMBL	Alpha-tubulin N-acetyltransferase	5
A0A060YP43	TrEMBL	Uncharacterized protein	5
B4IYA7	TrEMBL	Alpha-tubulin N-acetyltransferase	5
A0A232F3V2	TrEMBL	Uncharacterized protein	5
F6QQM0	TrEMBL	Uncharacterized protein	5
B4GYM9	TrEMBL	Alpha-tubulin N-acetyltransferase	5
J9KAU7	TrEMBL	Alpha-tubulin N-acetyltransferase	5
A0A1J4KA27	TrEMBL	Alpha-tubulin N-acetyltransferase	5
B4QN60	TrEMBL	Alpha-tubulin N-acetyltransferase	5
J9JTP2	TrEMBL	Alpha-tubulin N-acetyltransferase	5
A0A1D2MF82	TrEMBL	Alpha-tubulin N-acetyltransferase	5
A0A1J4J6W4	TrEMBL	Alpha-tubulin N-acetyltransferase	5
J9J913	TrEMBL	Alpha-tubulin N-acetyltransferase	5
J9IDS6	TrEMBL	Alpha-tubulin N-acetyltransferase	5
J9HZ87	TrEMBL	Alpha-tubulin N-acetyltransferase	5
J9FAH6	TrEMBL	Alpha-tubulin N-acetyltransferase	5
A0A212D5I7	TrEMBL	ATAT1	5
A0A1D1WBW4	TrEMBL	Alpha-tubulin N-acetyltransferase	5
A0A1J1IPJ0	TrEMBL	Alpha-tubulin N-acetyltransferase	5
J9KKL8	TrEMBL	Alpha-tubulin N-acetyltransferase	5
J9KL11	TrEMBL	Alpha-tubulin N-acetyltransferase	5
A0A212EXJ3	TrEMBL	Alpha-tubulin N-acetyltransferase	5
G7YGU1	TrEMBL	Alpha-tubulin N-acetyltransferase	5
A0A1S8W5V0	TrEMBL	Uncharacterized protein	5
A0A1S8WKS4	TrEMBL	Alpha-tubulin N-acetyltransferase	5
M7BI05	TrEMBL	Alpha-tubulin N-acetyltransferase 1	5
A0A226DNZ9	TrEMBL	Alpha-tubulin N-acetyltransferase	5
C1ECV4	TrEMBL	Uncharacterized protein	5
B4I7D6	TrEMBL	Alpha-tubulin N-acetyltransferase	5
K2MUQ0	TrEMBL	Alpha-tubulin N-acetyltransferase	5
A0A210PSL3	TrEMBL	Alpha-tubulin N-acetyltransferase	5
C1N9V3	TrEMBL	Predicted protein	5
A0A1U9X797	TrEMBL	Alpha-tubulin N-acetyltransferase 1	5
A8BH80	TrEMBL	Uncharacterized protein	5
O45100	SwissProt	Alpha-tubulin N-acetyltransferase 1	5
A8BM50	SwissProt	Alpha-tubulin N-acetyltransferase	5
A0A1J4KAV1	TrEMBL	Alpha-tubulin N-acetyltransferase	5
K1QKW6	TrEMBL	Alpha-tubulin N-acetyltransferase	5
B4H1L3	TrEMBL	Alpha-tubulin N-acetyltransferase	5
E9BHM3	TrEMBL	Alpha-tubulin N-acetyltransferase	5
A0A1S3JJ74	TrEMBL	Alpha-tubulin N-acetyltransferase	5
N6T7F5	TrEMBL	Uncharacterized protein	5
A0A034W0I8	TrEMBL	Alpha-tubulin N-acetyltransferase 1	5
A0A182YJ97	TrEMBL	Alpha-tubulin N-acetyltransferase	5
A0A0S4IKU1	TrEMBL	Alpha-tubulin N-acetyltransferase	5
W4YX06	TrEMBL	Alpha-tubulin N-acetyltransferase	5
S9WR99	TrEMBL	Uncharacterized protein	5
Q6PH17	SwissProt	Alpha-tubulin N-acetyltransferase 1	5
A0A182PIF1	TrEMBL	Alpha-tubulin N-acetyltransferase	5
A0A139WLY2	TrEMBL	Alpha-tubulin N-acetyltransferase	5
A0A0N5ABR5	TrEMBL	Alpha-tubulin N-acetyltransferase	5
W6KPA5	TrEMBL	Alpha-tubulin N-acetyltransferase	5
A0A0D6M683	TrEMBL	Alpha-tubulin N-acetyltransferase	5
A0A182GZE0	TrEMBL	Uncharacterized protein	5
Q767K7	SwissProt	Alpha-tubulin N-acetyltransferase 1	5
S9W906	TrEMBL	Alpha-tubulin N-acetyltransferase	5
A0A182FGV3	TrEMBL	Alpha-tubulin N-acetyltransferase	5
Q7PNM6	SwissProt	Alpha-tubulin N-acetyltransferase	5
W6LCJ7	TrEMBL	Alpha-tubulin N-acetyltransferase	5
A0A0N5A6M9	TrEMBL	Alpha-tubulin N-acetyltransferase	5
A0A0K8TK85	TrEMBL	Alpha-tubulin N-acetyltransferase	5
W6V1G4	TrEMBL	Alpha-tubulin N-acetyltransferase	5
Q6MG11	SwissProt	Alpha-tubulin N-acetyltransferase 1	5
V4BFW1	TrEMBL	Uncharacterized protein	5
A0A0D2N3F7	TrEMBL	Alpha-tubulin N-acetyltransferase	5
A0A158PCA9	TrEMBL	Alpha-tubulin N-acetyltransferase	5
A0A158PPM2	TrEMBL	Alpha-tubulin N-acetyltransferase	5
A0A158Q0U7	TrEMBL	Alpha-tubulin N-acetyltransferase	5
A0A158QES9	TrEMBL	Uncharacterized protein	5
A0A183RQI8	TrEMBL	Uncharacterized protein	5
W4GS86	TrEMBL	Alpha-tubulin N-acetyltransferase	5
A0A158RBU2	TrEMBL	Alpha-tubulin N-acetyltransferase	5
A0A183LQP8	TrEMBL	Uncharacterized protein	5
zz13798		tr|A0A1U7SNF9|A0A1U7SNF9_ALLSI Alpha-tubulin N-acetyltransferase 1 OS=Alligator sinensis GN=ATAT1 PE=3 SV=1	5
zz13790		tr|W5LEJ3|W5LEJ3_ASTMX Alpha-tubulin N-acetyltransferase 1 OS=Astyanax mexicanus GN=ATAT1 PE=3 SV=1	5
zz13652		tr|U6PMC2|U6PMC2_HAECO Alpha-tubulin N-acetyltransferase OS=Haemonchus contortus GN=HCOI_01882100 PE=3 SV=1	5
zz13555		tr|U1LZ87|U1LZ87_ASCSU Alpha-tubulin N-acetyltransferase OS=Ascaris suum GN=ASU_08916 PE=3 SV=1	5
A0A0A1WP75	TrEMBL	Alpha-tubulin N-acetyltransferase	5
zz13553		tr|U1MUE6|U1MUE6_ASCSU Alpha-tubulin N-acetyltransferase OS=Ascaris suum GN=ASU_00373 PE=3 SV=1	5
A0A0L0SZ76	TrEMBL	Alpha-tubulin N-acetyltransferase	5
A0A0N5AUM4	TrEMBL	Uncharacterized protein	5
S9XVV4	TrEMBL	Alpha-tubulin N-acetyltransferase 1	5
R7TCL8	TrEMBL	Alpha-tubulin N-acetyltransferase	5
A0A0H5QHS0	TrEMBL	Alpha-tubulin N-acetyltransferase	5
A0A0N4YGH4	TrEMBL	Alpha-tubulin N-acetyltransferase 1 (inferred by orthology to a C. elegans protein)	5
X6LY28	TrEMBL	Alpha-tubulin N-acetyltransferase	5
A0A0G4HDJ1	TrEMBL	Uncharacterized protein	5
A0A0G4H430	TrEMBL	Alpha-tubulin N-acetyltransferase	5
Q9DCR0	TrEMBL	Uncharacterized protein	5
A0A177WGA1	TrEMBL	Alpha-tubulin N-acetyltransferase	5
W0GDL1	TrEMBL	Alpha-tubulin N-acetyltransferase	5
R1D0H8	TrEMBL	Uncharacterized protein	5
A0A0M0K7R8	TrEMBL	Alpha-tubulin N-acetyltransferase	5
V9L3B0	TrEMBL	Alpha-tubulin N-acetyltransferase-like protein	5
A0A146Y964	TrEMBL	Alpha-tubulin N-acetyltransferase 1	5
A0A176VMI3	TrEMBL	Alpha-tubulin N-acetyltransferase	5
A0A023FT26	TrEMBL	Uncharacterized protein	5
A0A0M8ZXZ4	TrEMBL	Alpha-tubulin N-acetyltransferase	5
A0A0M4EDG3	TrEMBL	Alpha-tubulin N-acetyltransferase	5
V6TP40	TrEMBL	Touch receptor neuron Mec-17 family protein	5
Q9VSY4	SwissProt	Alpha-tubulin N-acetyltransferase 1	5
Q9W5X9	SwissProt	Alpha-tubulin N-acetyltransferase 2	5
A0A0N0DUX6	TrEMBL	Alpha-tubulin N-acetyltransferase	5
A0A0G4HE28	TrEMBL	Uncharacterized protein	5
A0A0G4I1G4	TrEMBL	Alpha-tubulin N-acetyltransferase	5
A0A024GF33	TrEMBL	Alpha-tubulin N-acetyltransferase	5
A0A0N4W9N9	TrEMBL	Uncharacterized protein	5
A0A0X3NGR3	TrEMBL	Alpha-tubulin N-acetyltransferase 1	5
A0A0N4W0T0	TrEMBL	Uncharacterized protein	5
Q8K341	SwissProt	Alpha-tubulin N-acetyltransferase 1	5
A0A0N4VCK6	TrEMBL	Uncharacterized protein	5
A0A0N4V823	TrEMBL	Uncharacterized protein	5
V5BCX4	TrEMBL	Alpha-tubulin N-acetyltransferase	5
A0A0X3PXC9	TrEMBL	Uncharacterized protein	5
Q5TM63	SwissProt	Alpha-tubulin N-acetyltransferase 1	5
A0A0N4UNS2	TrEMBL	Alpha-tubulin N-acetyltransferase	5
A0A0L7KU63	TrEMBL	Alpha-tubulin N-acetyltransferase	5
A0A0D8XD12	TrEMBL	Uncharacterized protein	5
A0A0D8XST0	TrEMBL	Uncharacterized protein	5
A0A0L8GQU0	TrEMBL	Uncharacterized protein	5
Q8TAV6	TrEMBL	C6orf134 protein	5
A0A0G4IS09	TrEMBL	Alpha-tubulin N-acetyltransferase	5
A0A016T5R6	TrEMBL	Uncharacterized protein	5
A0A016T6P6	TrEMBL	Uncharacterized protein	5
A0A0N4UMD2	TrEMBL	Uncharacterized protein	5
Q5SQI0	SwissProt	Alpha-tubulin N-acetyltransferase 1	5
V8P987	TrEMBL	Alpha-tubulin N-acetyltransferase	5
A0A194PLK7	TrEMBL	Alpha-tubulin N-acetyltransferase	5
A0A150GY62	TrEMBL	Alpha-tubulin N-acetyltransferase	5
A0A0B2VXF3	TrEMBL	Alpha-tubulin N-acetyltransferase	5
A0A0L0CDR9	TrEMBL	Alpha-tubulin N-acetyltransferase	5
Q5FWM1	SwissProt	Alpha-tubulin N-acetyltransferase 1	5
Q5DD96	SwissProt	Alpha-tubulin N-acetyltransferase	5
A0A0P5ZAE0	TrEMBL	Alpha-tubulin N-acetyltransferase	5
U9U872	TrEMBL	Alpha-tubulin N-acetyltransferase	5
A0A0B6ZLV3	TrEMBL	Alpha-tubulin N-acetyltransferase	5
Q5C076	TrEMBL	SJCHGC02044 protein	5
A0A183UQV9	TrEMBL	Uncharacterized protein	5
A0A194PH04	TrEMBL	Alpha-tubulin N-acetyltransferase	5
T1IJR1	TrEMBL	Alpha-tubulin N-acetyltransferase	5
Q57XX3	SwissProt	Alpha-tubulin N-acetyltransferase	5
A0A0R3X436	TrEMBL	Uncharacterized protein	5
Q58CX6	SwissProt	Alpha-tubulin N-acetyltransferase 1	5
A0A0L0H9H8	TrEMBL	Alpha-tubulin N-acetyltransferase	5
A0A0Q9XCJ5	TrEMBL	Alpha-tubulin N-acetyltransferase	5
A0A0P6C0U6	TrEMBL	Alpha-tubulin N-acetyltransferase	5
A0A146K5T5	TrEMBL	Alpha-tubulin N-acetyltransferase	5
Q4CQJ5	SwissProt	Alpha-tubulin N-acetyltransferase 1	5
A0A146M9S4	TrEMBL	Alpha-tubulin N-acetyltransferase	5
T2MC53	TrEMBL	Alpha-tubulin N-acetyltransferase	5
A0A0R3SZZ0	TrEMBL	Uncharacterized protein	5
A0A0N5CUD5	TrEMBL	Alpha-tubulin N-acetyltransferase	5
A0A197KF83	TrEMBL	Alpha-tubulin N-acetyltransferase	5
A0A0L0D9M3	TrEMBL	Uncharacterized protein	5
U4URX1	TrEMBL	Uncharacterized protein	5
Q4T9L5	TrEMBL	Chromosome undetermined SCAF7537	5
A0A0B1TF24	TrEMBL	Uncharacterized protein	5
Q4DTX9	SwissProt	Alpha-tubulin N-acetyltransferase 2	5
A0A151M5S7	TrEMBL	Alpha-tubulin N-acetyltransferase 1	5
T1HF60	TrEMBL	Alpha-tubulin N-acetyltransferase	5
Q4Q9X8	SwissProt	Alpha-tubulin N-acetyltransferase	5
T1FQ09	TrEMBL	Alpha-tubulin N-acetyltransferase	5
A0A183UCL1	TrEMBL	Alpha-tubulin N-acetyltransferase	5
A0A194QL78	TrEMBL	Alpha-tubulin N-acetyltransferase	5
A0A0T6AXZ4	TrEMBL	Acetyltransferase	5
A0A0N7L5M0	TrEMBL	Alpha-tubulin N-acetyltransferase	5
T0QUZ7	TrEMBL	Alpha-tubulin N-acetyltransferase	5
A0A151WX11	TrEMBL	Alpha-tubulin N-acetyltransferase	5
A0A183WPG8	TrEMBL	Uncharacterized protein	5
A0A1S3UT37	TrEMBL	uncharacterized protein LOC106768426	6
A0A1Q3AQ38	TrEMBL	PHD domain-containing protein	6
A0A1S3VG16	TrEMBL	uncharacterized protein LOC106774781	6
W1NDU2	TrEMBL	Uncharacterized protein	6
A0A1Q3B7P1	TrEMBL	PHD domain-containing protein	6
A0A1Q3BEZ3	TrEMBL	PHD domain-containing protein/Agenet domain-containing protein	6
A0A1Q3D9U7	TrEMBL	PHD domain-containing protein	6
A0A0A9NMB8	TrEMBL	Uncharacterized protein	6
A0A022QKX7	TrEMBL	Uncharacterized protein	6
A0A166JA03	TrEMBL	Uncharacterized protein	6
A0A0A9DZT5	TrEMBL	Uncharacterized protein	6
A0A166J5S1	TrEMBL	Uncharacterized protein	6
W1NKH4	TrEMBL	Uncharacterized protein	6
A0A218WV28	TrEMBL	Uncharacterized protein	6
A5BK01	TrEMBL	Uncharacterized protein	6
A0A072V1D9	TrEMBL	Putative histone acetyltransferase chromatin regulator PHD family	6
W1PCU0	TrEMBL	Uncharacterized protein	6
A0A1S3U5M4	TrEMBL	increased DNA methylation 1 isoform X1	6
A0A0L9UHQ5	TrEMBL	Uncharacterized protein	6
A0A251UCA8	TrEMBL	Putative zinc finger	6
K4AIQ7	TrEMBL	Uncharacterized protein	6
A0A072VAI1	TrEMBL	Putative histone acetyltransferase chromatin regulator PHD family	6
A0A059AKA3	TrEMBL	Uncharacterized protein	6
G7JZJ8	TrEMBL	PHD zinc finger protein	6
A0A068UXW6	TrEMBL	Uncharacterized protein	6
A9S1X8	TrEMBL	Predicted protein	6
A9S9B0	TrEMBL	Predicted protein	6
G7JN99	TrEMBL	RING/FYVE/PHD zinc finger protein	6
A9SHL0	TrEMBL	Predicted protein	6
G7K198	TrEMBL	Putative histone acetyltransferase chromatin regulator PHD family	6
A9SUG5	TrEMBL	Predicted protein	6
A9U173	TrEMBL	Predicted protein	6
A9U2M7	TrEMBL	Predicted protein	6
G7IEB7	TrEMBL	PHD finger protein	6
A0A124SHG3	TrEMBL	Acyl-CoA N-acyltransferase	6
A0A072VCE4	TrEMBL	Putative histone acetyltransferase chromatin regulator PHD family	6
A0A1E5W1Q5	TrEMBL	Increased DNA methylation 1	6
A0A1E5VQ65	TrEMBL	Increased DNA methylation 1	6
A0A124SFQ5	TrEMBL	Acyl-CoA N-acyltransferase	6
A0A218XUH6	TrEMBL	Uncharacterized protein	6
A0A1S4CUX8	TrEMBL	uncharacterized protein LOC107822865 isoform X1	6
W9SNG8	TrEMBL	Chromodomain-helicase-DNA-binding protein 4	6
W9S3R5	TrEMBL	Chromodomain-helicase-DNA-binding protein 4	6
A0A1S4E4E1	TrEMBL	increased DNA methylation 1 isoform X1	6
G5DWM5	TrEMBL	Acyl-CoA N-acyltransferase with RING/FYVE/PHD-type zinc finger protein	6
A0A1S3CND5	TrEMBL	uncharacterized protein LOC103502917	6
A0A022Q4R9	TrEMBL	Uncharacterized protein	6
A0A0L9UY04	TrEMBL	Uncharacterized protein	6
A0A022Q191	TrEMBL	Uncharacterized protein	6
K4A5G9	TrEMBL	Uncharacterized protein	6
K4A4V7	TrEMBL	Uncharacterized protein	6
S8C3N7	TrEMBL	Uncharacterized protein	6
K3ZZV5	TrEMBL	Uncharacterized protein	6
A0A1Q3ALN9	TrEMBL	PHD domain-containing protein	6
K3XRR2	TrEMBL	Uncharacterized protein	6
W9QL17	TrEMBL	Chromodomain-helicase-DNA-binding protein 4	6
W9QZD1	TrEMBL	Chromodomain-helicase-DNA-binding protein 4	6
A0A218XBK2	TrEMBL	Uncharacterized protein	6
A0A059AGK0	TrEMBL	Uncharacterized protein	6
W9RUS4	TrEMBL	Chromodomain-helicase-DNA-binding protein 4	6
A0A072V3A7	TrEMBL	PHD-finger protein	6
W9QIS6	TrEMBL	Protein kinase C-binding protein 1	6
G7KTL9	TrEMBL	Putative histone acetyltransferase chromatin regulator PHD family	6
A0A151RYA2	TrEMBL	Chromodomain-helicase-DNA-binding protein Mi-2 isogeny	6
A0A166CDU7	TrEMBL	Uncharacterized protein	6
A0A0K9RIM7	TrEMBL	Uncharacterized protein	6
A0A0K9R300	TrEMBL	Uncharacterized protein	6
A0A162A1K1	TrEMBL	Uncharacterized protein	6
A0A022RRZ0	TrEMBL	Uncharacterized protein	6
A0A1J7H9H6	TrEMBL	Uncharacterized protein	6
A0A1J6IFC5	TrEMBL	Increased dna methylation 1	6
A0A1J6I6Q6	TrEMBL	Increased dna methylation 1	6
M1BZW0	TrEMBL	Uncharacterized protein	6
A0A072UPL4	TrEMBL	GNAT family acetyltransferase	6
M1CHG0	TrEMBL	Uncharacterized protein	6
A0A162A8C5	TrEMBL	Uncharacterized protein	6
A0A0K9PEV8	TrEMBL	Uncharacterized protein	6
A0A072UV13	TrEMBL	PHD zinc finger protein	6
A0A218VWS7	TrEMBL	Uncharacterized protein	6
A0A0K9RSQ4	TrEMBL	Uncharacterized protein	6
A0A251L9Y6	TrEMBL	Uncharacterized protein	6
A0A200QS58	TrEMBL	GNAT domain	6
M0U5G2	TrEMBL	Uncharacterized protein	6
A0A022RNE8	TrEMBL	Uncharacterized protein	6
A0A251V0J3	TrEMBL	Putative acyl-CoA N-acyltransferase with RING/FYVE/PHD-type zinc finger protein	6
A0A251TXD7	TrEMBL	Putative agenet-like domain-containing protein	6
A0A072VLB9	TrEMBL	PHD zinc finger protein	6
A0A251TMZ8	TrEMBL	Putative acyl-CoA N-acyltransferase with RING/FYVE/PHD-type zinc finger protein	6
A0A251V806	TrEMBL	Putative acyl-CoA N-acyltransferase	6
A0A251VIA8	TrEMBL	Putative zinc finger	6
A0A251SN32	TrEMBL	Putative zinc finger	6
A0A251VPC0	TrEMBL	Putative zinc finger	6
A0A251S548	TrEMBL	Putative zinc finger	6
M0SQU3	TrEMBL	Uncharacterized protein	6
A0A251VRX8	TrEMBL	Putative zinc finger	6
A0A251NNU2	TrEMBL	Uncharacterized protein	6
M0TA40	TrEMBL	Uncharacterized protein	6
A0A251NKR2	TrEMBL	Uncharacterized protein	6
A0A161XHK8	TrEMBL	Uncharacterized protein	6
A0A0K9RFD9	TrEMBL	Uncharacterized protein	6
A0A1S2YBD1	TrEMBL	increased DNA methylation 1	6
A0A1E5VKD2	TrEMBL	Increased DNA methylation 1	6
A0A022RYQ4	TrEMBL	Uncharacterized protein	6
A0A1R3I588	TrEMBL	Acyl-CoA N-acyltransferase	6
A0A1R3IP44	TrEMBL	Zinc finger	6
A0A1R3JC33	TrEMBL	Zinc finger	6
A0A1R3JQT1	TrEMBL	Zinc finger	6
G7ZZK5	TrEMBL	PHD zinc finger protein	6
A0A1R3KA82	TrEMBL	Uncharacterized protein	6
A0A151S980	TrEMBL	Autoimmune regulator	6
A0A1R3KDC7	TrEMBL	Zinc finger	6
A0A218W1I2	TrEMBL	Uncharacterized protein	6
A0A1R3KF52	TrEMBL	Uncharacterized protein	6
A0A1S2XGK8	TrEMBL	increased DNA methylation 1	6
A0A1S2XMK8	TrEMBL	uncharacterized protein LOC101506255	6
A0A151RX74	TrEMBL	Chromodomain-helicase-DNA-binding protein 4	6
A0A072UYY7	TrEMBL	PHD zinc finger protein	6
A0A1S2Y897	TrEMBL	uncharacterized protein LOC101498411	6
A0A1J3E852	TrEMBL	Autoimmune regulator	6
A0A200PWX5	TrEMBL	GNAT domain	6
A0A022S059	TrEMBL	Uncharacterized protein	6
A0A1R3HCN7	TrEMBL	Uncharacterized protein	6
A0A200PLM1	TrEMBL	GNAT domain	6
K7LQW1	TrEMBL	Uncharacterized protein	6
K7KA70	TrEMBL	Uncharacterized protein	6
A0A1Z5SBF0	TrEMBL	Uncharacterized protein	6
A0A1Z5SA38	TrEMBL	Uncharacterized protein	6
A0A1Z5RGZ9	TrEMBL	Uncharacterized protein	6
A0A1R3FUU5	TrEMBL	Uncharacterized protein	6
A0A1R3GGM3	TrEMBL	Zinc finger	6
A0A087SJ97	TrEMBL	Nucleosome-remodeling factor subunit BPTF	6
R7WCL5	TrEMBL	Autoimmune regulator	6
A0A1R3GND2	TrEMBL	Zinc finger	6
A0A151TTN1	TrEMBL	Chromodomain-helicase-DNA-binding protein 4	6
A0A1J3K2D0	TrEMBL	Autoimmune regulator	6
A0A1R3HCM0	TrEMBL	Uncharacterized protein	6
A0A1J3HJ17	TrEMBL	Chromodomain-helicase-DNA-binding protein Mi-2-like protein	6
A0A151TNI9	TrEMBL	Uncharacterized protein	6
A0A061GW61	TrEMBL	PHD finger transcription factor	6
A0A0E0NTC7	TrEMBL	Uncharacterized protein	6
M5W3X1	TrEMBL	Uncharacterized protein	6
zz12171		tr|A0A1D5TDC9|A0A1D5TDC9_WHEAT Uncharacterized protein OS=Triticum aestivum PE=4 SV=1	6
A0A0B2SLA6	TrEMBL	Chromodomain-helicase-DNA-binding protein 4	6
Q7FAP7	TrEMBL	OSJNBb0020J19.6 protein	6
A0A059BNA9	TrEMBL	Uncharacterized protein	6
zz12169		tr|A0A1D5WL92|A0A1D5WL92_WHEAT Uncharacterized protein OS=Triticum aestivum PE=4 SV=1	6
zz12168		tr|A0A1D5UFD2|A0A1D5UFD2_WHEAT Uncharacterized protein OS=Triticum aestivum PE=4 SV=1	6
U5GH02	TrEMBL	Uncharacterized protein	6
zz12141		tr|A0A1D5XAV6|A0A1D5XAV6_WHEAT Uncharacterized protein OS=Triticum aestivum PE=4 SV=1	6
B9SE60	TrEMBL	DNA binding protein	6
B9SLN7	TrEMBL	Uncharacterized protein	6
A0A061ERD3	TrEMBL	Acyl-CoA N-acyltransferase with RING/FYVE/PHD-type zinc finger domain	6
zz12135		tr|A0A1D5Y3F0|A0A1D5Y3F0_WHEAT Uncharacterized protein OS=Triticum aestivum PE=4 SV=1	6
A0A0B0NMQ3	TrEMBL	Chromodomain-helicase-DNA-binding Mi-2	6
V4SMN1	TrEMBL	Uncharacterized protein	6
V4T1J6	TrEMBL	Uncharacterized protein	6
C5Y8P4	TrEMBL	Uncharacterized protein	6
F4IXE7	SwissProt	Increased DNA methylation 1	6
A0A1B6PES5	TrEMBL	Uncharacterized protein	6
A0A0D2RVD4	TrEMBL	Uncharacterized protein	6
A0A1D1YK18	TrEMBL	Chromodomain-helicase-DNA-binding protein 3	6
A0A067LF08	TrEMBL	Uncharacterized protein	6
U5D698	TrEMBL	Uncharacterized protein	6
A0A178VFZ3	TrEMBL	ROS4	6
V4TVP1	TrEMBL	Uncharacterized protein	6
A0A178UQN6	TrEMBL	Uncharacterized protein	6
A0A1D1YAV5	TrEMBL	Chromodomain-helicase-DNA-binding protein 4	6
A0A061DPX0	TrEMBL	Acyl-CoA N-acyltransferase with RING/FYVE/PHD-type zinc finger protein	6
A0A061SDK6	TrEMBL	Acyl-n-acyltransferase with ring fyve phd-type zinc finger isoform 1	6
A0A0B2QEY8	TrEMBL	Chromodomain-helicase-DNA-binding protein 4	6
zz12172		tr|A0A1D6RNH4|A0A1D6RNH4_WHEAT Uncharacterized protein OS=Triticum aestivum PE=4 SV=1	6
M8CNF3	TrEMBL	E3 ubiquitin-protein ligase TRIM33	6
A0A1D6N0G8	TrEMBL	Acyl-CoA N-acyltransferase with RING/FYVE/PHD-type zinc finger protein	6
V4MNK8	TrEMBL	Uncharacterized protein	6
A0A067KHY4	TrEMBL	Uncharacterized protein	6
A0A0D3BZB7	TrEMBL	Uncharacterized protein	6
A0A0D3CK15	TrEMBL	Uncharacterized protein	6
B8AU06	TrEMBL	Uncharacterized protein	6
B8AL32	TrEMBL	Uncharacterized protein	6
A0A0D3E239	TrEMBL	Uncharacterized protein	6
zz12905		tr|K3ZQ06|K3ZQ06_SETIT Uncharacterized protein OS=Setaria italica PE=4 SV=1	6
I0Z7J1	TrEMBL	Uncharacterized protein	6
A0A1D2A0C1	TrEMBL	Uncharacterized protein	6
A0A067KZL3	TrEMBL	Uncharacterized protein	6
A0A1Y1HPX9	TrEMBL	Uncharacterized protein	6
V4MB71	TrEMBL	Uncharacterized protein	6
zz12869		tr|I1GNB9|I1GNB9_BRADI Uncharacterized protein OS=Brachypodium distachyon GN=LOC100827015 PE=4 SV=1	6
B9R703	TrEMBL	DNA binding protein	6
zz12831		tr|I1H6W3|I1H6W3_BRADI Uncharacterized protein OS=Brachypodium distachyon PE=4 SV=1	6
V4MJI8	TrEMBL	Uncharacterized protein	6
zz12184		tr|A0A096USP2|A0A096USP2_WHEAT Uncharacterized protein OS=Triticum aestivum PE=4 SV=1	6
A0A067KBV8	TrEMBL	Uncharacterized protein	6
A0A080YU76	TrEMBL	Uncharacterized protein	6
zz12183		tr|A0A1D6RVK3|A0A1D6RVK3_WHEAT Uncharacterized protein OS=Triticum aestivum PE=4 SV=1	6
A0A1D6EAF6	TrEMBL	Increased DNA methylation 1	6
A0A1D6HTA3	TrEMBL	Acyl-CoA N-acyltransferase with RING/FYVE/PHD-type zinc finger protein	6
V7BLE6	TrEMBL	Uncharacterized protein	6
A0A1D6IP68	TrEMBL	Acyl-CoA N-acyltransferase with RING/FYVE/PHD-type zinc finger domain	6
A0A1D6JYC8	TrEMBL	Acyl-CoA N-acyltransferase with RING/FYVE/PHD-type zinc finger domain	6
A0A1D6JZC0	TrEMBL	Acyl-CoA N-acyltransferase with RING/FYVE/PHD-type zinc finger domain	6
B9RRE7	TrEMBL	Uncharacterized protein	6
A0A1W0W1I4	TrEMBL	Uncharacterized protein	6
A0A1D6L433	TrEMBL	Acyl-CoA N-acyltransferase with RING/FYVE/PHD-type zinc finger protein	6
A0A1D6LYK2	TrEMBL	Acyl-CoA N-acyltransferase with RING/FYVE/PHD-type zinc finger protein	6
A0A0D2RKZ7	TrEMBL	Uncharacterized protein	6
M8AQL9	TrEMBL	Uncharacterized protein	6
F6GUQ3	TrEMBL	Uncharacterized protein	6
zzz9313		tr|B9GNP6|B9GNP6_POPTR Uncharacterized protein (Fragment) OS=Populus trichocarpa GN=POPTR_0002s11940g PE=4 SV=2	6
A0A1U8EE13	TrEMBL	uncharacterized protein LOC107842666 isoform X1	6
A0A199UJI7	TrEMBL	Increased DNA methylation 1	6
A0A0A0KBK0	TrEMBL	Uncharacterized protein	6
A0A0A0L0H9	TrEMBL	Uncharacterized protein	6
A0A1U8EDP2	TrEMBL	Uncharacterized protein	6
A0A0E0E823	TrEMBL	Uncharacterized protein	6
A0A1D1XPD3	TrEMBL	Chromodomain-helicase-DNA-binding protein 4	6
A0A0E0JU21	TrEMBL	Uncharacterized protein	6
A0A0E0KIZ5	TrEMBL	Uncharacterized protein	6
A0A0E0KQU8	TrEMBL	Uncharacterized protein	6
zzz9334		tr|U5GWC9|U5GWC9_POPTR Uncharacterized protein OS=Populus trichocarpa GN=POPTR_0001s40330g PE=4 SV=1	6
A0A1U7ZYN5	TrEMBL	uncharacterized protein LOC104594923 isoform X1	6
A0A1U7ZDX9	TrEMBL	increased DNA methylation 1-like	6
A0A199UV04	TrEMBL	Increased DNA methylation 1	6
A0A0E0LHP1	TrEMBL	Uncharacterized protein	6
A0A0E0NTC9	TrEMBL	Uncharacterized protein	6
A0A0S3R3P1	TrEMBL	Uncharacterized protein	6
M5WMB0	TrEMBL	Uncharacterized protein	6
S8E6B8	TrEMBL	Uncharacterized protein	6
V7BFQ0	TrEMBL	Uncharacterized protein	6
A0A068ULS1	TrEMBL	Uncharacterized protein	6
D8S122	TrEMBL	Uncharacterized protein	6
I1JF96	TrEMBL	Uncharacterized protein	6
A0A199W5C9	TrEMBL	Increased DNA methylation 1	6
A0A199VTX1	TrEMBL	Increased DNA methylation 1	6
D8RSS7	TrEMBL	Uncharacterized protein	6
A0A199VFP2	TrEMBL	Increased DNA methylation 1	6
A0A068UCJ0	TrEMBL	Uncharacterized protein	6
A0A1U7Z0X4	TrEMBL	uncharacterized protein LOC104589890 isoform X1	6
D8QWL5	TrEMBL	Uncharacterized protein	6
M5XP35	TrEMBL	Uncharacterized protein	6
A0A1U8H9B1	TrEMBL	uncharacterized protein LOC107875466 isoform X1	6
A0A0E0DKH3	TrEMBL	Uncharacterized protein	6
J3LMI6	TrEMBL	Uncharacterized protein	6
A0A0Q3E8L7	TrEMBL	Uncharacterized protein	6
I1J3U0	TrEMBL	Uncharacterized protein	6
F6GUQ4	TrEMBL	Uncharacterized protein	6
F6H2P6	TrEMBL	Uncharacterized protein	6
A0A103VYG2	TrEMBL	Acyl-CoA N-acyltransferase	6
A0A0D2IZL6	TrEMBL	Uncharacterized protein	6
F6HQU6	TrEMBL	Uncharacterized protein	6
A0A103XLP3	TrEMBL	Acyl-CoA N-acyltransferase	6
A0A061FGB4	TrEMBL	PHD finger transcription factor	6
D7SN93	TrEMBL	Uncharacterized protein	6
A0A1U8HCN6	TrEMBL	increased DNA methylation 1 isoform X1	6
A0A0D9VSJ8	TrEMBL	Uncharacterized protein	6
A0A0D9W543	TrEMBL	Uncharacterized protein	6
A0A1U8QAF5	TrEMBL	increased DNA methylation 1	6
A0A0E0APN3	TrEMBL	Uncharacterized protein	6
A0A1U8ICS4	TrEMBL	increased DNA methylation 1-like	6
zzz9213		tr|A0A1S2YS33|A0A1S2YS33_CICAR increased DNA methylation 1-like OS=Cicer arietinum GN=LOC101493361 PE=4 SV=1	6
A0A0E0DEF5	TrEMBL	Uncharacterized protein	6
A0A0E0DEE9	TrEMBL	Uncharacterized protein	6
A0A1U8K9L5	TrEMBL	uncharacterized protein LOC107914699 isoform X1	6
A0A0D9ZD39	TrEMBL	Uncharacterized protein	6
S8EMR5	TrEMBL	Uncharacterized protein	6
A0A0E0CDC8	TrEMBL	Uncharacterized protein	6
A0A1U8Q815	TrEMBL	uncharacterized protein LOC104602702	6
zzz9193		tr|A0A1S3EAE3|A0A1S3EAE3_CICAR uncharacterized protein LOC101496128 isoform X3 OS=Cicer arietinum GN=LOC101496128 PE=4 SV=1	6
A0A0Q3JH62	TrEMBL	Uncharacterized protein	6
A0A103YNN6	TrEMBL	Acyl-CoA N-acyltransferase	6
A0A1U8NVL5	TrEMBL	increased DNA methylation 1-like	6
A0A0B0P9G8	TrEMBL	Chromodomain-helicase-DNA-binding 4	6
J7RR66	TrEMBL	Uncharacterized protein	7
A0A1Y1UFE3	TrEMBL	Uncharacterized protein	7
V4AN22	TrEMBL	Uncharacterized protein	7
J7S4R3	TrEMBL	Uncharacterized protein	7
A0A0N7MMB5	TrEMBL	LAQU0S18e00826g1_1	7
A0A0B1P883	TrEMBL	Putative histone acetyltransferase spt10	7
A0A0U5C953	TrEMBL	Putative Histone acetyltransferase HPA2	7
I2GZP4	TrEMBL	Uncharacterized protein	7
A0A0S4ISP3	TrEMBL	Acetyltransferase	7
U4LQH7	TrEMBL	Similar to Protein SPT10 acc. no. P35208	7
T5AKS4	TrEMBL	Spt10-like protein	7
A0A0S6XFN6	TrEMBL	Uncharacterized protein	7
A0A1X2H168	TrEMBL	Uncharacterized protein	7
W3WM22	TrEMBL	Uncharacterized protein	7
J4G0V7	TrEMBL	Uncharacterized protein	7
A0A074Z3V7	TrEMBL	Uncharacterized protein	7
A0A0P7BKC8	TrEMBL	Uncharacterized protein	7
A0A1X6MZ05	TrEMBL	Uncharacterized protein	7
I6ND39	TrEMBL	Uncharacterized protein	7
J4U6P7	TrEMBL	Uncharacterized protein	7
A0A1Q8S3P5	TrEMBL	Protein SPT10	7
A0A1X7RAY4	TrEMBL	Similar to Saccharomyces cerevisiae YJL127C SPT10 Putative histone acetylase with a role in transcriptional silencing	7
A0A066VUE7	TrEMBL	Uncharacterized protein	7
S3DUS9	TrEMBL	Acyl-CoA N-acyltransferases (Nat)	7
A0A212M874	TrEMBL	Related to protein SPT10	7
L1JY99	TrEMBL	Uncharacterized protein	7
I2K2L5	TrEMBL	Putative histone acetylase	7
J7QZS4	TrEMBL	Uncharacterized protein	7
G8BPQ6	TrEMBL	Uncharacterized protein	7
A0A139IJQ9	TrEMBL	Uncharacterized protein	7
A0A146IDD5	TrEMBL	Alternative cyclin Pcl12	7
A0A1V2LA49	TrEMBL	L-azetidine-2-carboxylic acid acetyltransferase	7
A0A1V2L9Q6	TrEMBL	Protein SPT10	7
V5FXG3	TrEMBL	Histone acetyltransferase Spt10	7
A0A1Y2V514	TrEMBL	Uncharacterized protein	7
K5W2R6	TrEMBL	Uncharacterized protein	7
A0A0L8RG34	TrEMBL	Uncharacterized protein	7
A0A0L8RGB5	TrEMBL	SPT10-like protein	7
A0A1Y2DHH9	TrEMBL	Uncharacterized protein	7
A0A1U8QIH6	TrEMBL	Uncharacterized protein	7
A0A1Y2M992	TrEMBL	Uncharacterized protein	7
H2AXW3	TrEMBL	Uncharacterized protein	7
S8F228	TrEMBL	Uncharacterized protein	7
W0TGV2	TrEMBL	Protein SPT10	7
S8AWT0	TrEMBL	Uncharacterized protein	7
A0A1Y2FN47	TrEMBL	Uncharacterized protein	7
A0A1S7UP60	TrEMBL	Putative acetyltransferase	7
A0A132ADX6	TrEMBL	Uncharacterized protein	7
A0A1Y2IGA1	TrEMBL	Uncharacterized protein	7
A0A1S8VLR8	TrEMBL	Uncharacterized protein	7
A0A1Y2HTM2	TrEMBL	Uncharacterized protein	7
A0A125RE12	TrEMBL	HBR219Wp	7
K2SJS0	TrEMBL	Uncharacterized protein	7
A0A0M8MZJ9	TrEMBL	Protein SPT10	7
A0A1Y2GIV7	TrEMBL	Uncharacterized protein	7
A0A109FJ95	TrEMBL	Uncharacterized protein	7
A0A1U7LP75	TrEMBL	L-azetidine-2-carboxylic acid acetyltransferase	7
A0A084R9M5	TrEMBL	Uncharacterized protein	7
A0A1Y3AXU1	TrEMBL	Uncharacterized protein	7
W3VP61	TrEMBL	Uncharacterized protein	7
A0A0L6WHT1	TrEMBL	L-azetidine-2-carboxylic acid acetyltransferase	7
H8X577	TrEMBL	Spt10 protein	7
A0A0V1PU24	TrEMBL	Uncharacterized protein	7
A0A0V1PUQ3	TrEMBL	Uncharacterized protein	7
I1CDS3	TrEMBL	Uncharacterized protein	7
A0A0L0NGB2	TrEMBL	Protein SPT10	7
A0A0L0P808	TrEMBL	Uncharacterized protein	7
A0A0L0P833	TrEMBL	Uncharacterized protein	7
A0A1R0GPN4	TrEMBL	L-azetidine-2-carboxylic acid acetyltransferase	7
A0A0W0CZ97	TrEMBL	Protein SPT10	7
A0A0W0F105	TrEMBL	Uncharacterized protein	7
G8YN01	TrEMBL	Piso0_001376 protein	7
W2S301	TrEMBL	Uncharacterized protein	7
A0A210PL54	TrEMBL	L-azetidine-2-carboxylic acid acetyltransferase	7
S9X2S5	TrEMBL	L-azetidine-2-carboxylic acid acetyltransferase	7
A0A1R1PZJ1	TrEMBL	L-azetidine-2-carboxylic acid acetyltransferase	7
A0A1R1WYM4	TrEMBL	L-azetidine-2-carboxylic acid acetyltransferase	7
G8ZZC4	TrEMBL	Uncharacterized protein	7
A0A0L6UHB7	TrEMBL	Uncharacterized protein	7
A0A1Z5JQ04	TrEMBL	Uncharacterized protein	7
K0KNM8	TrEMBL	Uncharacterized protein	7
K0L0B6	TrEMBL	Uncharacterized protein	7
A0A1V8TM31	TrEMBL	Uncharacterized protein	7
H0EPD4	TrEMBL	Putative L-azetidine-2-carboxylic acid acetyltransferase	7
A0A1Y1Y8Z5	TrEMBL	Acyl-CoA N-acyltransferase	7
A0A138ZYV3	TrEMBL	Acyl-CoA N-acyltransferase	7
W1QCT0	TrEMBL	Putative histone acetyltransferase Spt10	7
K0SB75	TrEMBL	Uncharacterized protein	7
A0A1V6YC35	TrEMBL	Uncharacterized protein	7
S7RQB0	TrEMBL	Acyl-CoA N-acyltransferase	7
A0A218Z9A6	TrEMBL	Uncharacterized protein	7
Q2GPY2	TrEMBL	Uncharacterized protein	7
A0A175W076	TrEMBL	Protein SPT10	7
A0A1E4S5H2	TrEMBL	Uncharacterized protein	7
A0A1E4RIG2	TrEMBL	Uncharacterized protein	7
A0A1E3QMT7	TrEMBL	Uncharacterized protein	7
A0A1E3QL94	TrEMBL	Uncharacterized protein	7
A0A060T5T1	TrEMBL	ARAD1B14278p	7
A0A178DC25	TrEMBL	Uncharacterized protein	7
A0A178DQD9	TrEMBL	Uncharacterized protein	7
A0A1E3Q1G5	TrEMBL	Uncharacterized protein	7
A0A1E3Q0J1	TrEMBL	Uncharacterized protein	7
A0A0D7BG10	TrEMBL	Uncharacterized protein	7
A0A0D7AXS4	TrEMBL	Uncharacterized protein	7
A0A1E3PEM2	TrEMBL	Uncharacterized protein	7
N1PDC8	TrEMBL	Uncharacterized protein	7
A0A1E3PCH5	TrEMBL	Uncharacterized protein	7
zz10986		tr|A0A0L1HNT3|A0A0L1HNT3_9PLEO Histone acetyltransferase spt10 OS=Stemphylium lycopersici GN=TW65_05572 PE=4 SV=1	7
A0A1E3NX61	TrEMBL	Uncharacterized protein	7
A0A1E3NJT8	TrEMBL	Uncharacterized protein	7
A0A1E3NHQ0	TrEMBL	Uncharacterized protein	7
A0A1E3J0C8	TrEMBL	Uncharacterized protein	7
A0A179GCY5	TrEMBL	Histone acetyltransferase-like protein	7
A0A179GPZ1	TrEMBL	SPT10-like protein	7
A0A177UXJ1	TrEMBL	Uncharacterized protein	7
A0A1E4SP26	TrEMBL	Uncharacterized protein	7
A0A099P5G2	TrEMBL	Uncharacterized protein	7
A0A1E4T5A9	TrEMBL	Uncharacterized protein	7
A0A167FP40	TrEMBL	Spt10p	7
A0A0F8WUP0	TrEMBL	Histone acetyltransferase Spt10	7
A0A167FTI7	TrEMBL	Spt10p	7
M3IPU5	TrEMBL	Putative drug resistance N-acetyl transferase (GNAT family)	7
A0A0F7ZLX9	TrEMBL	Uncharacterized protein	7
A0A167N437	TrEMBL	Acyl-CoA N-acyltransferase	7
A0A167NV38	TrEMBL	Uncharacterized protein	7
A0A167NX66	TrEMBL	Histone acetyltransferase Spt10	7
A0A060TC59	TrEMBL	ARAD1B14212p	7
A0A167QVQ6	TrEMBL	L-azetidine-2-carboxylic acid acetyltransferase	7
A0A0D7A9I2	TrEMBL	Acyl-CoA N-acyltransferase	7
A0A0F4ZGM4	TrEMBL	Uncharacterized protein	7
A9UPE1	TrEMBL	Uncharacterized protein	7
A0A017SRG7	TrEMBL	Histone acetyltransferase Spt10	7
F8NRE5	TrEMBL	Uncharacterized protein	7
A0A168PXP6	TrEMBL	Uncharacterized protein	7
A0A0F4YVU2	TrEMBL	Acetyltransferase	7
F7W5Y4	TrEMBL	WGS project CABT00000000 data	7
B2ALF6	TrEMBL	Podospora anserina S mat+ genomic DNA chromosome 5	7
A0A0F2M1E4	TrEMBL	Histone acetyltransferase	7
A0A1Q2ZZ56	TrEMBL	Uncharacterized protein	7
A0A1E4TUM5	TrEMBL	Uncharacterized protein	7
M5FP45	TrEMBL	Uncharacterized protein	7
F2PRF9	TrEMBL	SPT10	7
A0A1D8PTE9	TrEMBL	Spt10p	7
A0A1D8NHU3	TrEMBL	Uncharacterized protein	7
A0A1B9GPV0	TrEMBL	Uncharacterized protein	7
A0A0D0DFY5	TrEMBL	Unplaced genomic scaffold scaffold_151	7
C5MAP4	TrEMBL	Uncharacterized protein	7
C7YPA9	TrEMBL	Predicted protein	7
A0A194W800	TrEMBL	Protein SPT10	7
A0A0C4EV37	TrEMBL	Uncharacterized protein	7
A0A0C4DWZ8	TrEMBL	Uncharacterized protein	7
A0A067NMF6	TrEMBL	Uncharacterized protein	7
A0A067MWM1	TrEMBL	Uncharacterized protein	7
zzz5988		tr|A0A1C1XKQ6|A0A1C1XKQ6_9PEZI Acetyltransferase OS=Diaporthe helianthi GN=DHEL01_05076 PE=4 SV=1	7
Q0CTN5	TrEMBL	Uncharacterized protein	7
A0A0C3Q7J8	TrEMBL	Uncharacterized protein	7
A0A1B2JD23	TrEMBL	BA75_02015T0	7
A0A1B2JC28	TrEMBL	BA75_02016T0	7
A0A197JSV4	TrEMBL	Acyl-CoA N-acyltransferase	7
D5GGK1	TrEMBL	Uncharacterized protein	7
D6RLL8	TrEMBL	MPR1	7
A0A010QYM8	TrEMBL	Uncharacterized protein	7
A0A0C3E698	TrEMBL	Uncharacterized protein	7
D8Q9X2	TrEMBL	Uncharacterized protein	7
A0A0C3BIY3	TrEMBL	Uncharacterized protein	7
A0A1A0H213	TrEMBL	Uncharacterized protein	7
A0A0C3PXW5	TrEMBL	Uncharacterized protein	7
G0S2X9	TrEMBL	N-acetyltransferase-like protein	7
zzz3649		tr|A0A151W8A7|A0A151W8A7_HYPMA L-azetidine-2-carboxylic acid acetyltransferase OS=Hypsizygus marmoreus GN=ppr1 PE=4 SV=1	7
A0A1B9IYX2	TrEMBL	Uncharacterized protein	7
Q755M9	TrEMBL	AFL215Cp	7
N4XT37	TrEMBL	Uncharacterized protein	7
B6K245	TrEMBL	L-azetidine-2-carboxylic acid acetyltransferase	7
B6Q3M1	TrEMBL	Acetyltransferase	7
F0XG08	TrEMBL	Histone acetyltransferase	7
B8BXU1	TrEMBL	Uncharacterized protein	7
Q6BYD3	TrEMBL	DEHA2A10428p	7
B8LUK3	TrEMBL	Histone acetyltransferase Spt10	7
P35208	SwissProt	Protein SPT10	7
C0NGE7	TrEMBL	Uncharacterized protein	7
C5GES2	TrEMBL	Histone acetyltransferase Spt10	7
A0A0D2Q7U2	TrEMBL	Uncharacterized protein	7
C3YN34	TrEMBL	Uncharacterized protein	7
zzz3197		tr|A0A0W7VZH9|A0A0W7VZH9_9HYPO Acetyltransferase OS=Trichoderma gamsii GN=TGAM01_01837 PE=4 SV=1	7
A0A0D2DLD1	TrEMBL	Uncharacterized protein	7
E5A427	TrEMBL	Uncharacterized protein	7
A0A0D2AUV0	TrEMBL	Uncharacterized protein	7
Q09927	SwissProt	N-acetyltransferase aca1	7
C4Y9A3	TrEMBL	Uncharacterized protein	7
C4Y9A4	TrEMBL	Uncharacterized protein	7
A0A0D1ZP39	TrEMBL	Uncharacterized protein	7
A0A0C2XRK8	TrEMBL	Uncharacterized protein	7
A0A0C2SZ09	TrEMBL	Uncharacterized protein	7
A7TQY6	TrEMBL	Uncharacterized protein	7
A0A162IQR8	TrEMBL	Zinc finger	7
A0A166AKG9	TrEMBL	Uncharacterized protein	7
M2QLV3	TrEMBL	Uncharacterized protein	7
A0A0H5QLI4	TrEMBL	Uncharacterized protein	7
A0A165R9M7	TrEMBL	Uncharacterized protein	7
A0A165YFG0	TrEMBL	Uncharacterized protein	7
A3LXW0	TrEMBL	Uncharacterized protein	7
A0A087T546	TrEMBL	L-azetidine-2-carboxylic acid acetyltransferase	7
A0A232M0Q5	TrEMBL	Uncharacterized protein	7
A0A1L0B2P9	TrEMBL	Uncharacterized protein	7
A0A1J9R548	TrEMBL	Histone acetyltransferase spt10	7
G4TBL6	TrEMBL	Related to l-azetidine-2-carboxylic acid acetyltransferase	7
M1VW19	TrEMBL	Probable SPT10-transcription regulatory protein	7
A4D9V9	TrEMBL	Acetyltransferase	7
R7YTQ2	TrEMBL	Uncharacterized protein	7
L8GAN5	TrEMBL	Uncharacterized protein	7
S3BVD3	TrEMBL	Histone acetyltransferase spt10	7
A0A1L9SJW3	TrEMBL	Uncharacterized protein	7
A0A0J0XWJ9	TrEMBL	Uncharacterized protein	7
W6ML70	TrEMBL	Uncharacterized protein	7
A0A0J8QJT4	TrEMBL	T-complex protein 1 subunit eta	7
A0A238F8V2	TrEMBL	BQ2448_574 protein	7
R9ADL3	TrEMBL	L-azetidine-2-carboxylic acid acetyltransferase	7
A1D3V2	TrEMBL	Histone acetyltransferase Spt10	7
A0A0J9XKY1	TrEMBL	Uncharacterized protein	7
A0A0J9XL59	TrEMBL	Similar to Saccharomyces cerevisiae YJL127C SPT10 Putative histone acetylase with a role in transcriptional silencing	7
L8H8U2	TrEMBL	Acetyltransferase	7
G3AJV8	TrEMBL	Uncharacterized protein	7
S2JL29	TrEMBL	Uncharacterized protein	7
A0A163JRD0	TrEMBL	N-acetyltransferase	7
G4N986	TrEMBL	Uncharacterized protein	7
A0A1L0DIP5	TrEMBL	CIC11C00000000907	7
W6MI36	TrEMBL	Uncharacterized protein	7
A0A0G4H2G9	TrEMBL	Uncharacterized protein	7
A0A165I9B6	TrEMBL	Uncharacterized protein	7
A0A166BHK4	TrEMBL	Acyl-CoA N-acyltransferase	7
A0A086T8P4	TrEMBL	Uncharacterized protein	7
A0A0H2S7I4	TrEMBL	Uncharacterized protein	7
G3J467	TrEMBL	Histone acetyltransferase Spt10	7
A7F3Y9	TrEMBL	Uncharacterized protein	7
A0A0L0HL33	TrEMBL	Uncharacterized protein	7
M2Y3K2	TrEMBL	N-acetyltransferase	7
G0V7T3	TrEMBL	Uncharacterized protein	7
[truncated: 12,450 more rows]
