# Supplementary material for: Classification and phylogeny for the annotation of novel eukaryotic GNAT acetyltransferases
Source: PLoS Comput Biol. 2020 Dec 23;16(12):e1007988. doi: 10.1371/journal.pcbi.1007988 (PMC7790372; doi:10.1371/journal.pcbi.1007988)
Supplement: S6 File — List of all PDB structures used for structural comparison with DALI. The list contains PDB codes, names of chains and protein names that were used for comparison. (XLSX) [file pcbi.1007988.s017.xlsx]

## Sheet: Sheet1
PDB code + chain	Name
1YGHA	GCN5_Scerevisiae-Q03330
1Z4RA	GCN5_Hsapiens-Q92830
1CM0A	PCAF/COENZYME-A-Q92831
3VWEA	ATAT-Q5SQI0
4H6ZA	Tubulin_acetyltrasnferase-Q6PH17
3TFYA	Human_Naa50-Q9GZZ1
4KVME	Naa10-Q9UTI3
6C9MB	Human_Naa10-P41227
3ZZFA	NAGK-Q01217
4K30A	NAGS-Q8N159
2B5GA	SSAT-P21673
3BJ7A	SSAT_mouse-P48026
2BEIA	SSAT2_human-Q96F10
4U9VB	Naa40-Q86UY6
4U9WA	Naa40_substrate-Q86UY6
5HGZA	Naa60_human-Q9H7X0
5HH0A	Naa60_human_CoA-Q9H7X0
5ICVA	Naa60_human_bisubstrate-Q9H7X0
4AG7A	GNA1_Celegans-Q17427
4AG9A	GNA1_Celegans_bisubstrate-Q17427
2HUZA	GNPNAT1_human-Q96EK6
3CXQA	GlcN6P_human_GlcN6P-Q96EK6
4ZM6A	N_acetyl-beta-D_glucosaminidase_V9M3A9
1BOBA	Hat1_AcCoA-Q12341
1QSMA	Hpa2_AcCoA-Q06592
1XMTA	at1g77540-Q9CAQ2
2IL4A	At1g77540_AcCoA-Q9CAQ2
1CJWA	Serotonin_bisusptrate-Q29495
1IB1E	AANAT-Q29495
3TE4A	Dopamin_Dmelanogaster-Q94521
5GI5A	Dopamin_Dmelanogaster_CoA-Q94521
3T90A	GlcNAc_Athaliana-Q9LFU9
1I12A	GNA1_Scerevisiae-P43577
4FD5A	aaNAT-Q16KL9
3FB3A	Tb11.01.2886-Q383G8
5K18D	Naa20
5WJEA	Naa80-bisubstrate
5WJDA	Naa80-AcCoA
