# Supplementary material for: Classification and phylogeny for the annotation of novel eukaryotic GNAT acetyltransferases
Source: PLoS Comput Biol. 2020 Dec 23;16(12):e1007988. doi: 10.1371/journal.pcbi.1007988 (PMC7790372; doi:10.1371/journal.pcbi.1007988)
Supplement: S7 File — SSN calculated based on the full-length sequence acetyltransferase dataset. Available also at http://doi.org/10.5281/zenodo.4288938 (ZIP) [file pcbi.1007988.s018.zip]

Archive with 3 entries (2 files):
- full_sequence_SSN.xgmml
- __MACOSX/
- __MACOSX/._full_sequence_SSN.xgmml
